# Supplementary material for: 2FAST2Q: a general-purpose sequence search and counting program for FASTQ files
Source: PeerJ. 2022 Oct 25;10:e14041. doi: 10.7717/peerj.14041 (PMC9615965; doi:10.7717/peerj.14041)
Supplement: Table S1 [file peerj-10-14041-s004.csv]

	41-1Ti9_GMM_1	41-1Ti9_GMM_2	41-1Ti9_LB_1	41-1Ti9_LB_2	41-1Ti9_M9_1	41-1Ti9_M9_2	41-1Ti9_T0	APECO1_GMM_1	APECO1_GMM_2	APECO1_LB_1	APECO1_LB_2	APECO1_T0	CFT073_GMM_1	CFT073_GMM_2	CFT073_LB_1	CFT073_LB_2	CFT073_T0	E101_GMM_1	E101_GMM_2	E101_LB_1	E101_LB_2	E101_M9_1	E101_M9_2	E101_T0	E1114_GMM_1	E1114_GMM_2	E1114_LB_1	E1114_LB_2	E1114_M9_1	E1114_M9_2	E1114_T0	E1167_GMM_1	E1167_GMM_2	E1167_LB_1	E1167_LB_2	E1167_M9_1	E1167_M9_2	E1167_T0	H120_GMM_1	H120_GMM_2	H120_LB_1	H120_LB_2	H120_M9_1	H120_M9_2	H120_T0	HS_GMM_1	HS_GMM_2	HS_LB_1	HS_LB_2
CGGAGGTACTGGGTACATTT	354	382	382	471	360	397	545	402	501	538	502	633	323	392	466	532	631	347	280	520	422	175	210	470	559	284	363	426	468	361	51	333	248	408	339	332	360	450	511	422	450	481	476	250	130	441	272	510	433
TGGCGATAATGCCGGCTATC	342	323	614	663	505	511	730	414	497	647	620	751	337	386	617	700	771	225	294	571	507	348	309	600	585	329	505	528	475	456	84	474	384	620	642	566	500	826	543	490	623	653	591	293	167	570	350	774	650
TTCCAGTTCACTGGTCTTCG	230	239	371	473	401	445	523	299	359	462	445	552	265	296	470	479	411	214	174	413	357	231	260	397	440	242	355	357	482	462	35	317	227	414	411	465	362	451	399	326	387	422	440	233	88	348	207	450	398
AATTTCAGTGCCGTTCAGAT	235	235	324	348	275	288	338	264	331	324	315	347	209	231	287	388	391	107	121	324	245	207	290	306	376	200	333	341	308	318	29	300	236	335	287	290	281	409	375	266	269	360	307	186	73	347	205	361	337
CTGCGGTAATAATTCCCGCC	47	58	123	127	105	94	140	121	125	169	137	184	76	103	148	167	172	68	59	130	131	81	103	131	148	105	158	144	149	138	24	144	122	204	199	224	170	268	137	117	151	159	146	83	41	100	75	174	122
CCTGCCCATGGCTAGATCAC	2	0	0	1	0	0	96	0	0	0	0	94	0	0	0	0	118	0	0	0	0	0	0	90	0	0	0	0	0	0	6	0	0	0	0	0	0	104	0	2	0	0	1	0	16	0	0	0	0
CGCTGTAATGTGCGACTGGC	96	82	144	183	199	202	235	140	174	197	174	216	115	121	141	202	232	78	74	140	121	104	89	164	198	93	170	154	199	139	17	113	79	135	122	108	118	155	176	150	167	183	185	96	50	147	99	195	172
GCATAAAGATCGATCTGCGC	115	145	235	239	209	194	268	160	226	282	216	281	170	182	214	243	258	118	141	203	192	127	153	203	307	123	218	200	214	158	30	162	104	171	206	172	147	257	228	210	237	254	226	119	72	172	125	267	220
TGCGGCAGGTGGTGATTATT	364	365	407	441	417	432	542	622	788	575	521	678	295	341	494	563	626	219	224	477	444	298	261	506	796	383	442	475	559	420	61	621	401	566	547	532	489	710	945	791	547	637	523	291	128	518	348	590	479
AGCCACAGTTCGAGGATCGC	487	490	368	452	370	447	511	419	412	322	302	500	268	333	286	334	544	153	191	290	257	269	252	371	533	268	265	275	443	462	45	356	293	315	291	408	412	528	449	351	325	383	402	248	110	402	237	386	336
GGCGCAAGGGCAAACAGCTG	310	291	481	513	436	464	576	335	500	460	447	549	330	366	466	496	567	315	262	474	387	336	323	495	547	295	371	469	525	445	39	458	385	474	481	513	469	629	524	492	454	506	504	283	144	379	256	514	430
ATGATGCTTGTACCTCATGC	159	187	266	267	242	250	312	205	282	279	272	343	233	285	332	345	429	110	120	272	215	207	169	266	294	136	274	265	324	254	26	237	200	297	340	325	312	373	278	219	277	323	226	179	58	234	166	256	258
GGTTTTGGCTTAGGTATAAT	48	93	118	137	129	105	148	77	114	116	157	149	97	94	151	176	147	66	80	154	107	89	110	126	165	96	105	122	106	93	11	122	83	134	113	127	123	175	145	115	111	165	145	97	28	103	61	149	139
GAACGCCCCACGGAGTTACC	0	0	0	0	0	0	60	0	0	0	0	60	0	0	0	0	42	0	0	0	0	0	0	0	0	0	0	0	0	0	3	0	0	0	0	0	0	57	0	0	0	0	0	0	18	0	0	0	0
GACAATACCGCCGATAATAC	0	1	11	5	7	3	398	297	347	369	356	415	174	180	272	261	371	138	127	383	298	227	302	354	406	205	295	364	390	331	33	342	201	324	348	486	435	478	374	333	349	390	401	219	120	255	171	374	319
ATCGTACATGATCAGGCTGT	0	0	0	0	0	0	511	0	0	0	0	482	0	0	0	0	546	0	0	0	0	0	0	300	0	0	0	0	0	0	21	0	0	0	0	0	0	449	0	0	0	0	0	0	110	0	0	0	0
GCCTGCAATGTTGAGCGTAC	375	371	333	468	276	325	518	371	488	425	415	571	276	343	397	452	579	136	179	410	356	122	67	431	501	286	320	371	381	324	68	457	306	390	380	253	264	550	615	463	434	421	362	222	118	409	282	457	370
ATACGGCACAGCCCCTGAGC	243	237	248	273	284	278	381	299	271	329	318	375	263	244	292	367	384	120	123	294	253	156	157	310	429	232	254	327	227	241	32	244	186	383	311	275	279	485	359	261	296	346	310	156	66	283	160	366	307
ATGCGCCCGACTCCCCACTA	129	136	242	237	165	191	256	138	232	188	205	247	144	127	205	214	239	98	68	177	154	107	144	189	182	125	191	194	209	169	18	188	132	170	187	193	173	241	229	196	161	213	201	128	52	184	124	264	175
ATCACCACATGATTCTGCAC	176	185	329	418	321	334	418	259	336	392	399	449	232	294	401	398	437	133	152	389	317	337	326	342	504	253	327	402	457	389	39	301	264	395	372	442	345	500	320	245	319	378	345	197	90	356	231	462	361
ATCACCGAACCGTCGGCCTG	186	191	362	358	313	290	449	247	313	348	349	388	279	331	382	433	489	123	97	321	294	223	189	343	332	203	242	292	298	287	36	219	169	277	285	265	266	354	334	259	301	387	367	187	92	319	221	400	319
GATTAGCTTGGCGATAATGC	828	826	358	373	350	382	486	429	542	415	381	502	271	307	290	383	465	138	153	350	247	276	291	400	409	273	278	351	412	374	42	402	299	374	343	398	396	491	414	308	333	369	421	209	94	393	181	455	409
GGCAGCCAGTGCGGCACCGC	218	255	322	334	320	279	364	222	278	300	294	324	141	194	281	326	406	119	146	323	254	218	238	254	307	190	268	301	414	254	53	300	214	329	360	365	327	417	425	321	292	313	280	168	89	203	158	305	300
GTTTGCTGTTGTGCCGCTAC	239	263	350	404	337	309	369	436	344	309	277	342	512	581	282	399	354	208	206	287	212	212	235	244	432	227	195	198	106	99	38	373	266	290	292	297	294	361	509	458	303	336	345	147	68	274	199	407	275
GAGGTCGGCGCAAGGTGCAT	365	357	679	667	635	728	869	544	741	803	780	959	470	597	841	949	1019	328	365	744	604	465	553	850	895	452	694	826	789	687	83	593	416	730	696	721	681	917	670	597	710	789	788	398	241	698	421	819	741
AGACCTCCTGCGTGCAAAGC	0	0	1	0	1	0	249	0	0	0	1	298	0	0	0	0	308	0	0	0	0	0	0	259	0	0	0	0	0	0	23	0	0	1	0	0	0	346	0	0	0	0	0	0	57	0	0	0	0
AAAATGGTCAATAAAAAGCG	115	109	173	232	191	176	187	132	178	208	205	211	97	104	144	226	192	48	80	155	146	87	86	140	270	127	167	154	279	293	9	128	85	166	175	158	168	222	157	111	157	210	155	110	25	134	68	169	170
ATCGAGCGCAGGCGGAATGG	77	56	175	204	224	260	485	95	108	63	69	459	100	138	93	106	494	61	82	70	48	175	254	309	157	107	80	102	405	354	48	75	69	68	79	238	210	564	126	83	62	70	285	159	101	128	106	66	65
GCTATCAATGCCACTCATTC	191	206	258	289	275	275	334	239	322	232	251	293	157	187	231	321	296	116	100	275	211	149	151	291	328	159	226	241	277	242	27	209	153	225	236	254	167	287	461	361	245	293	289	180	90	211	155	279	251
TAACATAGTCGGCGTGCCCC	0	0	5	1	2	1	429	3	2	10	8	533	4	4	17	8	615	1	4	2	3	4	0	396	5	3	3	2	2	1	37	12	4	11	15	21	15	559	3	0	7	5	6	5	120	3	0	3	0
AGGTGCGCAAAGGTGGTTGC	0	0	37	37	130	171	477	1	1	63	50	445	0	0	76	106	441	0	2	30	37	45	53	435	1	0	21	36	214	148	39	1	0	55	50	250	216	635	4	1	37	44	202	113	94	1	1	49	35
GAACAGTGGAGCGAATGTTA	374	299	309	323	237	237	368	183	289	288	296	347	170	164	266	303	364	122	122	241	227	121	117	273	266	173	288	256	264	212	28	214	122	263	250	229	277	361	210	156	302	272	236	157	69	217	162	366	260
TTCCGGAATACGCGAGTTAC	240	253	456	565	288	287	558	336	384	555	522	589	359	331	495	571	541	191	230	461	414	78	71	519	525	301	426	513	150	95	47	389	282	457	480	292	210	585	516	354	468	546	278	120	109	421	266	515	520
GATACCGTATCCGCCTGTTT	151	132	223	238	328	367	538	170	198	421	381	512	157	172	307	341	438	124	112	296	226	265	179	436	383	212	188	220	463	411	49	280	204	270	255	481	479	535	383	279	247	237	528	298	120	298	192	289	247
CTTGACCTTGCGATAATCGC	141	146	192	198	182	165	302	180	240	268	253	292	123	148	206	217	311	156	157	196	195	166	126	243	220	132	202	244	185	193	30	153	109	208	178	247	195	288	265	244	195	221	243	128	57	239	144	284	215
CTCAAGGGTGCCTGCAACGG	682	677	427	472	452	437	551	384	532	452	462	599	336	346	498	495	565	284	387	423	360	247	269	439	516	272	339	405	514	382	46	538	391	490	451	562	470	563	795	622	435	511	420	251	121	414	243	401	349
TTTTTCCAGACTCTGGCTAA	216	190	387	438	392	401	435	306	431	488	446	521	316	324	380	472	527	171	154	401	354	331	304	390	437	267	351	426	427	383	20	284	183	256	263	346	268	328	416	356	403	435	471	252	69	380	214	485	380
GACCGTAGCCGGTAGCTTCC	56	84	195	225	157	182	396	73	124	241	223	367	77	111	267	319	425	46	49	233	177	79	73	383	34	19	17	23	73	65	40	20	16	43	43	53	40	389	18	15	27	30	50	32	113	31	48	54	48
CGTTCTGGATACTGTGCACC	228	187	379	378	343	429	427	333	328	473	434	532	231	322	396	472	544	147	150	410	368	282	245	398	452	292	328	386	422	331	42	248	264	352	388	474	401	546	403	323	410	485	411	239	107	331	227	535	442
GAGGCGAATGAGGTCAAAAA	138	155	425	454	398	388	573	187	244	460	466	541	270	316	489	534	593	126	166	447	405	610	686	496	331	186	376	397	441	321	38	181	139	396	391	346	312	479	184	148	399	436	426	249	107	285	225	526	399
TTAAGCATTTTAGCCACCGT	326	326	503	603	593	605	684	408	512	559	552	761	369	399	568	623	667	274	248	609	539	473	318	598	674	350	495	573	592	502	48	406	329	553	537	539	517	677	551	417	535	559	497	309	100	488	302	663	590
GATTGCGTTTGCGTCTCTAC	27	27	83	86	3	3	184	6	4	31	40	184	0	3	45	33	201	6	5	34	34	0	5	155	44	33	88	134	23	24	14	4	8	36	40	8	6	207	3	6	38	36	7	6	30	35	25	74	63
CGGATGCGTCACCAGGTTGC	332	357	709	767	661	575	825	358	460	587	533	645	362	420	619	647	674	243	243	588	497	381	315	606	645	361	481	532	548	520	65	438	324	598	598	588	510	768	522	401	509	635	547	310	157	495	316	639	488
GCTCACGGTAGATCTCCCGA	269	253	456	440	444	453	597	228	261	453	461	560	189	205	449	445	586	113	126	370	332	387	452	416	452	242	361	442	404	342	52	317	229	442	388	440	403	571	378	277	368	400	395	245	122	194	129	406	305
GTTGCTCTTCATGATAGGAC	97	104	202	240	216	253	303	134	190	229	251	308	26	21	230	238	373	51	45	187	175	141	154	222	149	94	169	215	257	197	20	143	106	242	219	319	288	366	224	216	229	260	267	175	62	165	143	228	166
GTTGCGAAACGCTGTTTCTT	120	104	215	246	182	206	231	133	161	210	191	242	136	167	210	231	272	69	81	200	163	96	105	171	220	113	182	159	223	121	19	176	102	183	202	245	198	264	210	172	206	255	183	131	49	157	108	256	176
GCAGTTTGTTTATTCCAGAA	131	156	219	258	183	239	276	213	267	254	257	331	135	177	232	309	293	92	122	250	222	186	249	235	278	126	205	214	254	213	17	195	154	219	263	275	219	266	270	215	235	255	201	114	69	185	133	297	310
GCGATAGAAGCAGAAGCCAG	79	113	13	19	40	44	509	142	147	7	19	503	194	252	34	27	544	142	175	14	15	15	25	458	264	132	6	13	49	27	38	107	89	9	17	32	32	549	188	151	12	9	35	30	78	180	120	22	9
GCAGGTTCTGCACAAATTCG	208	226	517	530	453	534	671	375	452	566	566	669	324	379	509	594	673	160	205	461	397	296	354	541	504	309	471	510	537	385	58	331	264	413	460	503	365	568	453	393	469	533	497	288	114	408	280	581	528
ATTTAACGCCTGGGCGAGGT	2281	2432	550	698	558	623	1190	516	712	389	316	864	632	765	463	543	895	341	340	333	264	159	169	811	1427	732	171	252	333	340	61	578	463	376	363	423	301	1024	823	652	312	311	367	207	164	714	475	470	373
CCGCACCTGGCGGCACCATC	88	89	205	181	205	249	254	124	218	224	201	236	107	132	215	243	249	71	61	202	209	159	142	207	123	56	138	186	155	107	22	120	114	181	211	169	139	216	217	129	195	244	245	134	56	146	91	238	203
GCAGAACGACTCCCCTCCCC	265	278	427	466	436	406	602	387	461	449	449	539	354	394	512	562	589	194	250	441	366	289	293	497	600	298	387	430	464	379	58	354	280	456	509	457	419	578	596	471	429	519	501	263	141	401	263	585	384
GTCATGCTCCTGCAGCATAT	69	101	138	180	159	142	169	121	152	177	172	257	86	148	207	229	253	72	89	149	150	108	121	192	197	120	171	194	216	200	22	104	107	193	182	194	172	245	153	122	189	235	293	136	62	149	93	222	166
GCATCATAGGCTTTGCTCAG	97	96	18	35	17	12	405	100	148	19	25	383	142	172	25	32	381	271	130	23	11	16	8	307	197	103	4	3	31	27	39	128	87	9	12	14	25	413	186	143	12	9	38	18	77	172	103	23	10
AGTATAAAGAAATGCGCCGC	123	102	179	180	169	192	223	116	177	165	179	203	112	127	162	178	236	57	68	150	146	124	145	178	212	115	172	157	169	164	14	86	96	109	108	128	122	142	182	145	151	242	185	105	42	152	80	194	177
CACCGCACGGCGAGTATCGT	446	459	789	888	708	816	1016	707	817	907	839	1162	566	651	896	929	1067	287	411	903	783	471	554	912	1000	526	737	929	875	709	82	568	417	759	648	762	654	1155	858	695	714	785	890	427	260	791	465	952	833
GTAAACGATACCCACAGCAA	1111	1032	421	431	395	407	489	451	582	456	416	513	290	315	478	484	532	1385	1039	471	420	413	420	431	698	373	383	475	479	400	40	459	264	357	402	431	406	421	572	480	464	468	474	215	89	422	248	476	427
AGACGGACGCCCCACGATTC	379	480	707	781	684	658	1001	552	647	768	647	879	486	503	771	823	872	265	295	689	593	401	450	738	779	400	589	677	743	604	69	682	537	775	851	767	712	1107	682	535	782	728	696	414	161	603	388	786	637
AAGCTGGTGGCAAGACCTGC	159	176	274	301	251	298	373	213	261	292	299	308	156	265	349	363	463	63	108	249	220	130	167	238	317	177	240	272	288	244	20	166	134	222	182	181	191	245	253	232	284	300	278	148	57	252	189	313	289
TTCGTTGATAATAAAGCTAC	91	109	188	204	171	166	194	170	201	216	178	261	107	169	199	214	215	66	78	213	163	94	148	182	209	110	172	198	212	179	10	230	159	240	221	275	253	279	184	126	201	225	228	123	40	202	138	253	218
CGTTTTCCAGCACCGTCATA	72	70	132	156	132	105	172	57	89	168	137	167	78	91	127	183	148	69	58	146	126	83	100	150	120	60	108	144	112	109	14	96	75	132	152	145	120	180	88	77	163	176	155	92	42	94	84	169	150
GTTTGCCAGCAGGAAGCGCG	9	10	18	19	18	17	223	3	8	16	13	275	16	24	4	16	296	4	1	4	4	7	5	149	12	9	6	8	36	31	12	2	4	5	5	19	29	148	4	9	8	6	23	12	48	13	5	15	8
AAGTCGCACAGCTCAACGTG	145	174	212	263	5	16	361	191	308	295	265	393	227	219	300	280	388	112	106	252	265	3	1	314	468	257	223	275	9	9	25	248	188	225	269	12	20	403	315	279	232	303	9	16	64	429	208	315	244
AGCCTGTCGAAGCTGCCCTT	259	281	146	148	332	272	449	193	254	156	148	369	211	241	84	99	426	116	99	86	79	165	209	247	368	210	119	151	275	288	33	180	153	130	110	316	287	412	302	231	115	129	284	189	86	247	156	149	143
TGATAATGTTCGGACTGTAT	504	532	829	993	823	863	1042	618	735	891	811	1009	491	570	794	938	1012	347	357	799	623	534	568	828	986	552	680	783	886	776	74	689	503	847	916	995	877	1137	914	769	800	870	898	533	214	690	494	963	825
CGATCCGCCTGTTAGCACAC	73	83	538	612	2	2	746	110	195	649	620	801	155	163	644	707	751	61	86	580	487	0	0	592	143	93	482	538	2	0	78	144	126	557	584	0	2	844	209	170	511	594	1	1	170	226	210	651	567
CATCATCATGCAGATCTTTA	206	193	327	379	334	423	440	261	401	434	378	493	242	273	437	471	491	204	187	366	373	213	254	383	375	208	325	343	385	335	34	252	226	363	365	431	301	441	410	300	397	501	474	256	74	310	193	505	361
CCCAACGGGCCGAGGATATC	82	107	282	358	354	326	471	89	151	380	388	505	150	178	309	383	488	125	137	299	255	161	152	359	109	51	320	342	475	372	56	101	74	312	302	293	294	472	167	141	288	396	323	168	109	150	96	543	447
TGGACGATAAGCACCGTAAA	0	0	0	0	0	0	0	0	0	0	0	0	0	0	0	0	0	0	0	0	0	0	0	0	0	0	0	0	0	0	0	0	0	0	0	0	0	0	0	0	0	0	0	0	0	0	0	0	0
GATTCCAGCAGCAGCGTTGC	293	260	506	469	440	428	595	326	451	543	506	617	316	340	558	540	583	162	176	486	391	167	187	442	549	376	400	450	226	222	62	353	322	511	459	316	271	602	445	368	436	534	273	136	111	391	267	572	475
AGCATGAGGGAACAACTTTC	611	606	260	346	269	272	393	280	335	322	311	401	234	272	302	385	414	207	177	356	280	204	209	360	706	333	327	347	386	263	43	234	166	258	275	240	256	335	372	326	294	329	330	180	95	342	218	357	340
CGCGACATCAGCGCCGGTTT	0	1	1	4	7	1	707	0	2	6	7	764	0	5	2	3	746	0	3	3	5	2	0	580	6	5	0	6	2	2	70	7	13	16	15	15	11	704	2	2	7	1	1	2	152	1	1	3	4
CCAGTCATTACTGACTGGGG	183	189	164	186	167	233	203	319	446	160	160	203	176	181	162	163	181	79	88	155	137	98	133	194	319	186	141	125	209	152	12	937	568	244	248	269	250	259	208	133	158	158	181	81	41	297	168	189	180
TGTAAGTACCGTCCACAGCG	247	255	324	391	339	304	437	254	362	362	322	361	51	69	214	243	387	108	110	286	256	155	173	269	354	194	279	321	263	239	28	285	210	309	316	268	275	439	409	282	306	361	289	164	80	299	165	367	367
TGTACCTGCTCAAGCCAGAC	121	146	148	137	137	143	154	159	204	150	131	174	107	123	134	139	168	40	61	115	90	61	88	138	184	88	150	154	172	160	9	157	133	175	162	173	162	225	164	156	137	122	114	74	25	112	85	122	118
CAGTTTACCTACGGTTTCGT	16	24	23	39	31	32	451	10	12	38	20	542	23	15	35	22	490	18	16	25	26	20	16	405	28	17	22	23	23	18	36	21	16	30	29	34	23	545	25	10	42	29	28	14	81	34	16	38	36
CATGGCATGCCCTCCTCAAT	179	157	231	268	171	206	333	212	266	278	294	307	231	242	258	339	344	86	115	280	238	136	178	259	289	132	231	249	267	195	36	241	196	297	281	254	217	372	370	299	272	304	242	164	64	227	156	353	245
TGCCAGTTCTTGATTATTCT	159	145	437	472	340	385	508	235	316	457	551	563	300	344	351	436	567	161	171	455	385	314	360	421	477	196	448	431	421	377	42	321	260	605	496	479	375	716	317	254	399	582	455	279	81	334	213	489	425
GCTGAATAGGGGTGGGTTCA	293	321	554	571	564	505	738	320	507	608	554	762	220	245	595	659	749	191	233	608	451	220	195	581	660	407	518	595	577	439	72	580	430	675	706	734	615	1015	610	486	516	565	577	323	139	482	324	551	450
CAGTATTTGTCTTCTTCCGT	276	259	385	439	472	429	495	262	345	441	395	418	223	248	315	374	409	129	170	381	299	222	231	348	462	260	323	372	548	346	25	309	283	451	421	489	440	477	361	301	351	425	374	268	81	330	232	489	414
CGCGTGTAGTAATCGATCAG	62	53	103	124	111	92	168	71	112	107	109	172	74	85	110	135	143	48	45	85	102	74	90	153	133	67	95	127	82	97	13	135	122	186	185	184	151	238	123	91	148	154	127	74	31	110	62	136	100
GTGCATCAGCAGAATTTTTC	47	31	210	236	77	116	315	184	249	284	281	360	166	185	334	299	347	132	141	318	270	114	154	274	319	173	236	282	242	258	32	281	174	221	305	342	251	324	257	223	268	365	263	160	68	198	134	298	287
ATCTTTCGAACGAGAGTGAT	338	355	442	491	385	399	559	327	454	476	501	571	321	353	404	539	555	163	168	452	392	324	333	430	434	262	396	421	481	330	38	447	303	484	484	498	378	596	469	401	406	477	414	209	124	480	286	562	431
CAGCCCCCTGAACGAGAATC	0	4	0	0	0	6	237	5	10	5	0	261	1	1	3	0	267	7	7	12	4	2	8	195	5	4	2	1	3	2	19	4	2	6	8	14	9	179	9	7	13	12	8	7	39	5	5	8	8
CGACAACAGGGTACTTTTGC	320	404	584	597	520	509	671	394	473	543	562	693	400	411	491	623	707	345	478	546	480	285	276	534	624	316	502	573	564	467	52	477	389	592	587	523	497	805	536	459	520	585	555	329	134	500	318	693	559
CAATGACGCACCCGACATTC	3	7	2	1	0	1	202	2	6	0	0	235	6	6	0	2	227	1	3	0	0	0	0	156	1	0	0	0	3	0	34	4	4	2	0	2	2	238	7	6	0	2	0	1	44	2	5	1	0
TGCTTCTTGTACAGACCTGC	124	145	230	286	230	269	269	193	210	279	269	334	143	139	247	255	290	89	100	229	199	143	181	246	283	152	233	249	271	232	15	178	142	232	289	266	228	288	269	201	258	275	262	128	50	218	147	281	271
CAGTTCCGGCAGACGAGAAG	113	160	278	385	208	203	358	202	273	250	295	400	189	236	304	337	366	112	94	288	228	171	212	310	243	164	182	274	195	211	19	222	164	279	302	269	247	336	249	189	302	317	261	179	71	235	126	334	287
GCTGTTGAACAGATTGAATT	364	344	445	510	451	464	598	316	429	543	462	576	340	380	478	572	637	185	189	469	406	281	285	441	515	293	406	485	470	401	57	403	273	421	435	452	456	638	515	418	496	559	496	298	142	392	255	581	520
GGTGTTGAGAAACACCGACC	14	12	15	16	22	16	158	2	7	16	16	134	2	11	25	21	139	7	3	4	9	7	22	120	7	8	9	11	3	2	7	14	17	27	19	33	21	164	0	0	0	0	1	2	33	13	15	16	32
ATAATTGCAGCAATTGAGAT	142	116	211	303	232	234	258	158	192	261	200	296	168	155	246	294	292	100	100	206	208	179	191	222	249	144	191	206	282	182	19	132	100	212	209	215	173	272	220	162	187	222	257	139	52	193	113	258	199
GCATAATAAACGTCCAGCCC	3	4	9	7	20	17	430	9	7	18	9	522	6	4	54	49	593	4	7	23	32	51	34	367	7	2	21	9	1082	842	51	0	0	23	21	29	26	556	11	12	49	40	262	171	119	12	5	6	8
AGGGCAAAAAATTAATTGGC	209	256	459	478	303	365	519	303	389	433	440	502	247	268	433	463	481	205	223	481	435	283	301	470	484	226	403	382	460	411	39	496	364	490	499	560	465	641	500	317	458	450	471	286	95	412	215	512	472
AATTCTTCTTCAGAAAGATC	74	65	106	134	1	4	197	94	124	135	127	161	86	86	130	131	178	50	74	124	91	0	0	126	157	88	104	128	0	3	7	111	75	156	150	0	6	181	108	92	122	134	5	0	23	120	76	163	123
GCTCGTCGGGCGCGCATTCT	68	93	279	277	168	187	571	77	136	356	353	538	146	141	415	441	629	84	84	255	242	176	156	428	48	31	182	241	78	70	51	129	74	284	348	129	154	581	128	76	278	325	159	100	138	205	222	351	292
CTGTCCAGGCGACGCCATGC	430	399	620	655	703	611	812	390	498	603	624	754	340	410	634	672	741	359	370	623	515	338	328	602	663	373	474	570	744	612	68	346	263	391	399	370	432	473	642	428	562	659	600	359	163	493	342	693	682
TTAACGTCAATCAGGCAACC	103	123	300	382	341	385	439	281	338	286	316	418	101	117	164	183	366	150	151	333	275	429	486	326	275	160	296	266	391	369	45	182	167	309	321	335	405	475	417	370	367	387	489	259	90	276	161	319	286
GCGCTTTATCGGCGGGGTAG	160	157	409	419	321	388	490	282	407	444	419	541	240	268	493	517	553	190	174	440	349	241	299	422	513	309	343	371	394	390	49	333	271	351	342	376	373	482	379	291	400	456	375	221	119	416	272	487	403
CACGCCAGCGTTGCTCGGGG	251	266	479	515	483	506	623	384	485	501	464	626	251	279	468	522	596	201	212	503	374	287	310	538	425	275	415	451	537	409	57	394	271	443	409	465	368	525	499	400	489	548	509	279	163	433	358	606	500
AGCAAGTGCAGGTCAATAAA	0	0	0	0	0	0	188	0	0	0	0	186	0	0	0	0	127	0	0	0	0	0	0	178	0	0	0	0	0	0	14	0	0	0	0	0	0	221	0	0	0	0	0	1	29	0	0	0	0
CGGATTCGCAGCCAGTGCGC	0	0	0	0	0	0	403	0	0	0	0	410	0	0	0	0	451	0	0	0	0	0	0	372	0	0	0	1	0	0	55	0	0	0	0	0	0	420	0	0	0	0	0	0	105	0	0	0	0
GCGGTGAATGCAGAAACCAG	268	318	387	406	334	322	400	298	393	431	402	441	1358	1383	448	441	466	217	256	393	314	188	238	347	476	277	361	363	455	385	28	520	433	526	544	543	455	633	489	424	393	451	443	227	87	534	351	452	420
GCTGCGGTTTCTTTGTAGAT	9	9	16	19	4	16	575	100	128	89	112	620	24	28	42	45	579	26	20	18	22	2	2	440	1	1	12	14	11	5	43	27	37	34	36	18	21	539	116	89	27	30	28	15	110	8	11	2	2
TAGCTAATGGCGTCGAACAT	227	269	454	475	398	450	485	352	390	453	442	592	255	323	389	493	468	200	209	426	370	221	249	416	472	278	407	466	569	439	55	322	319	461	512	445	420	525	501	392	465	471	492	260	126	350	222	527	440
TGGCGAACAGCCATACCCTT	0	0	0	0	1	0	286	0	0	0	0	200	0	0	0	0	267	0	0	0	0	0	0	265	0	0	0	0	0	1	26	0	0	0	0	1	0	277	0	0	0	0	0	0	62	0	0	0	0
GATGACTTTGCGCGCGTAAC	523	508	1002	1095	1008	997	1190	786	929	1044	1015	1146	575	722	1041	1186	1169	444	472	1086	946	777	791	1022	1211	586	933	1003	1062	946	93	802	625	994	1019	1145	1121	1265	970	792	1011	1152	1120	597	255	838	547	1176	1117
AATACGTTGTGGCGTTGTGG	94	140	167	208	167	146	221	165	169	203	211	244	172	175	221	253	290	74	92	222	197	114	173	229	209	112	153	186	223	189	24	186	179	243	269	220	153	312	227	141	162	181	174	94	50	204	103	284	223
ATTCTGCCGGGTCCAGTCTT	592	656	759	971	745	778	965	723	905	876	878	1012	1041	1152	991	1051	1167	358	419	931	830	811	853	879	1154	614	814	901	1151	895	88	717	532	903	890	891	808	960	1025	739	915	1060	853	518	218	854	544	995	862
GCCAGCGAATTCCAGTTGAT	224	262	501	526	479	461	590	402	522	471	483	599	312	345	520	554	595	157	214	480	431	266	281	492	492	259	422	417	646	434	67	366	287	434	420	517	409	578	523	468	501	566	529	276	149	423	299	630	445
AGTTGAGCGCTTCCGGCCAC	143	174	225	249	289	208	304	550	634	754	798	914	479	508	557	676	795	255	306	684	564	365	360	671	401	204	299	379	352	363	26	621	523	696	714	808	677	953	707	576	614	644	656	411	147	604	435	751	648
CTCATCCAGATGCCCGATGC	91	83	155	192	114	120	354	155	207	293	323	399	218	242	301	362	378	2	1	4	2	2	0	4	300	135	262	303	281	250	37	243	173	328	312	293	278	381	333	236	304	322	309	180	83	264	160	346	291
AGCAGTGGCGCAGCAGAAAC	121	188	281	264	281	233	291	305	476	235	209	274	174	165	279	312	269	80	114	259	236	173	125	247	308	158	199	264	270	175	29	372	250	235	232	275	181	313	497	344	198	254	217	132	72	477	420	273	210
GAGCACGGAAGCCGTGAGAA	0	0	0	0	0	0	86	0	0	0	0	83	0	0	0	0	70	0	0	0	0	0	0	66	0	0	0	0	0	0	4	0	0	0	0	0	0	38	0	0	0	0	0	0	19	0	0	0	0
TGCAACAACCAGCGCCACAG	162	160	253	301	263	279	327	221	300	302	239	354	176	192	239	330	337	110	90	253	242	146	171	240	305	162	222	270	297	224	25	303	201	288	330	336	292	373	252	196	247	262	194	122	50	222	149	367	302
CATGAACCAATGTTTTGGTT	234	275	399	428	397	382	527	272	288	434	358	499	236	256	376	460	466	179	186	430	329	248	244	407	381	221	307	373	428	309	41	384	313	481	533	547	432	635	358	269	404	440	430	265	98	305	212	495	350
CAGTTCATATTGCCTGCCAC	71	92	127	146	79	68	260	92	120	186	180	249	135	112	171	181	255	43	77	139	124	66	68	198	139	107	121	146	86	72	33	118	90	152	134	79	115	294	123	101	118	129	73	65	59	186	101	197	162
TACAGCTCCATACGCCGTTC	82	85	313	347	371	372	481	174	225	344	374	524	171	174	354	445	502	103	124	345	244	231	242	379	209	101	232	252	382	358	43	160	132	302	299	431	354	571	161	136	300	334	432	223	110	172	166	349	290
TCAGCCCATTTGGCATACAC	44	56	117	124	166	167	314	5	7	8	19	348	19	29	91	117	316	35	44	112	85	178	209	289	128	73	189	201	205	169	24	71	58	134	141	163	151	393	91	91	162	152	170	81	63	132	109	223	183
GCATCCTGGATAAAGAAGAT	99	114	159	164	163	155	232	154	177	211	156	258	142	161	206	254	266	149	116	156	129	74	73	205	266	132	141	176	202	189	19	205	140	169	200	200	176	348	152	133	128	121	132	87	35	144	78	178	168
TGTGCAGGATAAAATCGATG	93	77	112	125	163	167	152	55	66	126	77	115	44	64	109	107	110	59	43	79	76	82	105	93	88	54	90	108	138	114	10	116	89	156	98	162	177	159	160	116	99	86	144	99	27	79	41	72	75
ACCCATCAGATGACCGTAGC	122	123	263	312	255	302	352	187	215	289	288	307	145	161	269	270	331	103	122	216	201	130	116	289	265	157	230	247	254	199	30	214	197	272	203	253	227	356	276	239	281	294	290	139	75	224	162	303	321
CTGGCGCTCAAGTCGAACCT	116	144	258	268	288	230	292	171	246	321	288	370	167	206	283	361	366	153	124	275	228	157	196	317	288	160	283	290	315	258	27	245	185	307	347	339	337	428	226	223	276	336	290	164	78	268	176	361	270
CTTACGTTTGGTACACTTTT	267	276	426	457	337	363	525	330	341	428	401	503	226	270	395	489	526	127	156	359	346	321	281	442	419	224	349	328	387	329	36	399	268	417	421	413	352	485	546	410	363	484	371	235	100	331	231	488	423
TTCGCCGGGACCGATAGGAT	119	111	268	306	270	262	309	144	218	310	307	353	153	205	324	352	386	113	104	264	250	221	293	303	262	132	274	301	315	259	32	226	143	337	326	357	282	444	199	147	267	284	235	163	79	175	145	336	258
AGTTTCCAGGATTTCTCAAC	106	110	165	175	53	106	184	156	159	212	188	224	99	130	143	180	237	68	80	179	136	19	11	174	228	114	164	179	55	60	7	210	165	242	213	86	72	284	166	163	172	221	34	37	39	174	108	219	201
ATCGCCATCACGTTTTTGCA	157	206	384	390	310	389	526	331	495	425	413	528	188	191	329	418	508	157	160	332	277	295	226	443	523	275	334	372	452	413	49	259	223	333	336	397	372	462	540	452	374	436	348	206	119	384	250	412	392
GAACAACAGTTGTATGTGAT	0	0	0	0	0	0	350	0	0	0	0	347	0	0	0	0	428	0	0	0	0	0	0	320	0	0	0	0	0	0	20	0	0	0	0	1	0	485	0	0	0	0	0	0	71	0	0	0	0
TTGTGCCAGGTTAATCATGC	83	80	169	186	194	167	204	173	193	207	204	325	126	149	179	215	246	69	72	197	172	98	116	206	219	121	168	211	273	195	16	161	131	209	191	198	165	226	257	214	232	269	223	146	56	205	103	212	194
CACAATCATCACCAGCATCA	216	214	406	454	461	550	614	252	333	525	461	609	393	373	444	549	641	155	189	433	335	352	362	508	414	236	483	566	645	585	62	229	182	428	418	534	572	603	324	320	448	511	517	362	120	268	232	366	300
CTGAATATCAGAGAGCGTCG	254	282	399	416	363	373	502	315	409	460	456	503	261	270	398	435	497	176	151	431	313	212	254	371	412	207	307	341	420	381	41	317	223	336	350	366	342	441	513	431	359	529	440	256	90	271	252	468	419
TTCTCCGCGGCGGATATCGT	10	21	31	33	38	32	457	21	13	26	27	453	14	11	47	49	428	56	67	108	101	93	125	348	31	11	27	19	18	24	37	29	15	26	26	18	14	503	23	12	12	26	23	14	84	27	22	16	26
AAACCCTCCTGTGTACCAGC	92	76	92	103	106	122	144	94	110	125	111	142	48	54	65	66	90	58	65	95	97	111	126	129	143	72	93	95	116	125	11	76	60	128	94	138	131	165	134	127	106	142	124	65	40	83	69	104	86
CGCTCAGGGTTTCAGTGATT	113	114	271	324	265	254	411	187	219	287	316	325	218	218	279	325	363	135	116	268	229	167	159	317	365	185	241	285	267	262	28	186	196	267	293	320	268	394	322	243	275	300	280	170	77	194	124	300	248
ACGACGAAGCGGCGACTGTC	4	2	8	6	9	9	251	4	4	9	8	265	10	8	8	14	267	1	1	9	2	1	5	236	3	3	2	9	13	7	29	0	0	2	0	0	0	309	9	0	4	3	3	1	55	7	4	9	7
GTTAGCGGTATCGAGTTCTT	245	256	407	489	365	382	528	326	400	466	508	539	295	306	437	547	533	192	227	436	369	340	304	474	500	259	352	418	422	379	48	378	316	428	514	420	414	585	454	382	407	546	462	256	93	340	236	528	471
GAACCGCCAGCAGGGTGGAC	30	35	139	137	87	140	208	87	100	192	217	245	105	124	172	228	243	51	59	185	144	123	196	237	216	129	150	183	257	200	26	112	91	192	179	274	240	336	185	205	155	206	229	115	53	124	66	187	145
CGCCCTGCGTGTGGTACATC	472	457	459	566	493	407	584	416	530	616	564	694	321	374	479	511	604	229	249	535	493	257	311	525	624	332	432	545	536	445	80	442	342	463	443	430	366	595	708	545	536	588	649	308	175	545	364	632	545
CTGCACGGTCTACCGGGTCC	2288	2580	205	218	50	56	354	81	120	227	236	324	193	169	230	254	302	35	56	178	164	44	51	260	355	199	188	253	95	135	30	57	32	220	262	37	25	338	34	27	197	239	66	29	94	70	44	189	175
TCGCTCTCATTGTCATAGTG	213	187	19	8	44	36	443	236	299	20	24	475	308	308	13	16	519	114	114	13	22	2	6	372	263	166	27	39	28	30	47	321	234	16	25	43	30	519	369	355	12	20	16	15	111	340	248	15	13
AACCTTTACGCGTAATGCGT	278	245	462	527	448	482	590	410	577	533	551	679	310	335	437	516	593	216	213	463	429	376	410	508	582	312	490	563	598	490	35	490	364	610	584	585	576	725	520	427	453	556	533	326	128	427	273	571	490
GCTGCTGGAGTAATTCCGGT	112	126	205	256	219	200	259	169	216	328	264	331	176	194	221	252	305	84	106	186	168	129	127	231	211	145	170	182	226	183	22	182	185	198	231	229	253	315	225	168	262	234	270	152	67	204	130	275	235
GTCGATCTGATCGTTCTGCT	229	208	419	397	391	382	491	268	370	428	396	489	250	270	411	451	452	168	161	432	349	232	272	394	520	275	327	378	411	359	43	376	291	411	371	425	413	526	410	357	422	436	366	246	124	369	227	525	451
TCCGTCATAGAGTACGGAAC	320	300	439	438	413	407	607	338	444	526	466	575	319	401	435	501	626	286	221	372	333	288	275	451	404	253	332	438	432	377	54	337	239	367	353	420	387	570	635	490	400	494	396	274	158	424	300	542	427
TGTTTTCCTTCCAGTTGAGT	146	143	229	228	215	219	281	172	245	210	259	287	110	152	227	206	277	108	116	244	199	149	138	276	255	163	196	228	228	220	13	214	141	240	255	294	241	321	279	244	278	330	237	147	65	288	166	294	259
TCATCCCCTGAAGACGCATT	0	0	0	0	1	0	199	0	0	0	0	289	1	0	0	0	318	0	0	0	0	0	0	139	0	0	0	0	1	0	11	0	0	0	0	0	0	282	0	4	1	1	0	0	55	0	0	0	0
TTGTTTCCAGGCGACAAAGC	293	316	465	521	453	474	499	36	62	93	108	511	257	275	376	501	531	176	176	474	331	344	379	414	444	261	334	398	450	364	36	418	310	503	497	443	405	615	477	404	457	520	538	262	109	314	206	450	461
CTCAATATTACGTTCCTTTA	96	126	252	258	244	271	287	145	206	233	272	292	152	180	253	308	360	100	99	255	196	172	190	238	208	112	178	224	248	229	17	169	92	225	219	293	236	251	198	140	231	272	288	163	41	203	100	295	225
ATCGTTAGCGGCAAGAGAAT	182	164	328	380	317	283	330	239	282	354	418	454	233	224	349	400	420	147	157	356	334	218	309	354	380	213	334	366	356	296	28	314	236	428	402	428	390	521	320	276	408	391	323	226	62	273	186	416	337
CCTTTCAGTGGGAAATTGTG	0	0	0	1	0	0	390	0	0	0	0	436	0	0	1	2	506	0	0	0	1	0	0	330	0	0	0	0	0	0	27	0	0	0	0	0	0	453	0	0	0	0	0	0	86	0	0	0	0
AGAAATCAACAGTTCTTCCC	296	321	324	362	263	344	358	263	314	350	401	417	203	206	297	390	385	151	196	321	306	229	222	321	388	242	286	311	393	335	35	298	204	345	348	326	335	417	432	273	282	329	320	205	64	347	214	408	323
TTCTTCAATGCGGTGCACAT	76	101	158	188	223	230	268	93	132	180	168	240	97	83	194	216	223	85	76	210	164	181	182	197	236	109	248	242	299	241	17	133	109	248	214	322	300	335	137	111	179	231	246	158	48	92	92	212	208
CTCGTAGTGCCCTACGCATT	225	237	367	436	343	341	485	263	324	404	378	455	283	295	361	445	525	119	136	304	262	329	280	434	455	199	331	446	413	296	36	290	221	339	354	304	357	453	374	316	454	443	412	247	95	425	218	418	389
AGCCCGGAGGTAATCGCCGC	215	217	358	408	377	299	515	242	327	419	431	515	179	174	298	366	394	142	121	324	293	171	153	373	345	173	330	322	357	278	49	202	176	323	367	309	254	443	344	287	367	376	316	173	104	221	192	405	326
TGCCTTCCGGCGCGGTATGC	353	399	478	519	484	528	506	367	520	424	452	505	316	315	481	605	538	412	270	479	425	307	333	468	581	312	420	466	855	586	37	409	291	556	561	743	578	662	594	455	495	565	710	355	104	448	294	576	504
CGTTTCGCCCGGACATAACT	83	92	135	163	108	143	198	68	91	99	99	152	111	105	117	114	141	38	50	89	61	34	31	96	76	40	69	64	43	26	7	85	82	116	98	50	39	198	147	95	74	105	54	48	28	103	41	85	93
GAGTAACTCTTTCCGGGTAT	171	198	414	439	399	341	500	316	394	397	375	477	260	336	413	519	500	140	137	365	286	247	344	393	447	228	347	423	448	368	53	258	205	399	355	400	393	444	331	251	376	461	436	254	111	308	214	450	357
GCACTCACTGCATTAATCAC	150	160	269	336	283	274	374	246	272	387	317	381	208	246	337	360	435	144	126	338	325	194	180	369	351	186	277	325	305	240	41	224	197	301	250	325	245	402	302	202	306	312	287	159	96	278	194	354	280
TGCCCGGAACCTGTTCGCTC	0	0	0	0	0	0	157	0	0	0	0	98	0	0	0	0	76	0	0	0	0	0	0	95	0	0	0	0	1	0	13	0	0	0	0	0	0	143	0	0	0	0	0	0	24	0	0	0	0
CAATTCGTTGTTTCACTCAG	240	295	371	449	366	396	412	192	371	366	320	373	194	261	312	365	367	150	138	355	344	55	38	378	338	226	315	367	432	321	32	330	274	390	415	405	393	479	354	272	346	359	341	212	97	285	231	477	344
ATCTTCCTGAACGCCTTCTT	0	0	0	0	0	0	78	0	0	0	0	62	0	0	0	0	28	0	0	0	0	0	0	72	0	0	0	0	0	0	4	0	0	0	0	0	0	76	0	0	0	0	0	0	11	0	0	0	0
ATCAGCGCAAACACACCCAC	76	70	163	173	151	127	188	115	139	164	173	198	74	131	208	187	214	70	121	160	146	91	104	167	125	66	132	159	168	117	13	117	81	165	166	189	155	189	119	126	156	156	148	102	39	115	65	178	141
AGCGTCATAGTGCGGCAGCG	157	148	290	330	275	285	373	206	236	352	304	375	182	238	337	375	396	129	151	344	315	198	270	334	420	197	286	311	384	291	33	267	180	346	332	310	253	380	323	243	354	370	353	225	89	274	171	401	327
TGTCGTGCCAGACGACTCTC	149	155	207	256	171	219	272	172	213	284	257	278	135	181	238	273	295	108	99	246	238	154	163	263	267	132	230	236	211	182	28	245	181	257	278	305	283	378	238	194	214	298	260	159	59	193	131	268	215
TAAGGCAGTTCACCAATGAG	346	407	429	511	403	437	507	373	497	460	410	480	306	383	460	501	528	231	230	461	388	349	271	442	790	478	364	391	448	383	51	594	494	535	510	541	515	647	471	407	404	444	389	276	88	442	340	508	454
ATGGAAAAATTGCTGATAAC	4	3	30	34	0	0	450	5	7	43	35	455	23	24	102	111	484	1	4	24	11	0	0	359	10	5	22	20	1	0	27	4	1	17	13	0	0	488	4	4	19	24	0	0	54	10	7	53	31
ATCCTTCGCCTGCTCGCGCT	136	144	210	281	285	250	293	198	271	278	249	332	203	177	255	281	310	94	124	228	196	197	168	232	270	169	242	267	273	236	24	194	154	238	225	227	182	270	272	214	272	291	299	167	70	266	147	284	251
AAAATGCTGTGCATTGGCAG	95	86	191	213	224	268	290	88	87	111	108	264	273	259	229	270	382	75	101	203	156	79	91	227	220	103	115	177	240	176	26	190	132	258	207	262	234	358	154	118	158	172	175	102	42	151	120	208	154
ATTTCGATATTCGACACCAT	166	175	269	328	265	262	342	206	258	336	276	367	182	213	261	323	318	142	110	321	288	216	242	282	311	165	243	284	306	234	15	294	212	398	324	368	346	415	302	213	285	386	391	187	79	217	149	353	252
CGACAACTCTGCACATTTCT	2	7	9	12	5	3	10	5	7	10	4	10	5	3	1	0	4	0	0	1	0	0	2	5	2	10	1	7	7	9	0	6	4	5	8	1	6	6	3	0	2	2	3	0	0	9	4	5	7
GCCAGATGTTCCGCCATTTC	216	245	357	386	51	50	452	295	381	354	367	417	260	260	441	456	503	134	150	338	264	0	1	354	697	300	392	373	85	98	42	425	304	405	363	59	47	485	309	279	363	353	47	43	101	391	266	393	352
GGCAACTTCGAAAGAGCATC	235	230	400	465	228	275	518	310	409	433	456	534	250	266	461	519	548	210	184	436	390	99	143	471	475	257	371	367	258	238	43	349	240	433	431	246	279	509	419	346	402	450	269	143	131	366	248	487	408
CACCACAAAGTCTTCCGGAT	243	272	269	320	252	263	418	292	395	355	372	503	237	271	378	440	447	125	149	277	243	110	138	372	351	225	253	321	267	214	40	311	217	368	385	289	229	509	386	305	308	331	265	159	85	285	178	400	314
GGGCTTCATAAAATGCTTTC	137	106	224	242	223	245	281	158	196	213	240	260	125	163	208	247	225	73	100	202	169	123	168	226	237	122	183	208	194	175	17	179	146	213	235	236	213	268	221	156	223	253	213	119	46	132	110	224	205
TTTCCTGCGCTACGCGCTGC	32	25	5	4	86	92	385	20	19	5	3	400	12	12	1	0	343	7	10	1	2	32	56	284	73	42	3	4	137	165	11	20	13	4	1	47	49	408	19	16	4	6	66	54	45	33	35	5	1
GACGACGACCACATCGGCGC	201	185	420	441	47	39	515	273	349	409	377	513	241	250	379	454	584	291	291	395	322	6	9	431	429	245	343	439	135	162	51	295	222	363	413	62	30	550	398	306	367	420	27	14	123	316	211	450	389
GCTATGCAGTAATTCAAAAA	43	27	200	218	180	196	237	58	92	197	193	243	76	81	172	215	199	52	60	144	122	121	136	180	131	46	126	166	177	128	14	87	78	232	196	211	180	226	77	82	163	199	179	100	30	101	58	205	140
TTTCGTTTTAACCACAACCA	90	79	109	140	139	139	140	110	145	153	142	167	89	90	136	135	139	51	61	135	121	114	166	141	181	92	130	139	186	133	13	97	65	105	107	169	101	129	157	108	126	147	155	79	21	96	53	169	127
TTCCCTGACAGCCTCAGAAA	104	106	197	232	214	211	288	148	202	278	284	288	153	180	261	290	319	120	105	242	193	96	109	247	300	154	221	243	244	204	14	173	115	213	261	226	187	254	207	161	224	254	176	109	54	155	114	265	238
CCAAATCAGGTTGTTTTCAT	26	17	40	34	33	32	545	29	28	31	28	534	12	22	29	40	564	16	12	31	19	16	23	491	34	23	17	17	23	20	49	22	15	20	45	36	28	615	24	22	26	42	32	9	101	14	15	33	26
CAGATCCACGTCGTACCAAC	155	172	242	241	48	56	342	209	239	318	286	396	203	204	297	346	392	118	109	279	235	7	5	281	296	152	217	254	41	60	29	215	169	296	276	33	30	336	303	214	304	327	38	27	80	252	166	346	303
TCAACTGCGATGGAGATTAC	0	0	0	0	0	0	152	0	0	0	0	189	0	0	0	0	164	0	0	0	0	0	0	119	0	0	0	0	0	0	14	0	0	0	0	0	0	141	0	0	0	0	0	0	29	0	0	0	0
TCATCGGCAATTAATAATTC	111	112	272	294	247	298	308	172	225	242	203	289	178	235	261	336	386	83	106	227	221	176	209	271	254	142	249	241	277	226	19	186	176	233	231	288	237	293	257	226	269	343	267	205	64	244	148	268	277
CAGGCCCAGATCTGCAAAAG	88	92	87	88	156	125	206	43	41	51	33	168	12	23	42	56	152	96	107	90	79	61	38	163	210	132	77	110	296	270	24	70	72	42	56	137	97	154	118	82	84	71	142	119	39	55	58	92	69
GGCTTTTATTAGACTGCAAC	158	159	328	434	303	317	423	260	311	352	289	430	215	283	281	325	405	103	108	294	279	193	265	325	344	186	265	313	333	304	30	260	183	274	280	340	329	425	395	290	331	345	343	225	73	316	183	357	261
ACCACCAGACTGGAAATTAG	434	397	66	100	82	75	102	38	39	142	116	133	57	64	145	177	159	5	7	106	90	65	57	98	71	24	119	123	171	131	9	27	22	103	108	136	82	128	12	11	118	121	150	73	31	38	32	110	105
ACGCGTGCTTACGCTAATGC	235	226	352	429	426	429	448	259	321	441	448	455	243	270	403	403	513	114	158	342	286	229	252	360	379	193	255	315	396	341	41	258	215	336	363	381	370	455	426	286	399	395	403	249	112	316	199	381	351
TACACCATATAACAGACGCT	9	6	113	120	43	23	130	10	14	86	90	159	46	73	170	182	192	17	31	191	143	78	65	175	9	2	4	8	8	1	11	63	45	175	200	93	97	203	95	95	185	193	28	27	33	30	27	203	192
CGCTGGAAGAAGAGCGTATC	238	328	241	245	138	163	348	154	197	308	301	399	231	233	283	312	446	177	225	231	257	113	96	292	136	63	204	211	169	128	36	184	128	309	314	189	175	422	255	248	269	333	280	100	82	174	139	305	273
AGTTCATAAAAACAGGTCAT	46	49	52	62	123	104	291	51	64	77	42	283	100	87	37	48	306	72	58	62	59	61	88	228	150	77	64	77	104	78	26	56	53	49	39	69	70	250	104	85	61	93	141	72	42	106	70	125	89
AGGTGCGTCCGTACAACAAC	563	505	764	895	689	768	961	548	636	834	675	881	458	529	751	718	884	287	351	708	642	405	470	700	927	476	656	762	818	678	81	560	422	724	801	728	652	952	798	595	862	903	852	412	216	645	410	840	761
AAAGCAGAGTATGAGCACAC	444	451	849	889	782	824	1064	601	750	986	862	1052	561	612	762	944	1061	329	346	802	720	413	547	808	962	486	676	867	786	669	84	655	537	915	985	904	780	1109	883	673	863	933	895	483	242	706	465	993	840
CACGCCCATAATGCCAAATT	278	287	515	549	490	468	657	341	484	513	485	589	316	316	482	535	626	177	192	454	371	268	281	446	541	316	384	501	494	441	56	383	296	449	498	493	470	572	435	409	430	528	539	273	129	386	274	582	467
TTGTGAGAAATCGCAGGAAG	91	89	148	211	189	157	252	143	167	227	201	262	129	132	197	209	227	60	84	189	165	102	128	192	215	104	153	181	193	211	18	115	102	202	169	154	148	230	163	158	191	208	186	119	36	154	110	210	159
TAACAACGACGAGGCAAGAA	223	222	347	325	331	367	444	271	334	401	345	417	206	226	337	318	456	180	199	351	295	259	280	390	403	231	313	320	410	351	24	309	225	322	346	399	314	482	347	323	355	366	374	182	88	296	213	416	315
ATTACTCTTGCGAATAACAC	67	85	102	126	112	108	148	120	113	171	176	180	107	125	162	208	219	51	63	140	107	86	110	148	181	92	113	124	157	116	13	103	57	111	121	136	112	156	135	105	131	150	152	86	35	122	61	190	141
AACAGCATTCCGCTAACGAA	206	255	274	281	289	282	372	138	195	243	251	359	269	271	275	309	363	66	106	230	187	166	186	283	322	201	223	219	298	284	30	94	95	233	256	244	257	308	172	131	217	213	267	141	67	120	82	286	223
CGCGGCGCTCATCGCATAAC	208	190	394	429	345	353	444	266	285	407	372	427	175	225	384	336	393	180	189	377	324	265	241	348	386	208	332	440	458	332	41	273	197	325	323	327	316	447	336	258	334	361	350	212	102	288	187	388	336
CGGTCGTTGTAGAGATACTC	220	269	262	278	274	286	326	261	298	362	331	372	242	243	345	367	390	181	200	300	248	181	168	317	360	194	248	295	303	285	27	299	232	287	296	305	292	412	359	288	290	330	290	139	73	294	180	399	267
CAGGGTAGGGCCATCATTTA	140	161	272	282	238	266	317	184	164	262	233	316	145	195	215	301	312	104	136	259	206	102	78	270	242	130	218	243	228	229	32	186	167	273	275	307	274	347	245	229	259	285	210	127	71	226	153	284	259
TGCATGCCATTCACGAGAGC	473	516	768	961	786	771	1086	640	786	924	996	1078	551	613	924	1061	1157	359	383	897	758	557	547	853	938	530	728	910	1053	916	105	909	630	950	1000	1011	962	1232	863	809	837	995	940	547	259	780	462	1033	862
GCGGTTCTGCATCGCTGCGA	0	1	0	0	3	3	336	0	0	5	1	365	3	0	17	30	334	0	0	9	13	3	12	289	0	0	0	0	0	0	33	0	0	0	0	5	2	338	1	0	3	11	0	0	90	0	0	3	1
CAGCCCCAGCAGGCGTAAGT	186	194	316	310	317	326	391	285	315	347	369	452	213	242	404	366	451	125	162	310	267	185	208	331	354	203	276	351	374	287	28	245	181	278	315	289	286	418	339	277	330	361	369	199	88	310	219	421	346
GTTCCTGGAGAACCTGTTTC	173	170	337	400	78	48	393	218	289	370	368	421	233	240	369	411	451	183	134	301	269	167	124	328	388	202	263	330	376	320	25	236	168	306	280	331	262	356	363	268	348	386	326	201	81	236	169	390	296
TGATATAGCCTTGCAGGGAA	153	160	297	307	413	533	551	234	243	391	391	570	229	283	404	474	604	195	167	278	266	301	305	436	356	227	229	275	451	382	35	259	203	303	298	439	436	510	263	189	242	282	406	246	82	306	210	333	288
CAATTTTTTGCTGCCCTTGC	180	196	329	415	375	377	436	263	361	386	408	408	213	229	347	416	400	98	138	363	252	200	179	321	360	236	258	350	389	300	38	291	221	300	343	331	313	420	315	236	345	405	343	222	70	312	199	430	327
TGCCGCACCAGTGCTTCAAA	41	47	94	71	0	0	98	51	74	92	101	112	58	59	94	95	116	35	30	69	62	0	0	80	94	51	64	76	1	0	12	43	49	105	87	0	0	100	67	70	101	88	0	0	28	56	34	110	95
GAAACGAGGTCCACGACGGC	106	108	173	214	132	143	248	184	243	251	215	291	162	165	205	265	269	95	110	230	187	125	192	248	262	168	188	228	254	179	29	156	152	244	255	204	167	301	261	202	219	265	252	141	61	199	106	299	234
TGACGGTGAGGGTTTTCTTT	355	359	572	582	526	498	657	349	443	620	553	668	300	315	524	544	701	191	227	509	484	322	339	505	627	339	471	519	525	518	44	354	284	421	485	500	458	634	503	439	517	585	536	303	97	397	248	587	484
CGCTGGTGCAGGCCGATAGA	69	69	214	249	148	178	303	77	129	213	231	265	128	120	283	269	373	83	65	196	179	107	155	258	202	105	164	192	184	180	31	131	75	179	268	182	126	323	156	115	185	219	184	104	68	125	118	234	208
GTGAAGAGAGCCGTTCGAGA	216	268	411	458	386	349	512	262	338	369	391	432	278	274	390	403	488	158	185	394	340	223	260	426	479	235	332	365	441	328	44	353	253	426	343	373	395	524	431	330	380	435	389	241	94	348	234	453	370
GCGTAAGCCAGTCGTCAAGA	29	21	15	22	23	22	31	16	12	14	17	16	4	4	4	2	10	11	9	11	5	28	16	18	15	9	22	11	17	21	1	16	21	12	7	18	14	30	25	23	19	12	28	17	8	12	13	18	14
CCGAGGTAAAGGTTGGAGGT	346	381	692	826	716	652	971	566	614	755	856	888	484	551	685	809	839	313	379	696	645	436	424	765	875	447	607	720	744	626	81	517	424	738	699	645	596	871	678	568	692	852	705	373	192	589	382	814	692
GTACGCCACCAATGATAATT	39	41	34	40	32	38	312	65	80	33	24	344	64	85	51	48	393	23	30	13	13	16	17	288	59	43	29	37	31	16	22	53	46	34	26	23	19	445	68	58	24	38	54	22	65	55	31	12	17
GCTAATTGATTGTACATTTC	337	394	388	433	310	296	464	551	843	446	426	488	265	308	434	446	496	219	195	349	350	191	252	419	583	326	341	350	371	323	44	1109	805	463	452	375	340	487	633	518	405	427	395	211	108	414	277	514	378
CGCCGTGATGCTCGTAGAAG	155	136	333	314	263	221	331	195	240	303	337	356	151	187	362	333	315	143	127	357	304	194	206	324	322	164	275	342	380	283	28	301	250	359	411	392	327	391	314	220	314	336	310	191	85	208	127	361	318
GCACCTTTAGCGACCACTTT	128	145	238	225	184	213	259	406	605	265	304	326	236	236	248	299	351	91	86	240	197	126	140	231	228	146	210	219	240	217	19	381	271	280	206	251	180	248	519	444	231	263	273	129	62	465	427	279	231
GAAGTCCCAGACGATATCCG	307	387	558	608	537	583	657	438	563	574	433	652	373	435	527	606	730	240	332	517	488	314	371	561	590	343	425	480	523	510	61	605	405	513	557	606	562	663	571	460	476	543	624	321	132	539	321	585	472
GCGCCCAGCGCGCCTCTTTA	20	18	175	187	216	236	280	27	31	255	202	281	39	60	197	255	322	23	36	142	179	134	126	199	74	28	197	218	315	225	17	20	13	221	180	312	242	301	17	9	173	216	298	128	61	40	36	217	171
TCAAGCGCGCGGGCGGTTCC	50	57	127	113	124	153	267	167	201	244	220	333	174	177	214	230	327	115	112	171	169	162	145	246	94	72	107	108	113	112	22	202	173	195	262	226	174	314	216	160	118	150	201	95	62	229	135	217	214
GGGTTGTTGTAGTCGTACTT	230	238	230	262	214	185	305	228	264	273	246	302	169	184	258	293	317	242	166	197	181	134	145	228	343	146	235	271	294	238	31	245	166	266	257	235	213	263	343	289	253	253	255	144	65	233	175	357	255
CGCCTGAGCGGGCGGCATAC	173	167	349	331	53	59	451	202	260	371	376	416	311	369	402	430	524	151	162	349	348	7	2	384	349	182	319	319	72	75	38	246	209	324	323	53	68	346	343	308	349	379	75	41	104	258	169	419	348
ACTTGAACTCGCACACCTTG	15	13	19	33	16	32	29	13	25	22	26	17	5	13	31	23	30	10	13	25	26	22	14	18	33	18	24	18	42	33	3	5	9	6	5	5	23	16	9	11	11	14	10	4	3	17	9	31	23
TCAATACCGAGATAGCGAAT	5	6	16	26	40	76	412	265	329	382	387	442	213	254	298	364	403	2	5	20	7	7	9	364	5	0	20	16	8	7	40	1	3	28	31	4	19	344	2	2	4	10	10	7	94	23	22	58	34
ACCACTGCAACCAGCTAATC	164	193	368	343	314	276	453	230	281	385	336	468	196	208	352	436	489	149	161	394	327	212	242	371	476	234	356	350	412	317	46	243	204	348	323	304	335	421	368	313	343	436	369	209	117	277	180	412	375
GCACCATGTGCGAAATACTG	135	149	238	320	204	244	287	213	314	321	251	283	148	168	171	212	244	86	100	242	210	158	135	220	314	139	207	232	198	185	30	176	153	235	211	229	187	297	190	151	232	229	208	147	45	172	121	270	252
AGACCGCCCCGGCTATGTAC	291	253	473	491	418	388	586	327	398	440	431	545	289	266	404	443	572	152	192	351	342	190	182	428	410	207	331	377	369	369	49	322	249	422	449	427	367	519	426	308	442	496	462	252	105	354	205	481	414
ACCAAATACGCTGACCCGCC	293	302	509	507	519	480	687	395	587	542	528	662	345	471	586	690	744	233	276	500	440	380	320	518	644	320	487	544	651	494	68	431	329	547	509	577	498	657	497	386	547	616	554	287	136	512	337	686	561
ACCACGGAACGACGGAAAAT	2	4	6	15	97	84	591	0	0	18	32	705	2	6	21	17	619	3	2	10	5	36	70	550	3	4	20	16	108	87	66	1	0	3	8	55	52	748	0	2	4	11	34	27	134	4	3	10	11
GCCAGCTATCCGGCGGCGTC	101	90	104	140	120	118	169	127	147	145	122	149	96	82	166	154	182	41	45	133	112	84	103	133	194	108	106	108	139	84	11	127	89	106	88	92	85	117	222	178	150	147	114	70	31	130	70	145	103
TTTGTCAGTACGCTTGTTGC	3	2	6	11	7	13	109	4	1	1	5	97	13	10	36	12	63	3	4	13	2	2	9	90	7	3	5	10	12	9	8	17	15	12	18	23	17	111	16	15	12	18	15	9	23	2	1	9	7
CAGGAAATAACTCAATGGGC	264	309	406	451	420	393	539	326	393	454	467	559	265	330	438	491	543	235	206	398	370	283	291	446	73	38	37	52	65	44	7	309	211	414	423	466	402	590	420	314	462	494	463	242	115	429	253	491	434
GCAGCCAATAAATAGTCGGC	210	228	406	436	398	400	510	285	381	438	383	524	248	283	440	467	512	145	171	423	364	206	237	457	435	234	370	394	524	290	48	309	234	384	393	411	382	546	412	338	436	456	471	251	105	365	229	524	371
AACGCGTGCGCACTGTCCTG	273	215	419	449	394	431	582	325	392	515	549	711	234	279	458	464	604	258	210	492	460	261	310	532	553	251	427	478	474	460	56	205	158	287	262	307	285	363	399	308	399	506	502	292	150	398	256	543	459
ACGTTACCATCAAGGTAACC	16	15	52	52	188	168	320	43	64	91	95	283	67	89	94	91	317	23	24	64	47	143	179	265	11	3	13	14	176	141	30	35	33	69	50	213	208	334	49	44	58	73	266	146	63	44	41	87	65
ACGGGCAGGGCAGAGAGAAA	150	178	366	325	11	18	404	206	304	357	298	455	256	212	341	391	459	245	199	349	286	13	19	335	448	207	324	328	14	20	45	251	200	326	327	7	5	417	294	236	349	355	15	9	92	256	212	380	319
GTACCGCCGCAGTCAGGGTC	229	244	518	647	563	506	627	317	398	550	557	683	275	349	499	538	576	185	249	604	517	380	301	542	583	297	438	532	497	425	72	257	224	382	411	397	376	443	491	408	607	731	575	336	143	444	302	768	565
CTTCAGCGGTAGAGAACACC	1	3	8	21	3	3	355	0	0	1	1	297	1	2	11	28	230	12	10	36	18	3	8	207	8	9	5	5	507	978	41	0	1	13	4	1	0	299	3	1	9	7	1	0	81	5	5	23	21
GTCGAACCATCCCTAACCGT	771	840	1236	1368	245	343	1626	899	1151	1414	1251	1581	842	1008	1372	1413	1709	525	612	1311	1106	49	77	1378	1460	776	1108	1290	519	496	165	941	685	1231	1269	363	338	1699	1132	899	1138	1363	297	152	334	997	698	1416	1245
TTTCACTTCGGTTGAGCAGT	153	147	336	370	260	306	351	234	278	309	277	380	163	172	220	302	264	85	105	256	249	110	147	274	324	148	233	253	269	198	21	217	170	243	280	280	253	344	311	240	282	325	279	168	60	243	139	327	242
TGTTGCCAGCGAAGAGGTAC	227	308	386	393	390	417	469	466	747	427	376	472	292	348	424	443	454	139	190	396	295	182	230	430	407	226	278	354	448	387	41	410	310	371	365	483	425	490	483	421	356	420	378	202	91	576	624	420	344
AATGCGCCATCCTTGTTGAC	335	335	665	645	606	527	781	479	602	631	588	714	430	429	673	803	729	247	240	616	483	1157	1168	564	745	427	559	662	677	524	64	578	376	633	667	593	625	768	600	507	667	695	728	414	134	537	348	775	587
GTAAACATCGGTTTTTTACT	1	5	1	5	1	1	399	2	6	0	2	445	0	1	4	3	430	2	2	0	1	0	0	358	7	3	1	2	2	3	27	3	6	1	0	2	1	337	1	1	0	2	1	1	68	2	6	2	2
ATAATCGCCGCGTAAAAAAT	105	106	199	241	219	213	281	191	222	217	210	291	130	160	248	236	266	185	108	210	221	169	182	242	223	127	187	257	261	205	12	102	70	184	169	180	139	229	260	142	213	297	249	152	53	154	124	257	189
TCACAGTTAACCAGTTTTAG	283	240	481	537	457	448	628	370	522	527	515	563	283	328	485	539	597	284	362	511	495	271	282	478	608	404	534	535	506	483	32	494	366	639	588	509	497	637	606	472	524	619	477	291	109	479	268	643	553
TCTTATTATTCCTCCCCATC	7	11	11	9	18	5	133	11	8	13	16	180	20	13	12	17	183	3	2	9	8	14	12	149	6	6	10	15	16	24	3	2	6	13	9	14	7	180	13	13	12	17	10	10	18	3	10	20	16
TTAACTCCGCGTCATCGCTC	117	124	218	229	237	247	239	180	214	286	237	316	207	165	243	276	353	80	113	206	179	169	144	216	248	157	220	225	228	179	18	145	83	159	152	187	113	180	223	189	248	281	243	134	65	176	121	279	220
ATCGTATCCCTTTATTTCGC	157	187	242	316	239	236	337	207	298	313	233	354	201	217	222	312	325	103	117	260	278	108	130	310	231	145	222	236	180	138	28	279	216	332	330	256	247	416	328	244	304	341	260	155	65	271	189	402	311
AGCCCACTGGCATTGGTTAC	128	147	222	281	239	242	313	223	268	303	281	358	163	240	285	294	325	100	117	304	255	143	174	288	313	183	216	242	318	248	38	218	193	303	330	336	233	375	320	296	267	279	268	134	56	229	155	318	260
GACTTGGCGATTAAAATACT	98	110	191	220	152	179	230	226	308	178	233	226	184	180	189	231	243	66	76	145	123	116	120	178	214	113	147	210	134	130	17	139	115	174	151	142	168	178	215	177	192	214	160	119	40	184	116	209	214
TCATCGCCCCGCTCACGCAG	122	98	218	215	171	214	231	136	224	188	185	250	140	163	205	249	262	129	140	220	190	130	143	184	246	133	174	194	252	190	30	174	125	222	217	228	225	295	225	171	213	222	286	116	52	170	101	245	172
TGCTGGCAGCGATAATGCTC	81	105	204	234	128	161	268	123	146	184	208	272	125	167	238	264	320	68	99	221	167	98	111	232	197	123	133	183	145	155	25	173	134	297	249	193	173	353	184	146	229	252	190	98	71	183	106	229	224
AGCGGTCATTTGCAAGGTTG	432	468	720	740	625	611	819	433	585	714	685	818	377	437	642	680	844	263	276	651	546	373	383	666	732	428	574	677	708	610	71	478	390	615	635	587	493	797	671	518	713	757	656	388	177	518	296	794	654
ATAAGCTGAATACCTTCCAG	54	45	190	184	148	117	198	114	150	159	160	231	138	114	185	201	241	32	51	182	111	95	133	185	174	77	161	172	149	108	9	152	116	245	242	140	137	351	133	97	165	166	139	72	36	151	79	158	184
CGGTGTAAAAGGGGTTAGAG	91	99	4	4	27	27	557	94	121	2	4	590	254	317	10	10	631	54	80	3	2	7	7	523	101	70	5	1	31	32	50	136	109	4	2	26	27	578	279	230	3	2	28	21	117	204	161	2	6
ACATTTACCTACCGCTTCAT	205	239	581	659	527	571	776	442	524	659	553	824	368	464	597	755	863	219	266	702	586	441	482	728	612	331	487	617	504	409	54	459	351	645	575	470	497	763	589	419	586	714	582	343	152	518	356	753	635
AAGCGCAGAGATTCGAACTC	0	0	0	2	2	0	323	0	0	0	1	311	0	0	0	0	329	0	0	1	0	0	0	251	0	0	1	0	4	1	29	0	0	0	1	2	1	301	0	0	0	0	0	0	59	0	0	1	0
GTTGCTTGATGGCAGTTTTC	122	133	268	296	382	359	387	157	228	294	296	378	192	174	303	388	416	130	139	290	267	333	400	329	415	220	282	327	371	293	29	219	142	357	348	351	288	462	255	185	287	344	346	221	79	228	172	325	301
ATCACGCCGCCCATAAATTC	141	139	287	304	272	260	362	240	269	335	322	412	198	212	316	324	370	116	132	304	221	194	178	336	381	195	271	281	300	270	20	183	133	263	289	278	222	347	356	284	326	376	383	199	63	315	193	409	308
AAGGCTGTCAAATATCGCTC	105	103	168	184	140	151	235	123	165	202	188	248	115	105	169	183	234	130	69	159	148	114	103	156	205	106	145	177	151	156	13	97	97	129	120	128	140	175	163	134	181	199	192	90	45	157	90	206	153
TATCCAGAAGCTCGGTCATC	157	183	358	377	285	318	384	292	341	461	455	490	212	262	400	431	478	127	144	342	294	227	236	385	445	244	374	378	513	463	38	318	230	383	352	432	390	536	348	268	355	405	437	234	70	349	244	407	317
GACAACTAATTTTTTATCCG	338	325	446	526	441	459	593	354	452	541	479	621	222	288	544	646	634	268	283	474	401	288	345	513	568	280	437	509	645	434	37	455	354	562	562	573	493	709	600	490	500	575	543	292	96	456	260	605	484
ACAAAGCGCACGCTGTCTCC	278	233	544	638	565	530	714	393	516	641	543	773	369	369	560	593	697	248	270	572	497	343	404	544	729	342	457	594	759	612	64	331	245	448	435	497	348	515	536	387	577	585	645	327	164	522	333	695	571
ACGATTTGCCAGACGCGTTG	144	170	318	416	331	391	433	265	343	336	330	402	218	249	370	392	416	324	151	314	253	204	205	319	371	227	306	337	363	328	36	338	227	432	437	314	307	478	333	260	319	391	324	211	80	286	182	413	356
TAGTTGAGTCGTCGTGTTCC	9	12	18	23	28	31	26	26	21	19	20	18	15	18	18	39	26	14	13	31	19	22	25	17	26	20	25	30	35	29	0	21	10	23	28	34	38	30	20	16	28	20	32	9	7	16	14	25	24
TCGCGCCGCCGCGCCCAGCA	567	631	217	236	309	285	254	75	81	240	166	299	103	147	196	215	320	12	11	175	165	185	234	252	156	83	194	209	315	318	29	60	42	173	177	255	257	294	15	20	223	238	345	187	74	97	67	260	215
ACCACCACCGTACCGATTTC	112	99	237	256	212	222	311	168	234	304	293	359	214	229	351	431	388	139	121	250	208	132	145	256	310	174	253	293	315	246	28	249	171	284	323	325	306	408	247	165	281	341	260	181	67	220	139	298	255
CCTGGAGAGAGCCCTGGATC	141	150	219	238	184	193	316	139	216	306	278	327	181	180	294	314	356	93	122	245	231	157	154	251	278	141	220	241	242	178	31	206	148	260	238	170	143	326	268	201	240	287	226	117	80	225	132	318	271
TTCAGGTTTACGCGCTTTAC	92	118	193	210	208	176	223	168	213	214	235	299	159	148	248	233	301	89	106	250	211	123	152	256	271	129	205	181	241	189	24	167	136	213	220	204	195	248	252	181	198	226	182	127	59	215	118	227	207
ACCGGAACTTTCCGCAGCCA	169	190	188	244	223	192	288	177	224	238	243	286	211	228	200	252	309	101	124	197	166	182	182	262	334	187	206	216	254	243	32	222	132	191	217	234	214	344	263	244	205	226	245	161	76	189	159	313	223
CCCACTCAAAATCGCACCAC	98	106	248	275	189	225	312	153	251	272	256	374	186	175	309	313	296	84	113	247	214	134	135	250	247	147	214	245	270	198	33	197	125	221	205	238	203	282	266	193	221	323	266	130	66	229	127	281	244
GATAACGGTTGCCACGGCGT	5	5	80	103	132	162	245	7	14	114	104	365	28	23	73	75	383	5	8	79	58	22	43	255	4	3	37	57	177	166	39	20	13	60	75	151	136	339	20	3	103	92	182	103	65	21	19	107	98
TCCGCATAACGCGTTTCATC	271	237	415	468	364	368	463	325	378	485	476	543	277	336	430	498	544	199	222	459	389	297	300	480	534	261	379	435	557	399	59	371	274	403	469	487	443	545	439	346	451	542	493	243	96	379	222	495	388
GCTGATAGCGCGGTCTACCC	2	2	8	9	6	2	423	7	11	6	7	394	17	21	11	14	423	0	0	2	1	4	0	336	0	0	6	7	0	0	42	1	1	12	12	0	0	469	10	8	11	12	0	0	110	0	0	2	8
GTTTTGATATCTTCGTGAAT	166	186	394	443	401	393	436	242	366	435	391	502	229	275	391	503	483	151	193	383	318	229	208	387	378	215	358	400	446	314	32	253	164	345	325	399	376	458	334	316	410	459	379	225	81	326	214	469	369
GACGCTCAAGTTTTTTCTGG	1024	919	268	311	248	249	362	285	441	326	339	383	294	360	286	337	376	102	132	370	318	206	208	343	310	141	324	362	340	290	25	250	199	303	304	339	261	418	1200	1022	336	386	412	184	51	324	188	392	356
CAATGACCTTGCCGGAAGAC	0	0	0	0	0	2	299	0	0	0	0	320	0	0	0	0	281	0	0	0	0	1	1	287	0	0	0	0	4	2	29	0	0	0	0	0	0	322	0	0	0	0	0	2	69	0	0	0	0
CCAGCAGCAGGCGAATGCGC	0	0	0	0	0	0	352	0	0	2	0	332	0	0	0	0	260	0	0	0	0	0	0	266	0	0	0	0	0	0	37	1	0	0	0	0	0	315	0	0	0	0	0	0	68	0	0	0	0
CAATAGTTGCAGCTCATATC	115	154	220	275	185	213	270	225	281	280	245	331	176	231	259	264	392	105	109	242	205	138	155	278	303	169	249	238	323	247	28	203	134	213	233	282	217	337	278	269	264	276	303	132	60	263	147	302	256
CTACAGGCGTTATGTCTTCC	227	242	392	444	437	414	485	281	386	421	347	445	219	245	350	389	442	154	168	407	316	227	340	363	447	215	301	369	420	361	30	332	233	396	374	470	391	447	431	344	327	404	500	228	88	297	227	429	299
CCATTCCCCAGCCGCGAGCT	96	105	206	227	191	194	242	175	196	232	229	291	149	170	221	300	305	125	124	231	247	144	171	267	288	171	193	225	336	231	24	244	162	319	236	306	275	351	201	166	236	280	230	141	63	182	132	246	273
ATGCTCATATTGTGATAATC	401	389	722	829	616	535	871	532	642	832	883	933	457	503	762	828	901	379	383	722	596	405	401	778	806	420	689	799	788	651	67	830	591	970	963	941	814	1169	793	624	760	876	787	456	182	611	430	829	858
ACGGCAGCAACGGCAGTTTG	322	305	327	411	525	564	701	459	574	593	576	803	407	419	453	582	798	384	277	490	403	290	268	579	524	281	360	454	606	473	77	462	379	431	384	556	550	713	514	440	496	519	583	370	175	531	366	537	424
CATCGTAGTTGGCGAGTTCG	20	19	31	35	166	157	684	8	24	22	13	696	22	17	19	34	612	95	135	89	85	192	214	527	27	34	7	16	44	39	64	17	14	33	16	180	164	590	29	31	30	26	171	122	158	18	21	28	18
GTTCCGATACGTACCGTCTC	577	532	808	853	697	641	1004	557	671	784	744	909	486	495	757	938	999	349	386	745	683	452	522	802	969	519	655	873	693	638	83	707	513	777	802	859	728	967	909	735	788	944	843	464	216	589	431	914	726
CGATCAATTCCAGTGCCCGT	210	247	584	584	513	594	762	343	451	657	622	725	373	431	661	798	745	208	212	486	462	301	334	551	627	333	496	497	538	452	70	388	311	584	578	583	495	747	428	362	571	604	584	308	137	444	281	643	593
CGTTCTGTCGATAAACTCAT	88	73	153	178	138	175	174	171	195	206	202	220	99	136	197	171	217	72	60	168	130	140	136	176	182	104	158	211	190	174	15	165	127	175	191	225	189	216	165	156	149	184	177	86	36	166	106	223	190
CTGCTGATGGCGCGGCTGGT	131	139	302	329	319	300	402	120	179	386	353	436	150	198	344	361	404	103	125	272	249	178	221	348	340	162	301	349	420	361	46	168	139	267	294	348	317	471	175	132	316	352	363	236	103	140	117	354	261
TTGTGAAATCCAGCGGCGCA	103	142	175	177	169	164	256	121	124	193	166	257	98	125	203	175	219	89	84	178	140	127	135	196	277	101	156	183	264	233	11	136	124	167	150	224	197	257	269	173	172	210	207	139	48	143	106	171	162
GATAGCCGGTATAGAGCATC	1	0	1	0	4	0	443	0	0	0	0	418	5	3	0	2	481	1	1	2	1	2	0	351	0	0	0	0	4	5	43	0	0	0	0	0	0	468	0	0	0	0	1	2	95	0	0	0	0
GGCCCGGCAATAATCATTCC	224	225	499	514	505	480	755	348	407	600	553	695	345	334	540	608	621	604	430	485	474	349	368	594	485	264	397	429	545	467	66	361	269	446	461	431	385	597	443	296	526	536	564	313	154	420	301	680	546
TTGTAGACCAGACGAAATTG	68	71	106	115	121	169	165	76	83	94	105	127	59	59	143	119	120	45	49	114	91	88	107	116	108	65	80	102	96	98	7	61	48	123	89	77	95	110	100	87	95	106	99	56	20	107	92	127	102
GTTTCAAATCGCACAAGGCC	0	0	0	0	0	0	0	0	0	0	0	0	0	0	0	0	0	0	0	0	0	0	0	0	0	0	0	0	0	0	0	0	0	0	0	0	0	0	0	0	0	0	0	0	0	0	0	0	0
CGCTGGCAGCATGGTTTGAA	227	249	224	229	227	279	357	354	371	374	402	365	256	285	341	384	341	133	146	390	409	182	203	341	326	188	191	192	258	216	32	328	216	338	291	285	270	441	666	583	320	323	320	173	94	250	178	400	302
CCGTGCGGCTGTAGAGCTAC	174	183	326	353	237	335	382	259	328	367	355	419	228	268	332	430	448	138	183	340	370	196	220	363	388	267	350	364	419	338	51	320	254	389	374	424	410	512	416	308	292	406	330	212	104	308	196	447	374
CGCAGTCGCTCGTCGTCGTC	39	63	124	144	130	136	204	82	98	111	116	152	81	93	144	141	177	34	32	98	81	107	141	131	68	45	118	133	226	203	18	100	60	129	103	137	117	155	122	94	148	145	159	91	27	93	69	149	131
GTGATCTTCTTGCCTTGTGC	177	192	0	1	1	4	363	235	260	1	1	402	235	237	1	4	407	111	144	1	0	2	0	342	298	153	1	2	0	2	31	229	217	2	0	4	6	424	324	236	1	0	5	11	86	256	175	1	3
AGCGACCAATAACAGCATCG	184	204	382	411	334	336	428	293	299	385	315	387	264	269	355	422	445	118	151	350	298	220	245	346	389	252	312	352	544	414	55	227	157	262	260	329	254	369	408	289	356	452	400	271	121	265	209	358	314
GAAAATACGTTGATAGGCAC	189	200	325	386	339	338	432	242	320	366	339	414	216	241	349	380	447	205	194	331	274	217	194	361	371	198	318	322	386	361	31	236	206	335	345	373	322	398	340	240	310	415	419	214	74	296	174	432	444
ATCACCAGGAAGACGTTTTC	279	292	176	212	151	195	236	99	144	150	149	196	117	97	181	204	243	57	90	158	221	79	114	170	196	110	124	157	194	151	12	133	101	205	179	183	141	204	195	127	179	235	179	107	39	143	95	224	178
TTTCATTTCGCGAAACTGAC	164	191	308	315	302	318	362	262	259	349	351	386	205	186	256	289	362	134	174	292	296	183	217	318	358	184	264	356	350	314	29	209	189	284	298	368	301	348	299	228	296	305	281	179	77	228	151	377	324
CCCCACAGAAGCAGACTCAT	126	128	203	272	192	176	238	192	260	229	256	283	181	206	303	354	334	69	88	219	200	147	170	198	275	131	229	281	236	178	26	172	92	235	237	232	156	238	294	206	219	316	247	146	64	197	114	305	250
CCAGATATGGAAGGTCTTAC	103	110	161	218	153	189	212	130	145	156	176	211	120	147	209	215	226	71	83	155	134	86	96	182	242	118	174	235	198	155	19	108	83	125	123	139	110	178	227	186	188	201	170	112	40	162	126	230	206
TTTTTCAAAATATGACGTTT	126	143	198	234	243	238	258	203	258	262	186	260	153	178	290	313	343	70	90	197	182	170	116	189	233	132	171	200	356	208	8	210	133	210	212	277	291	311	255	196	190	216	312	129	30	231	132	254	241
ACTCTTCTCTGTCCGGAAAC	122	121	206	275	15	16	248	152	209	228	239	252	167	179	276	255	289	79	112	229	193	7	16	209	201	131	184	240	50	53	25	128	85	157	164	3	4	184	269	199	223	237	6	2	52	178	130	244	208
GCTGCACCAGAGTGTGGGAC	27	39	52	64	70	72	97	39	72	85	81	86	40	57	77	96	92	25	20	55	42	43	42	72	67	21	52	72	80	67	14	22	18	36	37	51	54	59	59	63	71	84	102	66	12	40	47	84	64
CCAGTTTCTCTTCTTTTACA	121	123	207	248	226	231	266	157	184	253	196	274	190	172	249	296	343	90	93	237	170	168	175	231	263	122	215	245	288	228	15	170	123	229	237	240	197	244	230	196	240	286	282	139	38	172	122	289	231
CCAGGGCAATGATACTCCGT	193	183	368	435	343	342	477	272	305	410	336	431	201	252	372	343	441	137	147	429	307	259	236	402	396	217	333	375	408	358	40	262	223	328	378	335	307	481	363	272	377	429	374	198	109	311	240	386	359
ATTGAGCGAATAAATTTCCC	291	301	484	581	433	482	550	364	478	519	457	597	311	365	463	543	558	203	206	472	407	322	374	486	617	337	468	527	525	472	35	419	319	457	467	438	429	564	578	438	489	535	395	289	103	465	299	582	511
GACTTCCTGAAAACGTTCAG	68	73	105	139	106	150	165	77	149	131	114	166	87	70	145	154	183	51	57	125	92	64	81	138	131	72	93	100	144	117	9	120	64	104	117	99	95	130	118	99	149	130	151	89	29	125	78	136	128
AATACTGATGCTGAAATCAC	168	169	301	330	196	282	355	251	298	366	348	381	182	221	320	392	391	116	142	309	253	150	176	300	317	183	301	311	306	261	28	308	226	341	292	374	397	453	293	248	292	346	302	177	66	239	165	425	305
ACATCCATACAGCAGCAAAC	163	166	235	283	274	270	349	232	318	348	304	386	164	200	273	316	372	108	130	273	252	224	282	291	370	202	286	318	314	277	26	296	200	294	301	376	299	407	344	356	312	406	389	194	81	239	170	319	287
CATCCGGACAGATCTGTAAA	81	89	175	185	164	160	209	156	173	158	186	195	137	141	174	237	226	103	94	193	170	122	119	196	201	113	183	199	200	199	8	128	79	118	156	160	132	176	186	122	159	211	210	101	33	167	101	200	180
ATAATCCATAATAAACTGCC	160	158	283	307	310	294	400	196	211	299	309	428	265	257	292	374	541	108	110	223	226	164	151	337	309	156	212	256	247	245	30	207	154	270	243	354	295	424	253	200	265	264	358	185	69	232	156	338	299
CACTCTTTTGATCCTGCTAC	107	119	131	174	234	199	307	155	208	134	135	351	120	149	146	162	306	165	108	109	96	120	150	241	277	149	212	230	233	179	32	129	122	154	145	252	254	380	186	148	127	168	252	139	58	168	139	162	157
CATCGCTCAGCACTGGCACC	164	193	282	317	237	291	370	229	365	301	336	412	191	240	284	320	341	118	130	272	239	224	205	325	362	165	278	336	367	301	40	257	192	294	353	333	271	382	369	252	345	363	323	213	98	276	185	404	297
ACGGACACCGTCACTGAAGG	50	64	105	126	127	139	151	70	80	117	90	140	82	81	115	127	158	39	33	115	105	113	99	125	158	75	120	149	161	145	16	87	61	127	117	122	126	169	107	102	131	130	155	67	33	135	70	165	112
TTGCGGCCGTACTCCCCAGG	0	0	1	0	0	3	139	0	2	3	0	498	0	1	7	2	530	1	2	2	0	4	12	450	0	0	7	0	0	2	15	0	0	0	0	1	0	595	4	0	0	1	1	1	127	0	0	4	4
AACTACCCAGTGCCACCAGC	0	0	2	0	1	0	1	1	3	1	2	1	0	0	0	0	0	0	0	0	0	0	0	1	0	0	2	1	1	0	0	0	0	0	0	0	0	0	0	0	0	3	0	0	0	0	0	0	1
TGGCGTGCCAGCCGGAGCTG	103	125	283	257	214	267	284	141	190	233	207	257	172	167	213	242	316	72	123	186	159	132	133	212	231	122	182	247	246	180	31	139	130	205	231	172	179	278	290	190	214	230	206	136	68	209	109	251	200
TACCCGAATTCAGCTGGACG	210	284	102	108	134	154	214	30	21	74	69	186	35	39	39	59	208	125	84	87	77	147	178	164	122	77	143	140	248	190	21	30	22	70	79	136	118	192	37	26	72	91	139	74	38	45	45	87	64
TGCACGTTATAGCCATACAT	155	138	232	254	215	198	333	175	243	230	231	287	147	183	231	268	337	92	116	213	212	179	176	271	247	158	172	221	227	190	31	177	125	243	292	250	244	359	242	177	218	246	303	145	63	200	115	285	225
CCATATGGCAATTCTCCCTT	94	124	203	198	183	177	248	137	212	262	165	261	161	162	226	211	308	73	96	194	188	138	142	233	258	180	198	243	277	214	28	236	133	281	255	306	259	331	199	160	223	241	222	106	52	187	111	264	185
CATGCCCTGATACGCGATAC	233	250	408	505	381	420	535	266	348	434	455	551	268	293	390	434	514	147	155	377	325	218	250	386	488	253	366	394	462	438	47	290	193	338	352	384	381	501	427	323	489	422	515	283	116	407	244	480	428
CTAATTACGCCATCAAATGG	152	186	208	275	313	274	356	245	264	265	243	358	258	254	325	328	403	124	107	245	224	236	236	294	321	173	208	259	236	246	19	264	187	242	246	314	324	359	285	276	298	314	333	170	74	385	188	315	368
GTTTGTTGGGTAACAAACGC	102	115	151	241	166	197	228	168	166	243	246	279	131	187	240	328	320	77	98	207	144	102	136	205	220	149	174	200	260	194	26	161	109	178	191	189	163	233	268	145	253	263	193	104	60	231	149	254	254
CACATCAACGTGGTGACGAC	348	358	604	716	698	634	771	382	487	646	570	735	393	460	612	770	699	245	271	595	481	324	324	599	582	304	511	527	719	638	72	465	337	671	557	623	565	748	607	493	564	619	582	338	165	439	292	644	601
ATATCGATCAATACCGTACC	189	217	316	304	290	331	438	202	307	357	305	400	150	173	250	331	385	182	177	230	273	231	176	266	269	125	201	266	261	276	25	265	156	245	305	253	204	332	397	285	252	319	320	152	69	246	166	337	287
TGATGTTGATGTTTGCGATG	84	110	403	465	476	458	637	173	255	467	439	691	204	270	453	531	652	75	125	384	315	229	244	529	426	225	312	366	645	500	50	213	173	366	458	531	466	654	345	285	394	429	473	286	102	243	207	489	374
CTTATAAATAAAAGGTTTTT	17	19	69	66	72	51	69	31	29	73	90	82	40	62	90	107	91	34	24	56	59	41	37	60	95	61	55	69	81	69	4	53	39	78	58	68	66	76	26	14	55	63	65	21	6	22	23	120	69
TCCCATCTGGGCACATCCGA	0	0	0	0	0	0	0	0	0	0	0	0	0	0	0	0	0	0	0	0	0	0	0	0	0	0	0	0	0	0	0	0	0	0	0	0	0	0	0	0	0	0	0	0	0	0	0	0	0
ATCAGCTTCCAGAAGGTCCA	238	255	391	425	389	338	492	280	395	412	408	483	248	267	389	433	467	157	171	297	308	202	209	390	437	239	322	397	346	310	32	365	243	412	390	450	414	505	368	258	375	425	475	217	79	359	217	440	356
TTTAAATCGTCGATCGTTTC	76	82	155	200	140	132	200	186	194	263	259	260	127	135	155	216	217	157	152	227	215	135	171	223	204	121	170	213	205	168	7	144	94	186	201	184	170	209	211	146	214	261	216	134	55	215	94	263	241
AACAATCTTTTCGCAGTGTG	189	204	348	465	407	390	457	329	376	379	388	461	327	308	403	383	478	147	178	389	338	276	355	387	441	200	286	314	386	373	29	360	274	397	375	473	392	507	417	356	361	420	389	238	90	345	235	451	432
AATGGAGCCAGATCTGCTTC	508	520	376	484	391	391	461	409	527	496	427	532	419	449	448	557	490	175	174	398	355	270	250	415	653	368	428	515	435	429	34	461	356	484	494	513	448	568	688	556	352	527	402	219	88	320	226	528	401
AGGTTGCCAAAGATGATGCC	437	400	623	745	569	671	801	519	616	615	700	919	529	648	676	763	987	337	321	599	525	480	536	764	774	420	425	538	613	407	66	567	456	610	692	601	511	941	804	642	680	717	678	378	167	636	415	702	632
ACTCGCTTCGCTCGCCCTTC	106	126	55	75	100	129	144	139	147	201	173	170	171	143	149	242	180	48	59	41	37	68	96	139	238	93	102	114	100	97	11	136	92	119	107	61	50	225	92	56	26	42	48	43	35	101	82	57	50
CAGACATCAACGGTCAGCAG	129	151	326	279	272	277	375	276	262	390	431	443	217	214	355	411	387	149	151	379	264	212	222	391	439	240	288	346	419	284	41	198	211	239	246	308	289	342	313	286	363	332	350	212	84	315	216	413	342
TTTTTGCCGCTCATATTGCC	152	163	243	273	270	283	276	230	355	323	355	382	187	239	283	353	392	104	145	294	292	205	203	305	308	182	267	288	323	279	20	252	191	316	324	301	281	372	352	267	317	335	358	165	66	293	176	353	269
GCTTCGCCCTCACTCGCCAG	152	179	322	360	355	393	387	262	302	396	348	433	189	225	365	402	409	140	153	349	324	236	196	294	420	229	345	392	370	308	28	369	255	447	455	423	426	536	356	298	355	414	373	214	95	271	215	433	363
ATGACCAGTAATGCTTTGCC	249	334	376	431	380	329	520	343	452	444	457	515	299	289	431	500	562	148	166	441	386	215	297	441	446	246	386	405	401	322	26	322	252	315	421	436	285	458	461	391	470	465	486	275	137	396	210	486	399
TTTACTGCGGTGATGGGGGC	317	298	405	486	540	507	718	461	483	575	560	709	386	472	443	516	637	239	263	537	485	438	499	539	599	329	425	532	466	361	56	498	407	575	584	570	515	772	556	437	582	611	537	313	134	502	329	646	573
CAACGGCGGTCGACAAACGC	172	175	316	340	318	331	407	226	278	343	326	426	212	248	347	386	456	120	134	284	264	209	228	321	358	182	263	260	316	256	43	365	231	402	359	411	378	544	332	244	320	345	325	202	88	268	168	371	285
TTCGCCACCACGGGCTTCAC	0	0	9	18	38	29	242	0	0	0	0	9	2	1	22	20	242	1	0	6	6	1	0	197	2	0	17	12	60	59	20	0	1	19	28	31	41	278	1	1	19	18	19	21	43	0	1	7	7
CTTTATGGGGGAAAAGCTGG	77	68	168	167	160	146	193	117	151	165	147	211	92	126	172	180	214	70	83	162	152	83	120	158	153	83	194	144	179	129	13	141	100	175	175	191	133	197	177	145	162	175	186	114	37	184	104	172	176
CATCACTACGTAACGAGTGC	0	0	0	0	0	0	4	0	0	0	0	4	0	0	0	0	1	2	1	0	0	2	0	4	0	2	0	0	0	2	1	0	0	0	0	0	0	0	0	0	0	0	2	1	0	1	0	0	0
ACCACGTTGTTGCGCGGCTT	114	98	139	175	114	88	216	112	153	204	187	246	132	162	236	281	298	60	79	157	138	80	106	198	154	66	146	150	182	162	25	130	63	171	157	120	126	179	119	105	158	173	145	103	54	132	102	183	178
TACAGCTGTTACCTCTAGAT	214	245	398	418	325	371	510	327	413	440	430	496	268	283	410	463	468	141	173	333	341	234	250	369	395	240	334	431	430	289	37	310	225	359	415	376	346	462	344	310	344	459	396	214	71	289	166	383	281
AACGGCAAGGCCACCGGCAC	210	178	287	320	41	22	493	310	367	288	374	478	468	477	319	330	521	158	165	253	224	9	6	387	313	180	302	287	36	22	45	292	191	344	319	5	10	609	405	266	353	377	358	256	105	211	146	307	233
TGTTCTGCCGTGGCACCGCG	3	5	120	141	0	0	629	1	7	75	81	734	5	11	43	62	624	4	4	38	35	0	0	569	1	0	98	116	0	0	69	14	10	182	188	1	0	684	8	8	27	45	1	0	136	54	21	259	207
CTTTGCAGTCCACGCTGACC	86	137	201	181	217	196	225	165	207	223	174	244	149	145	198	236	272	79	122	199	155	104	114	212	253	121	186	206	260	182	27	214	164	236	232	253	227	269	182	184	179	219	234	112	60	176	125	241	218
ATTGGCAAACCAGCATAGGC	260	235	377	376	336	392	449	267	337	331	351	370	227	278	367	450	460	129	152	345	335	234	313	355	436	224	321	369	356	305	27	270	221	339	365	375	369	468	345	288	365	396	407	219	80	358	213	478	366
CTGTAACGTCCCGTGGAAGT	103	139	169	160	139	156	207	135	202	202	187	219	120	140	184	200	172	92	94	223	158	174	144	209	218	117	169	183	187	130	23	210	175	219	217	286	226	303	185	166	155	213	217	120	44	169	100	212	172
CTTAATAGAAAGGCGTTAAT	106	110	82	116	86	106	164	79	105	129	139	238	87	89	112	142	213	46	64	98	115	112	144	188	198	93	154	153	204	156	12	96	81	94	123	205	176	245	128	99	129	100	227	128	29	163	98	148	117
CATATTTCTGACCAGATGAC	312	355	309	393	278	266	349	358	409	361	344	438	1829	2110	337	391	379	282	426	387	319	255	221	311	489	243	296	359	338	333	35	373	265	332	317	312	296	380	609	465	418	477	395	202	87	790	426	353	334
GCCATCATTGCGGCCAACTG	2098	2304	74	106	102	66	80	97	91	174	177	181	102	161	141	154	177	573	635	134	106	149	141	178	69	48	79	59	132	101	9	49	53	146	159	209	208	217	25	26	116	139	203	100	38	88	49	154	123
GGACAGCCATGCTCACTAAA	30	36	70	67	72	75	100	35	46	83	81	101	40	29	71	79	108	25	48	55	65	45	22	76	75	31	56	71	64	57	8	39	29	82	64	80	52	96	44	34	65	88	59	50	20	64	40	76	85
CGCACCAAGATCGGAACCGA	37	40	55	57	70	47	102	53	34	61	45	82	51	70	52	79	85	31	32	36	53	52	52	71	79	35	62	56	51	68	16	53	40	78	54	28	76	105	82	63	69	57	87	48	26	57	45	49	54
TATCGCCGGAAAGGCACGGA	716	798	296	341	210	210	336	236	345	303	271	413	313	277	352	409	446	123	144	252	199	170	142	265	404	174	261	306	206	168	28	296	237	326	307	305	238	386	415	334	319	341	233	134	75	313	193	373	278
GCCCGCCGTATGAATAGCGT	357	365	668	787	667	633	929	484	638	707	629	843	423	417	613	645	783	4779	2854	621	591	453	405	658	685	404	531	636	823	681	98	549	370	611	588	664	602	811	630	521	622	685	729	372	195	649	362	821	665
TGAACAACGCCGCGCTGTCC	371	414	785	826	802	646	935	462	571	714	616	739	422	383	639	690	753	274	313	676	536	413	458	704	762	420	551	645	759	666	97	499	339	558	613	596	608	764	718	500	637	766	730	452	197	641	374	807	632
ATGATCGCGCCAGGTTTGAC	150	144	370	361	358	334	427	88	103	163	181	501	201	204	183	179	425	39	58	73	74	243	225	378	366	194	305	338	410	259	28	414	323	415	463	406	402	560	424	323	332	405	362	172	86	316	204	425	386
TTATGAACATCCGCGACACG	139	165	287	322	256	268	382	209	304	358	336	409	230	259	291	374	384	141	115	318	264	210	251	296	382	174	298	355	330	293	27	199	159	285	239	283	250	384	327	273	392	370	328	210	73	273	197	346	348
TGCCTTTCCCTGCACCGCTT	86	87	86	96	251	270	928	18	28	13	10	708	29	25	11	5	813	21	25	30	24	82	86	719	18	12	37	39	359	237	72	44	32	31	24	237	169	869	97	90	37	38	316	153	180	57	54	38	26
TCAGCGGCGGCAGCGGAACA	0	0	0	0	1	0	267	0	0	0	0	283	0	0	0	1	231	0	0	0	0	0	2	219	0	0	0	0	4	2	21	0	0	0	0	2	3	301	0	0	1	0	0	1	44	0	0	0	0
AAACGGGAAGGAGAGCACGT	5	4	17	17	232	191	296	2	7	13	9	291	2	3	4	4	236	5	10	12	11	140	131	265	16	9	18	15	247	179	26	4	3	6	3	150	120	251	5	3	15	12	167	93	61	10	17	10	4
GATGGCGAACATAAGGATGC	358	332	614	656	447	505	729	413	476	622	634	690	350	336	567	577	638	180	260	501	444	316	313	545	687	366	489	571	625	519	56	465	327	554	531	804	685	724	526	448	530	651	553	352	125	493	359	675	634
ATTGCCCTGACGCATTCCCT	184	221	447	484	423	430	584	281	372	443	445	557	262	296	494	528	513	210	165	448	382	286	326	468	444	260	364	471	426	445	48	338	259	502	480	422	419	589	456	337	439	531	537	238	129	408	245	523	409
AGCGATTTTGCGACGGTCAC	237	260	402	450	383	423	508	304	382	497	423	514	160	205	392	403	507	142	186	402	333	298	293	394	534	302	353	426	519	389	30	262	196	436	414	458	383	464	320	236	508	473	504	246	109	404	246	562	484
TTCCAGGTGGTGCAGGCTTC	173	232	354	350	424	395	523	351	392	479	420	506	271	306	504	517	567	183	188	413	316	238	246	427	486	286	277	324	409	367	26	289	231	334	340	424	359	549	362	271	377	353	474	217	89	439	316	470	375
CAGAGCCGTATCCAGATCAG	0	5	10	14	19	16	413	8	19	21	6	428	7	9	7	8	497	1	5	11	9	9	9	288	0	1	4	1	0	4	7	7	6	7	10	8	13	460	15	18	6	13	16	19	77	20	7	13	12
CAGAAACTGGTTAAACGCGT	198	251	773	801	559	618	906	505	650	701	613	816	421	514	649	701	842	295	335	696	686	351	404	739	613	329	622	700	587	462	78	344	259	701	595	490	470	773	713	569	757	790	617	349	166	641	426	897	793
CCGCAGACAATGGTCATCCC	379	431	362	372	16	19	711	456	548	633	546	734	335	362	677	798	851	188	270	583	520	5	3	601	654	332	470	553	10	5	76	542	384	620	598	14	11	780	632	494	548	649	6	6	184	564	333	651	539
CAGACCTGCGCCAGATTCGC	427	371	4	7	256	246	600	250	275	215	184	541	248	334	192	178	561	113	147	12	8	214	238	365	278	164	68	65	461	377	40	125	83	7	3	194	210	560	297	220	0	11	297	207	142	394	298	16	9
ATAAGTAGAAAAACGCGCTC	143	129	242	282	220	231	283	177	211	279	283	281	173	191	271	266	314	90	93	257	220	141	163	250	245	95	199	229	229	188	19	200	155	262	221	264	227	322	257	207	271	283	229	118	50	174	115	276	192
CAAACGGATCCCCGACTAGT	360	388	581	682	555	718	801	526	656	792	657	867	427	439	571	735	793	297	261	684	526	519	535	771	750	421	617	647	765	670	90	594	463	697	768	779	689	1029	610	547	602	694	686	359	191	606	374	806	578
GGTGCCAATCTCGCTGGTGT	224	231	456	481	421	350	585	340	453	541	541	601	313	295	511	560	642	195	182	440	421	271	252	505	525	293	396	439	462	418	58	352	256	443	494	346	361	559	426	324	481	510	344	227	127	369	263	550	407
CCCAGACCCGCCATAACTTT	1	1	2	1	3	0	71	4	0	5	0	59	1	0	4	4	43	4	3	10	1	0	4	72	3	1	6	3	5	1	4	3	4	3	4	5	6	70	2	5	5	5	7	6	6	0	3	2	8
TTCTGCTGAGTCATATTCTT	129	116	253	270	209	221	293	181	191	240	261	286	147	168	203	246	292	92	101	218	187	167	154	253	261	146	197	244	234	169	18	272	184	322	325	268	262	388	213	144	202	274	221	123	42	179	132	285	225
TCTTTAAGATAGCGGCTTAA	118	114	278	338	252	261	349	241	310	345	355	394	209	239	245	351	360	147	94	307	257	199	272	313	290	157	248	267	310	304	18	261	171	374	358	338	325	412	297	260	374	351	360	197	38	304	195	388	342
CGCGAGCTGCGGAACTTTTG	25	29	24	50	34	37	332	31	25	25	18	305	21	23	33	29	211	9	9	20	31	23	19	287	55	19	21	27	62	31	30	23	24	31	34	49	38	372	26	31	22	32	33	16	51	31	28	40	35
TTTCGCCGGAAAGTAACATC	121	135	204	205	200	152	216	219	236	269	233	314	147	162	163	238	286	90	103	255	176	135	183	226	233	141	193	197	255	197	21	183	160	230	220	250	197	324	281	165	227	237	248	149	60	179	128	255	210
GACTCCTAACTTCCATGAGA	129	112	192	237	1	1	245	178	204	252	212	275	133	158	189	255	269	96	102	201	176	0	0	213	222	124	200	181	0	0	21	140	119	218	181	0	0	237	221	144	183	240	0	0	44	195	142	212	221
TACACGACCACGAATCCCAT	0	0	0	2	3	4	476	0	0	0	0	525	0	0	0	1	503	0	0	0	0	0	1	398	0	0	0	0	3	1	38	0	0	0	0	2	1	467	0	0	0	0	0	3	85	1	0	1	0
GCTTCGCGGAAACAAAATAT	68	105	114	183	116	181	193	142	125	146	156	201	100	105	135	197	180	54	59	114	138	93	120	153	201	94	118	161	167	130	14	161	118	159	212	202	173	268	190	170	163	188	185	118	43	132	117	206	167
ATCGGCTCTGAGTTGGTACC	362	332	577	610	555	514	715	421	553	556	524	637	320	372	542	536	663	208	224	551	428	319	419	478	564	304	412	490	521	460	53	388	308	501	521	544	404	639	571	401	483	573	557	329	125	397	292	639	475
AAGAATGAGGGCTGAGGCAA	495	460	562	609	654	519	808	624	782	655	646	816	457	458	627	633	733	211	336	504	492	390	404	617	853	461	495	658	1173	1096	52	534	383	427	434	778	583	876	723	499	340	415	759	365	164	649	438	861	689
GAAACCCATATGCCCCTTCA	104	107	430	446	299	287	620	0	1	1	0	8	18	20	31	43	575	219	178	360	344	503	618	479	552	287	401	482	406	370	47	288	273	394	424	500	413	651	366	279	360	407	405	196	124	298	220	457	361
GATAAACAAACAGTTCGCCA	171	211	348	354	294	309	410	278	347	421	351	407	250	258	419	494	476	140	144	333	299	213	256	321	459	236	318	395	377	343	38	254	187	294	356	379	304	448	374	303	351	423	405	233	96	335	215	427	351
ACCAGGGTTGAACATCACGC	568	676	179	212	245	293	348	176	272	178	177	324	219	177	193	207	343	122	151	164	148	191	246	245	366	214	194	207	280	273	40	215	180	193	196	239	248	329	175	145	149	118	241	120	51	242	196	214	177
AATCGCCTCATTCGGGCATT	283	291	403	422	425	388	461	234	309	387	412	487	223	271	354	398	459	166	190	359	299	286	308	426	395	221	384	428	510	365	33	341	307	529	526	527	520	652	363	320	408	444	447	249	99	318	188	479	365
AGCGGTAAGACCGTATTCGG	217	183	387	501	447	449	519	335	444	419	444	551	279	301	441	479	536	173	220	395	378	220	206	416	526	291	356	438	482	359	58	360	274	491	451	476	435	592	411	365	407	497	484	221	115	367	245	519	479
GATTGGATGCGTAAAACTCG	221	243	339	397	314	386	439	226	232	332	298	381	230	201	357	397	423	136	117	280	228	209	254	289	331	160	248	274	294	339	21	221	177	295	251	313	208	352	333	257	311	325	317	180	63	242	155	340	335
GGAACGGTGGAACTGTTTAA	90	89	279	352	281	319	394	140	188	380	320	403	169	187	344	372	475	85	108	279	265	216	215	302	246	126	228	258	348	261	27	204	210	391	412	406	328	464	216	128	313	324	275	164	59	181	129	384	298
CGGATCTTTAATGATAATTT	468	442	768	822	691	741	923	599	622	762	863	951	553	551	787	924	920	303	330	750	680	474	520	755	959	531	709	794	714	611	81	651	492	803	724	802	708	917	742	614	698	939	782	449	148	653	443	907	713
GCGTAATAGATATCGTTAAT	227	253	402	452	364	409	500	350	402	499	468	552	309	330	465	537	613	187	204	402	377	250	280	465	419	261	346	397	524	363	39	303	251	403	395	427	363	472	383	313	353	390	356	245	98	379	227	499	416
TTGCAACATAAAGTGCATGT	80	94	49	71	87	104	216	35	64	45	44	262	73	105	29	31	205	34	45	48	32	94	106	218	123	62	56	44	165	126	26	100	63	54	45	77	75	304	106	103	52	43	73	41	42	150	107	57	46
CCATAACTGACCAGTGGGAG	0	0	2	2	116	87	365	2	0	3	2	361	2	3	8	4	341	0	0	2	4	158	260	330	2	0	3	1	35	32	37	0	0	1	0	60	131	320	2	1	4	1	75	55	71	3	1	4	2
AATACCGTCGGCGCGTTAAT	218	191	257	251	207	261	337	215	311	262	249	347	164	192	303	302	365	100	94	225	196	153	171	261	286	154	244	227	257	222	21	254	167	264	245	272	278	350	315	256	234	294	315	161	61	196	139	331	235
CAAGCTATAGTAAAGGTTCA	0	0	3	0	0	0	528	1	3	0	2	345	3	4	7	2	444	0	0	0	0	0	0	363	0	0	0	2	0	0	39	0	0	0	0	0	0	402	1	1	0	0	0	0	74	3	2	0	3
AGTGAGGATTTCTTGATAAC	225	215	493	496	5	2	514	302	355	489	455	490	233	269	460	499	529	193	187	478	440	0	1	457	470	248	407	454	2	0	30	330	257	474	473	0	0	538	372	292	536	543	1	2	72	372	236	606	466
CCGAGTTCTCTCAAGCGCCT	3	2	10	3	5	5	598	7	18	15	12	637	11	14	12	14	654	8	9	15	10	12	10	632	5	4	12	14	10	18	60	5	3	7	4	5	5	577	4	5	9	9	4	9	137	15	6	20	6
AGAGCCAGGAATCCACGCGG	258	257	552	523	422	417	538	314	404	517	508	597	318	318	453	660	540	190	203	491	400	295	335	474	460	261	373	422	521	388	50	418	260	581	516	511	468	590	507	394	447	521	529	305	118	360	248	492	462
AACGTGAATATTGCGGTGGA	143	111	290	336	244	277	316	227	262	309	213	343	153	172	195	264	320	106	114	249	272	146	146	241	278	137	232	249	249	238	16	139	134	223	187	195	175	247	258	191	222	273	261	148	76	220	143	306	227
ACCAAGAAAAACCGCCAGCC	151	139	244	313	265	300	359	174	301	340	291	376	231	310	313	434	428	138	154	248	250	172	179	304	331	167	240	269	349	304	19	231	143	281	256	269	221	328	307	235	250	334	330	150	67	292	151	365	295
CGCGTCCGGTAGAGAGCCAC	85	87	127	134	133	148	157	96	140	160	139	201	83	91	146	181	188	1232	1173	152	131	100	114	157	159	92	135	163	175	103	16	106	104	175	158	156	151	205	147	88	143	149	132	74	30	132	81	215	161
ATCTTCCGGGGTAACTGCCA	931	901	146	213	27	9	249	224	240	209	197	277	167	153	161	224	264	1113	1053	232	181	34	45	238	215	126	147	202	21	27	19	328	216	180	178	20	14	299	332	263	141	170	6	11	47	299	177	206	156
CAACCACCATAACGCTGGAT	130	149	267	325	275	307	349	195	223	260	266	331	146	164	280	335	303	102	165	235	236	201	262	276	261	177	217	229	259	200	23	305	198	371	369	336	308	430	282	196	232	298	317	140	87	247	131	292	266
TGCGTGGGAACGGTTGTTAC	0	0	0	0	0	0	66	1	0	0	0	177	0	1	0	0	43	0	0	0	0	0	0	72	0	0	0	0	0	0	5	0	0	0	0	0	0	78	0	0	0	0	0	0	25	0	0	0	0
CGTGGTCATCAAGAAATTCG	56	59	285	308	263	314	381	87	146	297	249	330	59	94	279	337	357	29	18	243	192	208	287	295	85	74	253	261	280	221	24	123	87	377	356	351	329	447	136	122	249	347	306	187	58	98	96	351	268
GCATCAGCAGGAAGATAGAT	195	185	272	315	288	315	369	230	255	295	271	361	218	185	250	332	314	211	204	249	253	234	222	292	387	180	248	269	276	225	32	277	237	327	322	313	314	420	281	218	241	276	295	170	73	266	162	293	238
CGACGCCACGCCATGCTGAC	359	320	629	623	9	23	728	417	478	608	521	711	397	427	570	614	718	200	255	637	483	11	10	673	688	360	568	600	12	15	81	446	318	499	518	19	9	709	606	447	593	663	15	13	155	515	317	694	593
ACTCATGGGTCTGCGGATCA	187	153	197	202	184	173	232	154	203	220	196	295	215	210	226	233	257	73	91	202	183	130	94	182	225	128	144	164	169	131	20	188	137	204	207	195	162	276	214	192	200	228	186	108	56	225	138	266	206
CAGCCGGTCAGCCATCAGCC	235	231	432	444	480	437	558	352	382	486	468	633	380	394	540	575	676	202	195	485	467	321	257	576	587	256	444	526	525	460	69	312	277	393	419	434	374	560	549	435	522	577	536	318	157	477	307	589	509
CAGATATTCCGCACGTCGTC	0	0	0	0	0	0	0	0	0	0	0	0	0	0	0	0	0	0	0	0	0	0	0	0	0	0	0	0	0	0	0	0	0	0	0	0	0	0	0	0	0	0	0	0	0	0	0	0	0
AGAAGTTTACAAGGAGACAT	125	157	227	242	189	245	318	184	220	248	238	294	193	200	250	286	313	98	158	243	232	176	191	253	285	153	200	191	270	224	27	175	104	173	172	188	174	233	294	208	233	243	304	135	42	203	117	315	224
GAAGCGGGTGAATCAAATTG	410	412	829	879	692	670	1000	576	728	874	835	1070	529	589	746	911	948	337	335	792	681	453	555	894	827	438	617	707	877	691	88	711	579	914	852	896	746	1144	822	607	800	762	825	456	191	776	435	877	844
GTCAAGCAGATATCCCAACC	216	245	386	403	366	388	505	378	381	389	367	551	266	307	323	381	466	165	212	338	332	283	358	477	489	226	312	371	399	371	58	300	246	315	289	426	370	531	397	363	368	395	452	266	108	363	277	457	369
CTGCACCACGTCACCGTTAC	201	136	163	174	191	250	250	127	169	111	88	274	128	121	153	151	297	140	130	159	144	173	196	247	254	153	166	209	233	200	32	225	161	195	200	269	190	270	234	185	201	241	239	129	61	243	174	216	191
TGCAACGATAAACGCACTTT	143	162	308	284	317	264	350	213	254	298	304	312	194	195	279	335	335	101	113	293	249	203	182	294	325	146	234	243	275	214	24	192	150	247	247	238	263	301	262	199	302	243	276	160	66	206	128	335	269
TATAAATATTTGCCGTGCCG	187	168	259	279	222	213	356	256	281	236	274	306	142	206	226	230	330	72	127	293	247	115	138	272	360	167	256	269	185	216	23	233	168	272	295	287	249	327	312	254	271	273	197	130	41	270	175	354	287
ATATCACCCTCGACCCACAC	140	148	290	298	128	122	396	222	272	325	321	479	207	227	327	378	474	113	144	307	240	18	22	397	353	209	253	334	93	118	39	288	195	288	322	189	152	450	419	301	341	370	137	82	103	292	230	334	335
TAATGGTCGATAGCGGGAAC	44	52	133	139	206	210	324	235	292	316	272	366	139	165	335	360	341	106	108	284	236	101	137	243	335	177	236	256	197	216	22	220	160	244	235	274	224	324	363	283	267	324	221	152	58	261	152	387	338
ATGGCGATCATCGGCAGCTG	57	108	284	313	283	285	384	173	206	379	339	430	167	167	288	348	427	126	126	295	260	320	323	394	366	197	330	358	416	358	44	186	149	268	247	247	263	372	177	162	288	308	309	206	81	175	112	352	324
TGGTGCAGCAAAAATCAGCG	75	80	40	41	38	40	192	137	120	36	27	189	113	89	11	16	221	44	67	25	17	60	49	152	161	89	12	21	31	51	19	137	108	46	44	43	43	247	127	109	73	53	80	57	39	108	80	33	33
CAACGGTGCGAGTGGTTGCC	159	167	267	263	386	391	583	180	227	463	365	633	152	182	339	406	632	164	151	343	307	290	279	526	448	239	279	295	635	473	59	290	191	323	355	581	530	653	422	346	267	300	659	314	167	383	265	351	261
GACGCCGATACTCGTTTACC	394	458	1345	1478	1080	1166	1700	723	981	1410	1251	1668	594	723	1145	1299	1368	459	560	1313	1153	663	687	1340	1313	643	1060	1284	1191	1121	152	829	675	1282	1384	1317	1138	1779	1001	830	1322	1564	1347	778	360	1019	699	1565	1288
CCACAGCGTGCGTTGCATAT	114	119	165	179	172	194	253	175	181	234	206	283	102	137	151	192	259	83	104	200	177	95	116	233	230	140	181	201	194	157	27	188	158	254	227	134	185	320	176	151	195	201	176	111	51	180	139	199	202
GGTTGATGAGAGATAAGAAC	84	137	226	270	200	228	274	149	217	251	176	275	142	165	206	232	275	71	102	227	198	147	161	214	305	147	244	249	290	198	23	201	137	249	261	316	230	283	243	137	190	238	227	120	54	193	121	268	227
CCAGATCGTCTGCGGAAAGA	42	45	86	85	110	101	147	73	92	68	79	132	80	76	71	89	127	50	58	78	41	43	61	116	105	75	78	73	120	108	13	108	79	104	110	131	92	139	96	74	72	98	119	66	25	98	71	120	97
ACCAGCGAATTGCCCATCCC	130	131	222	286	221	226	329	149	226	235	212	275	1	1	263	265	295	99	125	235	188	115	123	242	225	115	167	193	225	189	36	141	103	183	191	175	156	239	193	120	198	208	190	97	59	163	126	249	223
CACCATCAGCAACTGTTTGT	291	303	644	638	530	524	772	425	519	654	574	753	414	441	660	745	738	234	239	576	475	354	427	665	727	378	511	642	724	543	72	504	376	673	699	647	572	816	628	471	635	721	602	328	174	529	353	754	545
AATTACCAGCGACTTGTTTT	288	322	513	543	414	501	615	433	549	600	549	684	353	439	531	589	625	210	198	491	442	322	311	446	623	306	425	532	521	394	44	471	364	564	546	500	463	637	558	449	526	621	571	353	110	434	268	644	495
TGGGCACAGAAAGTTTTACC	152	151	155	158	244	242	305	194	194	130	136	254	148	176	137	158	298	89	119	103	115	157	152	265	281	155	100	150	277	208	22	234	228	148	158	327	311	362	243	162	109	146	245	150	48	201	147	140	146
TGGCACCGGTTGCGATGTCG	153	155	388	429	347	363	454	280	363	480	428	514	224	224	384	399	470	244	222	395	319	243	211	360	392	185	326	375	380	333	50	361	246	530	501	514	413	647	354	234	392	380	405	232	107	284	189	428	305
CAACGACTGACGATTACGTT	139	114	227	230	201	195	299	144	178	225	206	276	133	177	147	192	236	167	170	213	171	131	125	224	214	132	135	206	214	163	20	220	166	275	262	296	284	343	220	136	199	209	196	118	44	176	120	240	200
CAGCGGGCAAAGAGATCTTC	172	202	31	56	48	79	526	234	300	84	75	680	290	320	97	105	590	152	177	74	68	34	55	520	316	160	99	81	229	270	41	241	187	117	122	183	184	385	450	402	94	102	159	59	107	260	213	131	71
TCAAATTCTACTTCGCCGCC	787	856	304	297	254	260	362	242	267	319	290	364	240	245	342	405	377	124	131	252	232	161	244	260	392	155	249	319	257	246	20	238	194	325	331	302	309	362	372	294	333	367	246	162	86	286	159	389	286
ATGCCTAAATCCTGGGCCAT	466	439	964	1068	820	900	1088	679	894	924	903	1125	602	623	770	928	1067	1104	1246	831	747	648	621	932	944	550	789	867	1010	718	90	769	594	1020	898	939	864	1195	971	728	859	1043	1020	547	233	772	499	1168	931
CTGTGAGACAGCAGTTTGTA	37	72	1	1	8	11	109	72	74	1	2	147	42	61	0	0	112	30	50	1	2	2	3	81	88	55	11	13	7	11	8	32	31	1	0	5	2	84	70	52	2	2	3	3	26	89	49	1	3
GGCCAGCAAAGCTCGACAAA	39	49	62	52	51	76	74	184	225	282	255	327	151	184	266	291	310	76	99	207	171	114	148	211	130	61	87	109	103	100	7	195	133	213	258	196	216	264	205	187	238	261	213	144	48	171	118	283	227
ATCGTTGGCAGGTAATGATG	376	327	513	584	582	598	618	638	912	618	555	677	340	423	577	652	736	213	231	516	448	287	262	546	658	341	504	502	599	488	61	681	618	566	570	592	523	650	1094	943	521	551	553	279	150	700	649	572	503
CACTTTTTGCCATAGTTCGA	107	89	115	165	147	179	191	105	145	169	146	160	97	99	159	190	192	61	57	153	139	102	89	136	182	135	122	152	221	204	18	109	99	126	105	153	134	175	123	92	140	156	162	81	42	137	93	194	175
CCTGTTCCGTCAACTCGACC	101	105	187	208	176	191	216	145	203	189	168	229	98	125	166	152	217	86	77	174	161	111	114	191	196	114	152	167	193	171	16	201	141	167	175	164	204	239	238	195	155	148	196	101	39	194	114	197	134
GTGAGTAACCACCAGGAAGG	1	0	0	0	0	0	551	0	0	0	0	641	0	0	0	0	542	0	0	0	0	0	0	435	0	1	0	0	0	0	45	0	1	0	0	0	0	627	0	0	0	0	0	0	116	0	0	0	0
CGGTGGGTTCGCGGCTAACA	126	136	206	244	221	174	276	162	188	208	203	276	159	181	221	270	284	62	103	172	196	154	152	219	233	145	171	220	224	224	20	213	153	261	247	270	253	341	214	196	182	227	227	130	58	167	102	281	206
GTGTCAGGATTGATTAAAAT	62	75	200	249	93	93	370	134	166	226	183	368	171	188	268	371	414	103	116	290	263	131	192	321	223	108	184	191	142	135	29	177	135	281	304	122	169	392	180	131	189	244	131	88	73	130	87	270	193
CGTTACCAATACCAATGACC	174	198	317	367	277	315	393	196	255	308	256	361	195	242	319	351	367	125	134	300	313	180	199	275	293	201	255	268	325	273	27	273	203	309	327	326	274	403	333	249	340	332	278	202	86	270	171	372	297
ACAATTTCGCGGAGATCCGC	91	115	142	182	167	151	195	140	184	176	219	238	103	105	136	177	218	77	76	180	168	118	206	205	233	127	207	174	216	237	18	109	98	167	157	218	176	239	162	103	170	199	192	132	28	162	86	227	165
CAAAGATTGGAAAGATAAAG	56	66	100	103	125	93	136	92	109	137	110	156	60	67	101	147	151	134	152	129	122	88	84	162	140	79	118	115	107	161	6	130	95	185	176	160	161	220	139	119	133	169	166	90	31	147	76	142	125
CATTTCGGCCCCGGCCTGGC	277	280	554	658	612	569	725	376	467	636	585	681	296	374	606	624	724	280	374	559	560	337	371	537	550	342	613	582	744	596	65	398	322	548	608	594	573	725	527	383	567	621	593	312	138	494	304	655	614
TTAAGGTAGCGAACCTGGTA	131	131	324	392	315	333	405	163	204	393	348	395	194	240	363	373	434	143	137	337	294	183	236	333	349	185	275	338	438	319	31	275	190	394	363	479	360	507	281	173	282	369	320	200	82	275	158	392	328
CCATCGTAAAGAAGTCGACC	56	76	90	90	87	100	117	74	129	111	97	128	56	42	70	102	116	38	38	85	82	86	115	89	125	62	92	90	114	113	4	116	84	127	106	143	142	152	130	88	102	111	114	56	28	104	64	106	81
GCGCAGTAACACCACGGTAC	185	181	240	266	229	244	303	203	231	209	235	367	158	180	220	218	304	105	119	245	227	167	144	272	311	187	191	199	302	185	45	199	139	270	255	295	238	361	313	242	299	319	318	166	112	239	162	325	284
CAAGTGGCAGCATCTCTTTC	4	4	127	141	296	376	813	15	35	379	342	717	19	12	162	203	829	13	11	111	123	884	1034	625	44	22	117	129	2072	2081	65	20	17	209	230	943	1087	863	25	19	141	117	854	521	154	19	15	152	113
TTCATCGAGGATCAGCACTT	208	207	278	350	323	388	396	222	334	373	347	457	267	239	372	431	441	113	140	390	276	229	293	375	377	232	297	309	346	298	32	291	227	315	323	327	386	482	448	373	371	413	397	223	79	303	194	384	429
GATATTTGGCGCATTCTTAA	357	402	707	894	691	705	890	536	627	881	664	928	499	580	843	904	1022	288	330	785	689	520	486	734	742	407	586	621	789	703	57	532	424	713	721	800	730	835	830	658	734	793	787	448	167	603	395	909	701
CAGTGCATTCAGCACCAGTT	144	137	184	182	166	203	220	144	155	216	206	246	145	182	224	249	287	63	84	249	159	83	125	227	142	77	109	124	176	164	11	108	83	136	102	171	171	202	196	117	132	195	200	95	53	122	134	276	193
TACAGGTTTTACCTCGATCG	148	202	270	279	261	306	374	207	297	317	290	430	238	235	250	355	380	151	130	315	273	219	196	354	316	151	247	287	329	286	38	255	169	313	264	285	274	377	329	284	361	392	394	235	65	266	190	390	287
TTCTTGCCGTGCTCAGCGTA	211	245	110	121	80	79	403	97	142	161	121	415	27	45	128	150	434	55	74	98	71	36	40	305	94	35	63	92	102	96	27	94	72	119	98	63	54	396	141	98	112	121	64	40	80	263	124	121	115
GGCGCTGGGGATGAAGAACC	136	125	281	299	264	265	346	180	266	296	269	381	173	211	332	360	385	116	161	327	265	257	269	334	335	147	261	273	322	273	28	200	134	249	256	274	262	316	259	232	264	308	281	177	86	235	183	352	282
TTTTGATTACAGCTGGAGTA	167	205	170	252	13	5	236	159	272	150	155	285	28	48	60	90	247	0	1	4	3	0	0	249	16	6	36	38	33	11	11	63	38	121	112	10	6	287	50	55	108	116	0	0	37	240	229	198	138
TGTCCCAGCGCGATATAAGA	165	167	275	340	227	275	356	184	234	223	226	331	132	183	221	319	301	138	111	279	216	146	174	276	291	156	255	236	289	204	27	209	140	283	239	280	204	335	234	173	235	262	238	152	71	208	139	320	196
AGTTGAGAAACTCTCGAAAC	113	78	181	187	200	198	257	157	176	192	184	241	136	139	182	187	220	74	93	199	137	129	144	225	201	135	198	170	210	141	16	163	124	211	216	207	169	240	190	166	179	180	206	108	35	169	126	242	204
TCCGCCATCGAGAAGATATT	119	133	203	245	201	187	312	187	250	221	208	345	148	152	112	135	328	77	116	163	133	189	235	292	289	164	109	178	192	173	25	181	126	143	158	173	125	248	264	213	142	145	144	77	61	139	98	183	157
TTGCTCTTCGTTGTTGCCAT	143	167	340	352	322	302	416	218	261	302	313	406	231	228	322	389	397	91	127	272	281	210	184	260	280	154	264	304	297	261	34	202	200	252	265	259	237	342	267	243	287	337	268	173	60	227	169	327	263
TCTCTCGGCAGCGCCGACGG	137	121	241	266	235	246	295	180	230	261	242	274	184	235	293	336	301	92	101	247	211	175	183	220	251	115	197	212	223	242	24	234	161	253	272	288	259	339	274	196	268	300	239	154	51	179	142	270	258
ATTGCTTCAACGCTCATCCC	26	30	69	93	43	68	274	42	67	110	123	259	45	76	105	112	301	26	31	72	69	26	34	267	38	16	51	43	73	28	23	43	45	61	74	57	29	188	69	72	94	88	68	37	51	70	22	92	91
CGCCCGCGGCAGATGTGATG	575	597	1247	1234	1116	1144	1477	844	1164	1257	1262	1503	811	875	1354	1472	1568	458	519	1321	1019	698	796	1296	1462	767	1167	1256	1682	1375	166	1026	809	1341	1284	1375	1188	1697	1227	1028	1251	1407	1325	685	358	1041	665	1513	1260
TACAGCTACAGCAGCAGCAG	0	0	0	0	0	0	332	0	0	0	0	324	0	0	0	0	296	0	0	0	0	0	0	273	0	0	0	0	0	0	28	0	0	0	1	8	9	417	1	0	0	0	0	0	59	0	0	0	0
TTTCAGCGCCTCATAAAGAC	159	179	297	363	293	328	397	270	310	374	365	456	214	232	389	372	376	119	157	405	341	250	227	379	347	206	285	380	373	319	18	238	216	327	346	360	353	433	323	252	299	361	322	176	64	310	202	423	322
GATTAATTGTTCGTGTTTAT	157	185	321	333	277	308	342	218	281	310	306	343	245	223	309	377	407	111	118	306	264	163	210	282	337	198	266	270	327	229	19	301	263	330	374	429	359	428	327	244	297	320	290	194	68	255	152	390	294
TGGTAATAGTGACGCGTGGT	243	256	377	369	394	375	460	348	379	445	462	490	288	319	471	467	600	154	186	445	352	272	241	414	556	290	444	468	535	427	45	396	312	433	453	481	442	607	422	342	482	497	416	230	131	381	248	517	474
GTCCACTTTGTAGTAAGTGC	146	178	257	261	254	269	352	200	233	311	303	356	194	185	278	310	299	117	114	268	257	172	169	251	364	151	244	259	249	211	33	227	150	305	255	253	212	333	271	212	261	295	302	163	73	242	164	360	313
GTAACGCGTTTTGGACGAAT	103	112	270	333	287	369	460	148	171	241	289	517	150	191	277	270	509	69	65	194	163	155	114	377	336	187	214	214	510	403	44	205	181	324	298	432	362	560	268	225	269	240	369	208	98	198	110	222	211
CTCATAAATTGCAGCGATTT	133	113	203	278	248	168	288	155	218	255	183	230	157	151	192	193	235	113	109	191	175	120	94	189	230	127	187	206	234	190	23	177	144	219	222	230	215	275	216	173	200	239	222	105	45	192	121	198	196
GACTCCAGACTTACCAGCAA	20	20	168	166	32	19	389	13	24	162	155	406	12	13	172	228	324	7	14	172	172	198	170	314	16	15	112	139	29	33	26	21	16	104	125	41	38	394	30	20	123	114	32	19	54	22	14	136	107
CGCCCAGCGCGCCTCTTTAT	37	35	326	324	346	315	479	40	58	352	350	512	78	99	340	458	518	47	41	334	248	209	214	419	130	79	300	298	391	353	42	51	40	396	352	476	384	641	34	23	306	333	398	194	94	75	53	381	304
GTCACCGTCTTTCTTCACGC	149	158	311	350	297	272	398	262	356	405	346	412	211	273	360	414	413	98	134	280	270	268	223	301	331	210	274	352	377	305	38	312	221	386	396	382	306	512	361	299	328	412	330	176	106	287	201	365	317
TAATAACAGTCGGGCAATCA	186	205	326	312	345	331	420	281	387	276	259	458	201	255	308	317	469	146	142	259	230	285	288	382	468	270	227	265	393	342	31	270	239	298	251	381	376	484	344	303	291	306	474	245	83	338	245	314	278
ACCGTGAATGAGTTTTGAAC	150	184	237	234	247	300	376	211	357	185	146	406	201	221	173	214	359	299	254	140	110	196	205	340	343	155	148	156	331	308	28	319	198	217	261	347	319	506	338	260	181	193	342	161	82	268	159	237	217
GGCTTCGATGAAGATATCGG	189	157	320	340	246	299	398	280	337	393	339	402	305	278	440	526	524	146	143	372	291	196	192	337	412	228	284	407	338	309	35	294	258	364	356	350	337	517	396	325	304	388	392	232	88	354	226	402	362
ATTAAACAGCGGCGTGGAAA	43	31	110	136	62	106	121	75	89	135	135	144	62	68	96	137	138	60	57	109	87	65	79	118	95	63	100	110	79	70	11	89	60	121	125	85	69	134	81	62	94	116	71	42	24	95	52	137	112
CGGCAGCAATCACCGGATTC	158	165	223	242	196	139	252	171	174	245	187	298	116	141	195	295	297	11	22	47	48	14	16	217	230	159	193	231	254	180	32	194	152	180	182	179	215	272	303	193	253	271	199	113	67	171	136	223	205
ACGGCGGTAGTCGCGGTATT	130	119	208	262	225	198	271	165	197	246	234	293	152	138	172	227	267	84	86	195	188	121	149	210	307	159	204	251	309	259	25	143	97	167	150	199	181	202	246	272	224	203	226	126	57	189	121	295	258
GTCGCGGTTCGAAAGGTAAA	44	75	88	108	42	34	289	1	1	8	6	301	88	79	85	111	314	41	63	68	63	22	9	257	188	111	115	126	24	32	22	49	49	72	64	35	37	317	14	8	0	5	1	0	78	102	61	117	95
AACATCCGCCCGTCAGAATA	85	98	248	265	197	203	289	162	203	291	274	292	150	139	278	315	293	96	105	232	233	253	283	239	215	123	227	224	194	166	36	158	112	187	140	216	178	233	168	122	181	245	204	132	54	198	103	284	228
ACTAATAATACCAGGCTGGT	50	79	151	193	126	137	197	136	168	217	197	252	176	151	209	270	283	70	72	170	173	150	119	192	202	115	179	210	196	189	18	175	121	200	237	204	162	217	171	153	189	210	226	98	39	172	94	275	233
CGGGAAATAAACGGTGTGTT	67	84	122	129	135	143	191	133	169	185	219	195	90	104	97	116	170	78	90	149	149	83	85	145	182	90	125	136	159	114	15	111	105	133	166	165	149	216	133	130	121	126	125	85	27	128	82	193	149
CAATCTTTGTTGTGAATTAC	548	472	491	476	524	552	666	310	410	534	492	703	467	570	536	591	660	160	149	374	345	272	315	485	648	357	363	387	551	514	35	238	176	388	398	579	523	582	352	220	405	456	585	307	130	294	158	514	423
GCTGCCAGCCTTCAAAACAG	392	439	543	632	522	595	710	436	520	523	470	611	309	308	505	595	586	276	292	498	455	297	352	510	633	355	436	558	536	477	51	453	346	434	463	487	439	535	609	447	515	554	510	264	127	446	275	571	476
TTACTGTAGAGAATGTAGTT	57	54	52	48	101	116	263	27	43	65	69	261	7	14	39	75	224	45	44	55	53	31	39	223	91	52	105	117	48	40	21	122	102	193	155	151	100	322	123	129	110	153	115	70	47	140	123	230	212
TCAGGATAGATAGATTCAGG	100	109	249	268	206	203	290	188	194	298	281	302	136	187	255	307	356	90	78	227	213	190	183	258	270	128	227	272	248	246	24	141	134	215	261	234	206	307	188	175	248	257	253	157	60	199	157	290	256
GCGTACCTGTTCGCAAACAC	60	65	183	205	147	165	256	94	138	203	178	233	116	145	183	235	250	58	66	211	145	71	80	205	188	105	176	205	196	166	29	119	109	226	212	194	189	285	153	99	177	197	147	86	58	161	95	225	176
CGTGATTTTGTTTTTCACTG	8	8	14	22	18	24	18	13	16	15	14	15	9	11	14	18	23	6	7	16	7	10	5	21	18	16	22	23	18	13	2	25	15	30	21	25	21	31	21	7	7	16	20	8	3	16	9	15	12
ATGAGCGTGGCTGTGATGAT	184	199	488	485	483	406	529	336	399	524	481	549	258	286	406	510	545	187	224	506	400	308	339	455	589	286	412	489	492	404	47	332	273	470	459	444	365	578	385	304	466	547	475	239	111	394	281	505	507
ATGACAATCCGCCACTGATC	378	405	522	630	343	331	778	595	720	780	700	952	526	597	676	720	838	288	304	617	527	287	301	760	647	357	487	551	440	301	93	534	375	613	669	396	295	884	744	569	615	704	386	181	214	577	420	822	649
TAAACTTGATGCGCAGATGG	273	284	413	367	443	471	517	335	412	474	398	529	282	345	430	539	510	190	195	343	283	276	354	429	548	219	322	406	439	376	44	291	251	394	371	433	334	427	495	379	397	486	393	280	111	413	256	529	399
CGATCTGTTGGAGTATGGCA	78	86	148	180	113	104	179	100	141	151	183	211	56	64	88	138	152	69	61	154	123	83	113	152	157	110	139	118	131	125	20	72	57	74	115	82	86	101	146	81	142	169	164	94	56	127	98	176	123
CAAGTGCAGCCCCGCACGGT	199	197	289	395	211	181	399	181	261	298	282	370	215	226	376	385	428	120	119	318	241	85	95	348	358	181	265	288	228	216	39	229	200	308	343	210	154	408	306	240	301	333	202	110	108	224	165	364	261
ATTACGCGTACCTTCCAGAC	209	213	347	403	274	295	509	274	354	410	376	452	246	237	368	424	497	136	155	329	301	86	143	399	357	223	281	342	62	28	25	251	198	316	354	110	129	471	383	330	387	436	140	93	82	329	218	466	358
GGATGAAGCATTATATTTTC	120	141	263	290	229	255	323	190	267	298	296	318	183	259	293	373	368	116	109	247	272	204	215	281	375	164	229	353	281	254	30	258	165	308	279	253	257	328	301	233	310	294	285	167	59	215	127	317	241
TACTCAGGGACGATGTTTTA	54	49	139	140	10	12	388	23	24	184	135	356	81	76	191	217	390	21	30	126	108	16	6	284	38	28	46	96	13	16	36	8	13	83	128	11	15	343	22	14	82	120	21	15	49	23	27	126	90
CCTAACTGAGGAACGAATCC	95	86	188	227	193	170	256	153	161	197	190	243	140	146	229	282	238	65	92	154	146	160	143	188	210	104	183	213	219	182	29	180	102	209	217	204	203	228	214	179	201	224	240	120	47	122	89	207	201
TGCCAGTTGTTGCCAATGCC	860	1040	893	881	746	664	973	828	935	921	803	954	551	497	946	925	956	343	422	843	682	625	495	733	1502	702	858	898	1282	1037	96	722	546	762	745	810	666	1019	1220	1012	837	957	860	487	217	688	438	1114	868
GGGACCTTAGCTGGCGGTCT	0	0	0	2	1	0	509	0	0	1	0	513	0	0	8	8	518	0	0	0	4	1	0	409	0	0	0	0	0	0	49	0	0	1	0	0	0	602	0	0	1	0	0	0	132	0	0	1	0
TGTCGCGGTTATGACAATAC	27	40	109	109	314	270	352	37	59	169	167	357	83	88	125	107	412	35	37	113	107	309	449	293	54	27	184	214	282	265	38	37	31	158	107	311	306	442	45	41	110	117	285	183	90	51	44	151	132
GGTTTTTCCGGGCGCGGCTG	979	947	861	877	662	683	987	711	914	986	876	1106	485	593	866	963	1029	409	372	845	714	189	157	786	1183	583	647	782	297	211	89	848	659	851	830	531	459	1100	998	866	827	949	439	236	219	836	538	1009	752
AAAGAAATCGTGATTTTCAT	183	189	289	328	303	318	393	237	286	338	317	329	183	189	292	303	345	115	138	307	277	248	218	280	366	166	209	271	299	225	21	213	172	265	278	308	319	344	301	236	313	327	341	183	54	247	170	365	301
TGCAACCTGCAGCTTGACAT	0	0	2	3	1	1	459	3	0	0	4	333	1	0	0	2	401	0	1	0	0	2	0	307	1	2	3	6	3	3	34	0	0	0	0	0	0	344	0	0	2	1	2	0	72	3	2	3	1
ATGCCATCCAACCAGTGTAC	65	53	54	84	76	69	279	119	169	193	192	270	84	111	167	172	264	77	91	202	139	119	123	209	94	56	86	76	69	87	34	118	84	157	189	210	117	197	224	189	203	166	258	154	65	205	115	274	189
AATGGCGAGAAAGCTGAACC	223	219	349	434	337	352	463	230	334	397	385	476	218	222	414	387	482	156	211	337	327	387	441	430	453	217	344	349	413	379	34	300	222	390	438	436	404	490	404	312	341	369	442	216	75	289	170	491	421
AAGCCCAGGCGAGGAATAAC	212	188	167	229	262	257	584	246	344	131	126	619	311	351	174	200	618	93	110	76	57	80	53	411	36	26	4	4	40	24	40	247	171	82	74	196	160	610	322	288	64	51	223	151	105	355	228	89	84
CTCTGGCAGCATTGAGGATC	8	15	15	17	124	89	211	134	183	146	181	213	2	8	9	20	210	13	17	19	6	90	75	177	10	1	12	10	37	28	18	42	26	28	33	122	149	256	32	44	20	27	102	52	44	64	47	85	54
TCTTGGCGAGCAGGGATTCC	169	190	348	385	269	276	506	247	311	383	415	516	262	336	412	479	492	170	186	405	374	182	232	430	471	217	351	350	306	333	27	266	222	401	367	332	365	524	277	240	352	396	433	207	116	339	211	505	388
TAATGCTGTCTGCCTCGTAA	183	226	335	421	307	331	427	257	345	397	387	481	231	283	327	368	469	176	187	396	316	277	281	425	378	216	342	396	376	319	33	169	142	296	236	271	243	324	362	324	430	443	387	229	102	334	208	468	373
GTCTTTCGACGCAATCGTGC	78	112	369	377	307	272	381	179	234	495	372	453	183	229	304	403	464	109	129	375	409	233	219	339	368	197	306	380	409	301	28	152	125	330	299	313	290	416	203	160	349	325	321	164	80	231	143	541	402
TATGTAAATCCAGTTGGTTC	250	236	493	577	433	505	622	294	404	493	462	510	279	285	425	515	574	228	242	450	416	247	273	448	525	288	443	434	505	367	37	443	302	506	494	506	513	681	414	357	478	472	479	266	84	409	235	592	443
TAGAAAGTTTGCGTACAAAC	100	105	164	154	192	151	188	165	188	185	224	247	105	146	189	184	261	82	88	194	161	152	170	190	205	129	177	175	229	160	18	161	122	202	226	194	199	267	193	182	199	189	196	144	39	152	87	219	181
CGCCACGGTGCCAAACATAT	255	288	466	443	398	457	571	386	466	473	512	610	317	311	474	492	579	298	264	463	420	252	269	518	532	247	377	499	557	429	66	376	288	512	479	458	426	619	576	460	461	570	509	273	129	470	224	591	492
GGCACTCAGAGACATTGCCA	274	283	396	448	385	458	584	301	389	504	471	594	304	284	458	509	574	162	209	425	389	290	302	467	521	298	431	441	528	347	65	378	258	429	406	435	434	559	472	378	459	524	545	280	135	360	236	512	406
AAACAGTTCAACCAGTTCTT	24	19	32	47	122	129	416	31	55	57	43	454	24	40	37	34	422	199	212	73	56	154	158	442	31	26	67	78	233	159	45	23	20	49	51	168	134	426	36	21	31	39	98	72	77	17	22	23	24
CTCGCCAGGCTCTGATTTTC	297	301	538	658	525	529	700	424	553	691	585	757	402	460	651	681	750	211	245	540	507	381	405	509	701	331	462	535	620	536	66	420	337	585	562	537	440	710	545	455	562	641	519	288	132	520	343	724	583
TTTTACGCTCGCGGCAATTC	408	407	613	631	707	716	692	487	557	606	569	789	300	389	502	680	645	250	276	574	533	443	434	587	769	397	535	624	809	599	41	540	458	681	701	750	609	880	661	490	557	678	651	381	137	530	373	756	641
GTTCCCCTGATTATGCGTCA	101	102	143	174	91	107	162	133	148	137	140	190	120	98	155	168	206	68	84	128	122	95	103	153	160	110	105	166	162	119	16	111	74	110	149	73	86	123	136	138	164	180	151	79	50	131	93	171	134
TCTTTAACGGCAGCAATCAC	58	57	177	214	203	168	261	104	130	226	195	298	116	134	195	224	257	49	81	175	135	65	60	193	168	88	169	204	172	162	20	145	111	224	241	196	170	334	154	112	160	227	143	77	49	144	74	211	218
ACTGGAAGTTAAGCAAACGG	253	266	501	603	484	477	654	493	608	660	671	731	435	471	574	725	752	241	251	511	447	383	372	595	709	318	508	553	601	549	57	508	365	649	591	542	513	774	642	458	572	592	576	339	150	457	337	687	564
CGAGGAATTTGGCGAAGATC	109	105	192	161	176	178	247	126	197	216	190	275	154	153	208	240	248	84	83	215	171	150	121	231	244	156	168	198	203	151	17	170	128	164	196	170	168	218	251	162	201	225	250	122	68	183	127	249	199
ATTAAATACTCCTGTAAAAA	222	260	125	140	119	99	139	133	127	106	113	135	81	87	116	141	141	52	89	94	107	99	110	123	176	86	130	154	133	92	5	172	122	171	177	155	125	164	249	203	153	152	136	77	18	127	70	125	122
GCGTCCACAGGGCTTCACAC	12	6	0	1	4	2	219	23	53	1	0	273	77	86	0	2	255	12	4	1	2	0	0	219	28	6	0	0	0	0	18	23	23	1	2	0	0	253	37	36	0	0	1	0	52	49	36	0	2
CAGCGATAATTTTATAATGG	186	158	320	431	349	304	454	300	377	439	396	554	263	278	438	461	517	154	153	369	372	282	301	396	394	195	307	384	403	347	32	367	272	362	419	410	390	472	440	363	410	516	421	255	86	445	296	456	386
CGGCTGTCGCGACCGTGGAA	144	190	396	417	308	332	477	431	459	403	384	456	352	412	352	375	407	147	141	386	383	290	374	337	375	249	239	235	430	343	42	432	336	409	382	488	417	539	495	396	396	454	395	242	77	283	205	463	340
CGCCCCGGCCTTGTGAACAT	237	247	481	494	327	316	552	223	346	261	244	555	317	387	322	421	562	142	186	279	252	110	109	426	376	194	203	244	336	183	45	316	242	261	305	272	274	565	353	275	293	391	253	171	137	354	223	406	354
CATATCCAGGGCTTTGGTAA	329	331	538	641	546	576	686	417	581	735	590	755	378	475	629	633	705	197	276	643	533	375	497	607	704	357	550	694	677	560	55	490	393	634	621	675	618	764	651	481	587	673	649	344	144	519	325	753	625
AATCCCAGCGATGAATTTGC	272	319	500	569	516	540	692	500	705	602	573	619	362	400	635	593	695	219	240	562	465	334	334	508	559	327	417	525	588	437	45	560	403	502	517	583	535	575	695	574	561	606	603	303	105	618	391	623	540
CCCCGGTGGGTATTGATATA	69	71	251	278	24	26	346	67	82	271	232	355	94	136	360	354	408	115	123	266	280	15	17	340	1	2	246	243	12	8	35	73	60	406	358	43	53	489	106	90	295	328	10	12	77	115	65	327	291
AGCAGGTCGGTATAACCGGC	68	72	324	348	259	307	416	76	92	317	285	382	162	189	305	325	402	114	96	231	229	208	199	280	66	52	248	291	332	269	29	109	70	279	268	383	273	434	114	77	230	297	273	170	66	96	60	336	286
GGAGATACGCAGCAGCGTCT	170	147	312	318	314	316	389	0	0	227	178	445	66	90	318	308	423	0	0	70	82	3	6	357	0	0	351	421	27	40	28	0	0	25	17	14	27	497	0	0	3	0	22	12	92	1	1	51	26
GGCGAATACCGGCAACCGTT	10	10	31	29	20	11	272	17	17	39	33	339	22	7	22	40	286	6	4	29	27	3	7	258	7	5	26	23	14	20	25	8	8	33	38	21	16	285	10	18	20	19	9	14	69	9	10	22	19
TTGTGTATAGTCGCTGTTTT	387	432	574	638	591	630	762	435	583	661	577	756	393	451	511	589	697	216	249	540	492	401	354	634	663	344	512	580	624	543	44	484	447	639	652	746	679	833	720	591	613	747	707	399	117	464	326	661	555
ATTCAGGATTTCGAAGATTT	221	230	185	311	0	0	499	337	413	355	322	522	295	288	273	390	510	181	186	364	350	0	0	458	444	250	247	324	0	0	23	336	250	222	281	0	0	440	415	389	230	311	1	0	83	350	250	208	152
TAGTAAAACCGATACCGCAC	143	116	338	390	341	337	400	223	249	372	363	474	245	282	375	393	512	143	152	403	300	231	271	408	463	211	310	333	351	322	14	222	216	277	291	332	314	379	349	225	338	423	376	232	88	261	173	354	318
CCCGTGCCGCACGCCGCGCT	198	194	479	556	464	442	557	379	429	557	500	608	307	349	520	613	627	183	191	460	418	304	330	500	636	318	432	514	542	470	73	404	285	438	506	523	401	564	557	507	513	618	541	277	177	419	238	581	473
TCTTTGTAATAGCAGTCTTC	136	141	326	348	454	409	465	203	272	397	324	533	239	267	384	408	536	140	129	368	309	292	340	417	410	229	295	391	535	454	24	216	185	330	318	448	399	516	320	241	321	409	448	252	79	324	173	524	372
CATGGCGATGAATTGTGGAT	504	560	985	1190	1055	1059	1320	679	975	1156	1110	1342	591	729	1082	1246	1307	375	496	949	955	615	760	1016	1166	607	895	1007	1067	894	122	919	733	1181	1188	1130	1077	1424	1085	884	1043	1149	1085	664	308	783	556	1159	1047
ATGAGGGGAGTTTGGCAGCA	218	214	388	389	341	374	464	302	361	452	363	461	258	284	357	418	466	513	231	373	333	236	264	403	370	192	294	310	378	277	41	314	263	425	365	375	349	478	356	299	381	461	387	217	81	300	197	449	374
GCTTTCTTTGAGATAGCCTT	1	5	17	24	101	90	214	2	2	19	13	224	11	10	29	41	262	9	14	16	21	68	105	205	25	5	15	17	77	64	18	2	9	21	14	82	74	178	7	5	23	24	116	65	43	14	10	32	19
GCTGAAACTGTGAGCGGCAA	80	109	123	116	148	123	123	139	136	112	131	186	105	127	163	166	165	57	60	157	164	102	95	166	194	112	164	142	146	128	14	190	166	250	281	249	239	283	195	138	148	171	120	66	33	109	65	156	159
TTTAGTTTACTGATGTGATA	12309	13957	264	303	257	306	271	264	384	306	299	317	141	179	212	284	289	950	1085	290	258	85	89	280	434	219	213	269	337	242	22	366	293	219	264	268	237	322	404	360	235	324	289	185	56	463	285	348	298
ACTTTCCCATTTATCACTAA	107	80	186	157	170	173	189	107	135	159	153	200	142	159	167	224	229	72	77	167	191	501	482	163	198	93	163	163	194	145	12	116	112	167	156	167	174	234	189	140	173	190	189	103	43	156	117	201	175
AACCCGTCGGTGATCAGCTT	45	31	160	198	255	258	323	63	86	197	181	343	142	152	132	191	394	50	44	214	161	118	156	261	71	49	155	190	327	240	28	71	40	190	198	292	245	377	108	81	180	203	317	168	59	99	67	196	191
TCTGAATACGTAGACCTTCC	109	165	173	242	195	188	249	202	337	159	162	228	96	140	161	177	231	70	100	187	162	120	121	185	163	88	142	173	228	137	14	233	163	217	208	197	191	251	287	258	158	201	193	139	39	308	276	196	166
CGTACCTTGCAGTGCGCTAC	205	266	299	307	293	294	417	270	327	402	360	410	200	247	349	404	492	155	161	376	299	194	284	338	477	213	333	365	361	331	42	241	222	343	375	384	352	428	370	304	397	406	382	248	110	281	219	457	361
GGGTTAATATGAAATAAGAC	155	153	268	245	277	237	314	233	277	265	312	358	188	220	331	301	407	110	132	251	227	132	172	296	307	188	252	294	270	249	24	187	149	199	169	231	206	277	267	210	269	315	259	169	44	205	164	250	260
CTCCGGCAAAGAGAACACGC	199	230	377	514	385	377	521	266	350	456	392	547	247	273	419	460	450	136	143	411	327	210	278	439	413	214	312	384	377	322	39	297	259	361	420	395	373	497	368	298	337	443	373	218	110	342	225	467	350
GGTGAAGCGAGATGCGCACT	107	99	150	163	137	119	278	75	99	111	99	332	166	177	291	292	328	75	80	139	130	88	92	240	204	126	176	211	152	155	23	125	108	162	162	123	125	364	192	134	147	175	195	102	77	156	87	286	229
CGTGATGCAACTGTGTAATG	262	287	558	650	544	590	799	411	480	656	616	705	307	331	546	665	675	212	266	565	487	364	396	563	635	302	527	594	592	445	51	429	329	601	550	536	590	737	529	445	465	671	568	351	163	564	326	694	538
TAAAAAATTCCTAAAGCTTA	127	147	230	234	208	219	300	171	209	258	250	279	119	144	183	234	237	94	88	210	213	178	147	240	285	148	244	263	302	218	7	227	179	377	378	368	310	416	211	172	232	241	281	173	32	202	140	289	259
CACCGCGTAGCCATTGGCCT	272	279	423	394	351	337	508	399	455	490	401	588	298	339	486	524	528	177	198	478	397	248	276	477	426	229	364	374	493	398	48	426	270	556	559	504	459	629	508	366	448	500	471	240	120	359	228	504	390
CGAGTCTGGTTTAGGATGAT	280	254	797	838	657	730	1002	440	608	814	753	988	503	554	818	982	1021	268	352	790	666	477	528	875	850	479	575	683	693	510	88	539	441	912	961	946	657	1180	537	428	737	843	712	406	206	619	439	902	754
TTTCAGGAAAGTGAGATAGC	51	63	276	321	289	335	369	66	103	319	296	388	166	218	300	351	383	98	106	301	261	233	212	302	1	2	173	190	345	247	18	103	71	349	389	393	326	423	123	126	328	400	352	195	63	127	54	360	351
GACATGGCGCAAAAACAGTT	86	85	141	128	130	127	144	105	123	141	142	136	108	81	149	136	164	23	40	108	78	62	45	89	136	52	92	91	122	108	10	68	50	81	85	85	60	104	117	90	124	125	113	75	38	138	79	130	116
TTGGCACTGGTAGAAACCAG	3	5	16	22	0	1	321	7	13	26	7	387	3	7	7	8	283	8	3	6	7	1	0	259	17	8	5	12	1	2	21	4	6	8	11	3	1	393	6	10	7	3	0	0	67	5	4	13	20
TAGGGCGTCATAGCGTTCGA	186	230	404	471	379	440	519	579	1034	427	464	524	320	341	415	514	561	161	190	466	365	264	267	418	440	282	385	402	468	345	63	587	501	468	453	400	359	465	909	796	470	470	567	290	110	1026	1058	515	429
CATGCAATTAAGATGTTCAC	188	215	308	389	284	348	382	304	378	433	384	481	289	309	407	421	457	136	118	318	276	240	253	367	414	203	296	350	335	266	38	304	204	347	380	347	309	412	323	265	326	363	341	196	96	258	196	388	303
CAAACGCCAGTCAATTTCTT	934	928	1544	1893	1483	1620	2095	754	867	1065	935	1229	752	790	921	1192	1340	473	571	1281	1131	793	912	1319	1234	648	958	1108	1094	970	107	878	771	913	1002	1166	1118	1426	1368	1140	1307	1550	1366	814	319	1144	735	1467	1245
GCCGACCTCACCCTTACCAA	0	0	0	0	0	0	227	0	0	1	0	227	0	0	0	0	221	0	0	1	0	0	0	193	0	0	0	0	0	0	28	1	0	1	1	0	0	238	0	0	0	3	0	0	65	0	0	0	0
TGTCTTAAAATCTGTATTAC	298	373	402	484	449	473	531	341	410	537	377	545	292	372	410	543	567	287	216	419	395	276	276	451	473	262	404	452	479	421	31	303	256	412	434	398	375	463	403	324	419	459	470	280	77	332	241	465	395
CCATAAAATCGCGCATCGTC	112	133	233	221	197	222	244	142	194	220	214	248	133	118	214	204	245	65	135	170	158	119	133	174	194	105	175	169	203	172	18	155	98	174	159	161	146	197	222	137	221	246	198	105	43	173	111	219	217
CAGGTTAGCAGGCAGTGAAT	189	176	389	439	314	367	433	223	335	438	451	524	246	281	405	449	513	170	151	409	332	248	234	396	376	198	339	371	376	315	51	268	209	360	433	328	312	457	301	270	394	378	388	191	101	315	224	523	351
AGCACGATTAATATCGCGGC	180	215	383	387	301	408	442	282	405	403	373	497	260	302	351	424	477	118	152	327	269	224	196	324	427	199	382	380	407	259	34	353	230	396	458	368	395	553	332	271	354	343	337	178	95	327	181	438	304
TCAGCGTGGCGACCGAGTCA	118	154	262	304	248	239	384	117	143	237	259	378	188	208	297	331	391	149	168	359	299	188	205	340	380	197	289	299	341	264	56	226	200	376	290	331	292	379	197	204	209	224	163	127	81	265	183	326	352
ATAGCAGCAGGCCAGGATTT	249	282	220	256	358	379	613	400	488	301	304	690	382	420	217	243	695	201	253	227	157	115	99	556	565	284	120	162	198	171	61	429	340	271	212	358	322	656	553	483	264	298	350	206	140	407	263	329	253
CAAGCCAACGCGATTTACGT	161	202	275	309	247	214	438	235	292	361	344	369	157	223	348	406	403	172	193	336	263	175	192	288	346	184	275	329	318	217	37	206	166	260	316	212	179	375	280	245	265	307	301	160	78	241	173	373	289
AGGCAGCGTTTAATATTAAA	295	264	144	210	232	226	240	170	179	200	234	253	103	115	204	224	263	78	69	183	195	82	69	228	289	158	200	223	251	266	13	170	109	194	213	294	191	299	193	159	178	191	221	123	34	156	128	217	173
TCTCGGTGATACCGACGGTT	206	209	360	351	319	332	429	265	301	413	342	507	231	225	346	369	405	148	175	346	336	148	203	360	445	212	292	318	409	269	41	255	152	250	249	290	207	378	376	262	344	381	379	192	85	290	173	396	336
CGAACCGAAGTAGTAGGTGA	130	145	63	53	424	489	625	192	215	45	27	626	264	314	172	121	689	204	223	110	66	256	230	485	389	170	58	66	603	387	56	252	194	42	54	418	370	619	318	275	145	112	441	268	154	297	243	96	65
GTTTACGCCAGGTTGTACCA	2354	2475	3971	4482	4157	4402	4813	1169	1512	1655	1624	1851	1346	1405	2073	2262	2407	1155	1222	2775	2344	1545	1858	2731	2180	1137	1606	1907	2370	1970	187	1702	1267	1984	1915	2239	1882	2402	3092	2317	2894	3271	3262	1793	697	2655	1658	3357	2835
CTGTGGGGACGGTAATTTGC	65	77	111	119	90	132	135	105	180	147	142	198	89	98	149	126	137	110	63	124	113	52	71	120	142	86	116	101	149	97	13	93	73	98	109	99	80	137	174	101	122	101	115	55	27	116	52	148	99
GCCCCAGTCATTACTGACTG	3628	4421	103	148	127	126	164	434	542	163	138	192	260	247	117	175	198	961	1755	126	112	55	76	123	1338	675	157	121	170	145	12	26043	20629	171	194	211	175	242	254	215	131	126	142	75	44	2387	1011	173	97
GATAATCGATAAGCGTGTTC	16	19	39	47	97	98	467	18	34	10	22	416	51	72	22	38	390	13	17	23	21	35	35	306	23	15	19	23	85	73	34	16	4	9	10	27	35	415	12	13	13	22	41	36	72	94	85	18	27
ACCGCGCTAATCGCGTTTTT	124	94	131	135	111	141	160	86	123	165	155	181	70	105	145	155	165	91	80	161	149	123	93	216	223	132	116	118	151	138	15	96	81	129	95	117	102	147	187	190	188	211	191	101	36	154	133	236	145
TTTGGTCAAAATCACCATAT	216	204	221	236	144	200	284	198	195	219	200	263	122	153	260	247	272	134	109	237	202	172	182	234	185	114	201	244	167	163	19	174	113	194	203	145	153	216	238	215	241	217	168	107	46	259	150	279	196
GGATTTAGCCGCTGCAGAGC	3	2	9	11	4	9	1292	1	3	1	1	1310	5	5	5	16	1249	1	3	7	12	2	4	1073	5	4	12	14	17	16	128	9	15	15	23	16	15	1263	1	0	8	12	6	4	253	2	2	8	15
GATACGCTGCACTTGATTGC	171	119	214	287	313	273	314	186	206	281	228	308	162	159	290	310	329	139	128	244	228	265	229	276	293	188	242	286	331	284	41	257	212	322	341	405	326	370	236	186	271	303	357	214	85	235	131	314	289
ACGCTTCACCGGCGTAGGCG	112	120	216	253	243	220	277	73	106	250	175	325	109	98	258	237	346	43	59	181	176	105	118	249	197	104	190	234	301	221	25	107	50	217	251	254	208	347	210	133	232	220	245	137	58	84	88	249	188
CGAGCTTACGGTGCTGACGC	322	282	550	552	518	531	699	420	549	588	492	672	330	320	552	663	683	285	255	506	493	308	409	558	623	355	476	611	645	526	68	457	351	628	617	593	583	786	573	457	516	641	558	317	165	483	302	671	501
GGGTAACAAACGCTGGATTT	152	152	287	367	252	277	339	267	348	340	348	446	275	285	398	389	461	118	150	338	287	191	166	412	378	182	235	271	313	248	31	348	264	428	436	469	366	596	326	240	327	334	342	178	66	275	159	352	314
GTCAGTTGCAGGTTGGTTTG	421	431	718	855	723	698	919	568	680	879	762	987	520	543	839	868	990	340	364	758	772	519	466	745	867	472	691	721	803	655	96	620	467	764	804	738	724	1023	749	593	800	934	862	407	213	644	399	977	818
TGTGTAGTTAGATTTGGTTG	302	287	427	464	424	356	493	275	336	401	349	432	198	270	330	342	433	160	181	415	320	258	203	389	411	215	290	362	369	307	29	277	181	294	283	302	215	422	485	365	461	445	388	218	87	301	204	416	369
CCATCGCATGCCAGCGCCCC	161	170	241	271	216	257	317	185	227	295	259	317	138	169	256	276	295	130	109	232	231	169	150	307	357	176	230	246	277	234	33	213	166	240	238	207	216	347	351	325	219	270	276	140	71	290	168	260	233
GGCTGCCATCGCCGGAAACG	0	0	0	0	1	1	428	0	0	0	0	461	0	0	0	0	502	0	0	0	0	0	0	396	0	0	0	0	0	0	53	0	0	0	0	0	0	468	0	0	0	0	0	0	114	1	0	0	0
TTTAATCACTGCGCTCACTT	203	235	359	399	342	396	415	330	370	402	417	414	238	249	399	449	438	142	142	354	298	271	310	312	448	179	325	392	440	290	22	280	226	382	340	335	267	372	401	246	351	422	345	179	63	316	227	491	392
CACCCGGTAAGGTGCGCATC	305	348	585	640	581	631	727	485	617	668	547	723	390	399	566	719	712	256	285	617	538	453	385	709	585	323	462	590	610	473	86	496	407	592	622	630	633	882	670	538	618	710	692	328	189	521	373	674	575
CACATAACTCATACTGAGCA	274	298	355	448	426	344	490	354	396	482	497	542	218	293	434	454	528	178	187	426	355	223	315	456	517	223	370	443	459	391	52	393	297	524	453	545	408	604	486	346	399	503	376	247	125	364	234	483	344
AAGAGGCTTCGCCAGTTCAG	181	164	81	111	116	151	360	86	130	138	131	349	128	112	130	161	382	20	24	99	121	140	138	285	100	49	107	119	179	116	21	94	71	61	92	128	106	283	62	46	101	124	172	100	62	93	55	69	67
GTTATGTTTCATCCAGGCAC	218	206	300	289	208	248	356	308	374	375	351	464	194	225	325	379	404	0	0	0	0	0	0	301	400	189	247	310	392	295	34	0	0	0	0	1	0	374	0	1	0	0	0	0	81	340	207	406	353
ACGGTATGGTCGAGTCGAAC	51	52	205	200	212	234	268	64	83	239	246	250	117	144	226	239	290	96	104	247	181	130	143	259	53	40	201	229	241	185	18	75	46	225	222	273	189	263	101	90	204	272	221	155	55	75	46	200	193
AGTCCCAGTGCGCGTTTGAC	1	4	9	8	11	21	437	3	3	7	6	409	5	2	2	3	439	2	4	6	8	3	4	369	4	3	2	2	1	3	29	11	7	19	13	25	38	477	0	2	2	2	1	0	96	6	3	6	13
CATAATCGGCCAGCCGGATT	31	44	83	125	80	90	102	214	248	365	282	401	307	357	345	397	426	119	132	336	261	216	152	331	133	75	100	124	131	105	9	348	264	347	359	398	323	476	390	295	299	336	322	160	100	254	166	334	314
AGTTCTTTGGTGCGGGTCAT	0	0	0	0	0	0	404	0	0	0	0	549	0	0	0	0	614	0	0	0	0	0	0	425	0	0	0	0	0	0	32	0	0	0	0	0	0	472	0	0	0	0	0	0	105	0	0	0	0
ACGCGATAGCTGGGACGATC	139	165	245	336	271	371	372	201	228	354	284	317	160	168	250	340	379	107	137	306	254	196	215	291	288	154	242	260	383	311	21	287	198	364	364	402	378	463	282	182	304	379	336	167	76	236	149	344	287
GGCGCTTCTCCCTGACCTTC	864	851	566	729	551	595	798	496	640	685	608	847	429	444	752	778	779	316	321	630	598	316	362	700	1074	538	603	638	633	541	81	582	420	558	606	565	553	737	760	611	635	684	614	333	139	632	401	721	627
AGTGGACTGATCGGGAGTAT	107	131	159	141	153	155	303	155	236	139	157	299	145	196	142	148	277	103	121	259	272	74	87	253	228	138	206	247	213	150	29	169	130	203	185	155	143	233	207	135	249	258	176	133	69	166	144	345	273
TAACGCCGCCTTCACCAAAC	143	148	293	328	368	403	522	252	309	399	425	633	243	339	370	388	562	149	144	305	308	330	318	450	439	209	301	382	471	374	43	208	142	374	387	445	381	612	315	280	350	414	507	291	117	259	189	415	348
AACGGGAAAAAGGCAGGTGT	301	261	370	448	355	429	472	304	346	419	441	492	251	329	419	459	518	151	133	374	325	50	50	393	405	217	274	313	379	300	38	303	248	368	362	373	361	482	415	299	391	449	410	219	125	287	189	449	378
ACCCACTGCCAGTCATTGGT	53	59	102	119	114	104	126	100	132	147	109	155	66	60	96	106	138	53	85	100	116	88	80	166	125	72	82	101	140	121	16	96	55	140	112	106	70	135	172	96	143	152	147	56	31	132	65	154	112
GAAAAACAGCACGATAAAAT	169	215	268	347	250	259	393	217	236	321	366	406	195	198	342	370	381	112	145	260	254	179	175	296	346	170	236	244	317	264	20	286	228	337	373	361	318	434	312	229	285	304	310	189	66	263	129	335	259
TTGAATAACATAGTTAATAG	227	248	278	332	261	272	326	226	325	292	332	346	228	236	307	397	370	119	113	321	217	154	159	301	412	201	357	298	332	280	20	354	236	346	427	366	353	451	386	266	303	335	267	172	50	304	212	391	336
ACATGCTCCACCGCTTGTGC	0	0	0	0	0	0	500	0	0	0	0	423	0	0	0	0	504	0	0	0	0	0	1	408	0	0	0	1	0	0	44	0	0	1	1	0	0	400	0	0	0	1	0	1	104	0	0	0	0
TTTGCCGACAATTAAAATAC	623	630	246	226	328	336	356	169	201	225	210	301	178	192	190	234	316	92	89	173	134	160	223	236	300	166	179	237	340	295	19	217	137	180	203	329	290	268	375	320	215	221	320	154	61	184	152	199	171
ATCGAAGTTGATGTGGCTGC	346	337	529	590	447	581	633	431	562	645	561	707	393	454	617	747	765	208	230	503	493	241	356	539	615	321	450	606	601	488	63	440	326	484	514	481	398	638	603	458	524	518	558	328	140	511	322	708	562
AGTTTCAGCGTGACACGGTC	220	261	354	432	384	433	474	313	366	372	379	477	225	261	446	447	578	163	200	423	394	260	296	436	561	246	363	429	538	423	40	266	217	382	433	437	364	599	463	330	381	414	390	221	108	371	241	479	418
ACAGACGTAGAAGTCTTTGT	83	67	209	329	248	274	341	144	142	382	315	372	177	190	265	301	363	72	91	269	241	129	175	307	269	157	285	274	427	318	20	91	79	312	262	336	349	333	137	112	312	314	379	205	54	191	120	319	245
CGTCAGACTGGCAAATTCCC	194	224	304	337	331	345	395	240	308	355	318	393	230	253	345	460	464	130	159	417	327	214	284	378	385	206	257	302	444	255	37	342	227	285	327	359	319	432	377	257	329	367	341	174	100	323	167	396	292
CGGAAGTTTTTGAACTGGAA	108	109	210	207	195	171	255	134	188	206	151	253	143	133	207	238	208	69	65	123	136	102	98	175	215	132	153	168	214	178	14	213	147	206	190	228	194	294	228	149	162	167	193	112	23	185	95	214	160
ATAGTCCGCCAGATCCTGCC	161	180	299	355	292	336	362	286	366	382	335	417	171	205	368	422	438	128	150	336	279	224	199	293	337	200	253	302	312	253	33	281	218	295	309	306	277	369	335	256	331	405	309	201	93	336	187	398	289
GTGTGCGGCTTGATGGTGCC	4	1	1	5	0	3	294	2	0	2	3	335	1	0	1	0	312	0	0	0	0	0	2	247	1	0	1	2	6	3	24	2	0	3	0	0	0	254	4	3	0	1	0	1	65	0	1	0	0
ACGCAGGTGACGTTTACGTT	54	47	91	72	89	69	89	0	0	0	0	19	0	0	0	0	8	0	0	0	0	0	0	21	0	0	0	0	0	0	3	0	0	0	0	0	0	31	0	0	0	0	0	0	4	0	0	0	0
GCAATGGCATTACCGCGAAA	217	211	368	369	249	308	448	266	353	333	340	424	228	242	398	449	438	146	121	270	246	232	238	330	324	198	283	274	345	279	24	185	160	265	299	308	260	328	336	236	277	309	325	183	66	241	164	354	274
GATCACCGGCTGAACGGTAT	198	186	443	461	465	381	539	286	347	473	476	510	221	242	469	479	507	154	197	421	362	204	264	414	457	195	368	384	441	322	46	235	170	385	375	340	370	491	360	293	461	502	443	244	119	348	213	479	391
CTTGTCACCTTTGTAGACAT	344	403	678	696	572	671	817	416	496	589	499	649	423	450	674	822	818	254	266	580	516	407	445	597	640	318	489	536	604	495	47	473	328	614	590	503	515	709	608	530	630	711	581	362	139	472	295	657	543
CAGAGTTACCGCCACCGTAC	306	314	540	605	608	613	648	402	563	526	487	680	598	654	535	632	669	260	261	587	543	375	453	557	504	268	433	504	714	609	49	515	390	623	607	822	646	850	464	397	487	622	614	344	174	435	338	723	537
CGTAACGACAAAGGTAGCAG	221	228	280	276	263	239	330	139	158	229	193	201	111	138	210	253	217	68	67	180	159	93	144	162	229	107	174	197	194	194	16	155	125	178	157	195	145	186	218	177	191	254	204	133	46	199	126	234	156
TGCCATCACCGTCGGTTTAT	158	174	326	317	294	322	397	256	325	332	321	442	236	254	398	388	419	142	129	281	296	188	223	321	399	193	278	352	377	344	26	292	199	309	354	357	314	423	355	284	316	434	336	205	82	240	164	335	297
GTATGCTCGCTTTTATAGGT	5	7	17	18	7	13	105	4	11	29	14	104	4	6	5	7	85	4	3	8	3	5	10	55	16	7	15	11	12	7	12	14	2	15	29	21	10	85	10	12	12	20	13	10	21	5	5	13	7
AATATAGACATAAAGGAAAA	65	61	120	148	113	132	133	76	100	133	119	150	102	107	127	159	150	53	63	118	82	103	65	107	121	55	95	71	104	94	5	81	47	71	67	84	81	84	115	69	97	121	117	63	14	91	59	137	123
GCGGTCTTGTTACTGGCTAT	207	219	420	441	361	397	544	345	402	495	458	556	313	354	513	561	540	150	192	428	387	278	270	432	492	246	339	402	439	365	62	378	325	502	579	540	436	654	407	359	390	451	442	258	119	339	263	536	411
GAGAGAGCGTGTCGATATGC	849	937	672	742	609	549	930	621	869	651	588	899	453	542	561	644	885	313	274	590	569	417	400	781	698	323	562	714	491	531	88	631	466	626	731	686	674	948	1032	835	598	690	647	397	224	623	395	678	569
CAGTGTCAGCGCCAGAGAAA	172	211	377	337	287	326	455	14	20	412	450	500	43	66	350	387	456	143	171	377	313	331	463	424	512	312	309	376	414	319	27	268	227	315	337	365	231	385	448	340	336	412	309	192	91	210	155	348	301
CTGACCTGTGGTGCAACCTC	151	171	234	249	228	214	305	227	418	220	251	264	151	191	221	226	290	88	99	220	167	119	118	227	270	120	216	192	228	171	27	200	130	215	198	179	154	231	195	205	208	202	187	105	68	310	335	226	198
CGCGCTTCGTCGGCGATGAT	202	184	88	125	73	70	670	252	391	78	80	648	397	469	64	58	656	172	212	74	78	14	2	507	597	310	14	20	29	28	56	409	310	121	109	77	66	790	360	322	89	98	49	21	142	451	309	81	88
CGGTTTACCAGAGCAATAGT	162	133	365	333	328	314	463	282	322	404	420	535	287	278	466	591	633	142	171	333	323	206	156	433	352	212	271	335	417	354	54	256	159	311	302	363	307	478	372	242	356	359	402	217	109	364	258	448	416
CTGATGGTAATAGTGACGCG	184	189	375	465	291	354	432	252	343	374	331	466	294	275	432	495	481	152	169	336	309	224	247	352	428	218	299	372	450	298	32	350	200	489	407	439	403	564	293	218	314	338	300	180	78	298	201	457	370
GCGTTCCGGGTCGATAGTCG	433	439	652	667	578	614	858	485	575	757	818	922	182	242	782	811	981	284	249	644	569	363	372	753	666	362	554	600	654	622	90	496	371	579	612	628	539	825	768	656	716	806	709	468	216	632	408	867	695
AGAGTGGATGGAGGAGCGGT	24	14	40	42	44	31	371	29	14	30	17	429	4	8	18	11	296	10	6	16	18	12	11	240	21	15	21	26	25	35	37	9	3	8	7	18	12	353	29	7	24	24	29	9	57	20	18	40	29
GCGAACCGTAAGGTTCTCCC	112	118	286	282	317	373	403	306	344	383	366	422	190	207	327	389	403	167	191	321	294	216	248	369	391	184	349	312	342	350	28	334	218	432	381	389	382	520	317	272	325	378	351	206	84	259	180	413	349
CCATGACGCACCTTGTTCAT	263	308	414	439	351	388	525	359	430	447	460	583	305	446	527	579	672	218	248	501	411	297	386	493	513	254	387	424	436	358	52	269	259	355	355	331	298	463	495	391	464	549	454	256	132	415	244	549	441
TGCTCATAGCGGCTGCGCAG	324	397	406	427	442	433	495	417	619	499	531	595	267	290	440	585	591	165	206	400	351	235	197	477	587	299	381	503	780	586	52	427	339	414	414	720	595	554	571	410	423	462	728	337	106	603	360	510	489
AAAAAGCCCGGACGACTGTT	404	429	482	565	390	506	642	497	605	697	648	779	374	442	545	597	651	366	465	499	454	284	341	549	632	376	477	532	516	468	42	420	296	504	522	529	489	603	543	420	522	604	533	330	95	490	284	645	547
GATTTACAGTCTGCTCCCTT	0	0	0	0	0	0	197	0	0	0	0	148	0	0	0	0	193	0	0	0	0	0	0	143	0	0	0	0	0	0	16	0	0	0	0	0	0	163	0	0	0	0	0	0	29	0	0	0	0
ATCAGCATGGCGACTTTGTA	140	207	202	221	241	253	340	134	146	250	224	347	156	140	308	301	355	115	137	245	205	171	210	274	172	108	131	130	278	224	40	144	95	258	245	241	232	336	151	147	259	277	294	170	70	190	150	278	323
CTTTTGTCTCGGTACGACGC	126	162	294	332	291	298	410	196	242	333	340	361	119	128	374	464	460	105	102	300	270	231	192	311	292	153	253	340	338	267	28	246	171	286	277	292	277	449	290	207	332	366	295	198	85	229	152	311	279
TCCAGGCAGCGCAAAGTATT	153	155	273	339	256	208	333	227	242	364	292	307	203	245	280	304	329	91	179	281	275	164	150	272	320	144	224	261	315	206	33	227	224	349	287	343	270	393	240	189	221	240	240	118	66	256	165	298	247
CAAGCCGTAAGCTTTATTTT	433	392	224	293	304	311	370	305	396	261	260	318	276	296	242	284	381	95	128	263	212	179	145	236	2	0	160	166	231	197	17	294	221	232	209	313	250	295	96	83	229	241	303	143	44	263	170	292	240
CCATTTGTGGCTGAAATACG	223	236	332	341	285	333	399	248	305	339	316	400	184	226	304	346	420	146	134	293	251	184	165	305	391	223	300	304	340	315	33	277	218	287	340	287	266	408	293	261	306	299	267	178	76	292	189	408	312
CTGCGCCCCACTGTTTACAC	321	320	584	564	518	502	662	366	478	586	540	655	369	435	538	693	706	206	205	567	448	375	348	585	596	314	504	549	495	496	46	422	304	557	499	536	486	726	575	433	544	653	590	322	139	473	290	667	475
CATAGTGAATTCAATCATGT	468	455	812	936	763	834	954	517	703	701	785	876	424	505	662	755	829	319	292	708	627	498	632	704	793	456	608	712	818	759	79	599	419	630	761	801	755	812	710	581	696	791	820	484	175	621	361	895	755
CAGTGCCAGGGTCGGGTATT	4	9	6	8	7	5	154	3	6	4	6	170	7	2	4	6	171	2	2	4	10	4	4	165	3	1	3	1	1	2	16	21	12	10	21	25	13	187	2	2	7	4	1	1	43	4	3	5	8
ATGCGCCACGCCGCTTACGC	112	112	207	195	199	172	245	147	168	213	191	241	102	114	194	249	225	74	94	242	178	150	141	210	222	100	187	221	224	171	13	177	117	270	228	250	186	286	203	142	238	251	194	103	46	156	102	253	196
CAATGGCACTGTGCGGATCG	6	6	6	5	0	0	502	4	13	9	13	543	12	15	16	20	477	4	8	51	33	7	4	357	2	5	10	11	1	2	44	4	9	19	19	7	6	442	13	7	16	13	4	0	108	10	7	27	27
CTCGGTTTAATCAAAATAAC	72	49	157	157	125	118	154	77	83	126	138	141	67	85	143	154	140	61	53	127	126	68	86	104	152	71	142	154	134	112	10	85	57	112	105	58	84	106	121	84	151	156	152	98	25	108	69	205	173
CGGTAATGGTGCGATGGTGT	21	32	31	32	88	123	591	18	27	41	41	685	26	24	51	60	607	34	33	49	50	143	111	522	68	24	51	64	70	81	67	57	29	64	69	79	60	666	23	39	31	46	53	27	140	38	28	69	46
ATGACCGGTAGCGATATAAT	2	0	0	1	0	0	400	1	0	2	2	357	1	1	2	0	366	0	1	0	1	0	0	293	0	0	1	0	0	0	13	0	1	0	1	0	1	332	2	2	0	2	2	1	72	1	2	0	0
AAAATCCAGACAAAACAAAA	112	124	128	143	120	128	196	113	180	198	171	206	87	70	135	130	181	60	66	156	120	92	120	147	189	105	149	185	191	168	14	150	115	173	154	169	168	202	173	142	197	167	158	89	27	121	87	173	136
GTGATTTACTTTCTTGCCAC	170	228	319	308	290	336	374	264	349	331	339	404	208	248	327	370	374	186	200	351	312	201	199	281	339	194	230	320	309	245	30	315	245	347	390	406	374	490	306	258	299	327	317	187	65	309	184	417	315
TCCGCCTGCATATCCGGTCA	222	207	437	457	355	345	516	294	400	447	369	478	239	288	365	488	490	1041	1191	388	347	241	302	443	495	233	402	438	462	363	42	407	257	447	435	457	482	610	412	351	418	468	386	272	127	382	218	495	430
ACGGATCAAGTAAAGAAACC	241	236	419	422	317	395	525	299	402	443	397	536	226	248	340	420	420	154	183	389	325	288	295	400	483	217	314	386	409	392	32	296	242	373	354	365	349	514	470	304	378	474	428	227	69	366	200	450	338
CAGGGTCACGACTTTTTGAT	273	275	516	574	502	462	709	367	444	561	529	611	290	373	508	524	582	176	207	445	420	223	316	487	531	301	383	496	616	412	53	314	251	398	447	475	364	490	387	359	506	526	376	253	108	478	284	575	469
AATGATATGTTTACCATCAT	307	322	404	488	423	498	521	310	392	342	326	433	352	426	516	548	526	137	195	375	334	286	256	357	653	310	398	545	495	405	34	374	297	326	353	432	397	429	568	444	364	414	382	203	80	415	254	502	395
GGCGTGCGGGCAATTAACAG	120	130	220	223	207	212	252	178	230	207	200	253	152	176	270	312	297	288	143	262	173	129	172	233	335	147	157	238	213	233	25	222	194	204	261	243	199	260	285	248	229	249	267	159	72	235	142	261	208
CATCCACGCGCGCGTACATC	203	193	367	394	372	394	446	305	360	368	418	513	238	221	369	371	471	123	168	388	346	267	287	376	440	235	320	443	384	327	41	332	219	419	404	434	333	497	437	301	388	392	380	264	93	264	223	450	293
TATGTGTTTGATTGAGTTTG	1978	1793	965	1084	920	972	1257	832	986	1075	890	1248	561	681	854	1094	1148	549	830	1048	890	960	879	951	1411	799	886	969	1372	1124	81	938	710	870	862	945	829	1218	1168	957	947	1038	879	666	185	774	509	1016	927
CGCTCGCGAGAGATTTGATC	32	28	19	25	41	33	415	11	12	14	12	316	32	36	24	32	382	5	3	17	15	12	10	293	25	15	22	24	21	12	35	16	12	22	17	16	19	367	19	18	11	17	6	17	73	23	18	28	18
CAGCAGCAAGCCAAAACCAA	94	107	176	190	160	132	204	121	186	231	203	230	120	158	227	205	274	62	71	203	139	123	119	220	230	105	184	189	178	149	20	135	114	175	202	192	153	207	173	128	166	192	142	128	49	128	112	183	179
GATCGTAACCAATATAACCC	617	538	861	963	738	924	1104	502	524	809	863	1051	505	589	851	1000	967	470	393	873	724	440	454	828	949	495	761	887	1040	876	63	521	437	876	937	937	753	1028	638	563	905	1039	956	535	226	660	445	1013	857
ACCGCGCTCCACCACATAAT	226	192	312	354	252	297	431	293	354	327	323	464	241	252	389	410	387	108	137	286	251	192	245	335	424	183	275	349	306	280	47	304	214	348	391	339	318	485	343	273	309	371	340	199	76	247	159	419	289
AGAAAAGAGAGTCGGTCTAC	15	15	19	19	21	40	368	12	11	6	19	387	18	32	29	39	294	17	15	31	9	23	16	381	26	15	13	18	13	14	23	10	3	6	9	13	16	447	5	17	23	18	19	13	47	32	18	24	16
AAGTTTAATGCCCTTTTGTT	311	388	427	428	359	368	504	357	399	425	482	479	316	332	404	554	539	378	292	395	329	201	229	368	457	213	371	355	469	360	32	322	262	423	417	466	343	521	471	317	394	442	386	259	85	418	225	468	368
GTTAGTCACCCACTCGAAAA	0	0	0	0	0	0	90	0	0	0	0	94	1	0	0	0	55	0	0	0	0	0	0	84	0	1	1	0	0	0	9	0	0	0	0	0	0	97	0	0	0	0	0	0	24	0	0	0	0
TTCATACTGAATATTGGTTT	197	210	394	481	343	396	438	330	344	452	426	454	253	262	463	465	472	152	191	441	456	276	271	449	488	227	394	437	423	392	30	289	204	361	304	378	304	444	466	332	500	505	481	274	109	350	235	587	493
CTGGATCCAGCCCATCTCAA	0	0	0	0	0	0	67	0	0	0	0	83	0	0	0	0	86	0	0	0	0	0	0	55	0	0	0	0	0	0	2	0	0	0	0	0	0	96	0	0	0	0	0	0	14	0	0	0	0
ATGCCTCACCTAAATAGGCA	219	233	375	382	310	324	470	299	370	405	379	446	228	301	352	389	451	147	123	327	257	215	203	335	389	213	310	369	363	357	35	306	230	383	376	384	325	477	416	292	359	419	332	185	103	327	181	390	403
CCAATAATGGCGATAGTGGC	119	121	194	207	201	232	258	158	208	237	181	310	186	210	215	249	266	72	94	203	174	114	89	232	234	152	183	211	150	161	24	242	183	253	313	285	241	348	208	140	195	247	244	142	61	176	109	264	192
CTTATTCAGCACGCGTGATA	118	109	191	229	186	203	301	177	165	248	227	295	154	148	213	298	278	79	109	239	191	169	183	242	267	152	211	237	265	278	23	109	98	195	211	190	215	231	177	125	198	226	220	155	62	140	83	164	180
TTCACTTCTGAGTTCGGCAT	0	4	5	7	1	3	341	2	0	1	9	357	2	3	9	3	309	0	0	1	0	2	4	269	0	0	2	2	0	2	23	0	0	0	0	0	0	346	2	2	0	2	0	0	60	1	1	1	1
GCCACCAGCGAAAAATTGAT	52	71	171	190	144	122	214	96	144	154	175	170	98	110	189	215	214	60	79	166	138	72	69	160	174	98	152	153	183	139	16	116	80	182	165	166	164	239	116	99	136	157	148	88	36	141	90	189	162
GACCCCAACCGGCGTGATCC	58	63	48	46	119	127	311	67	77	65	64	228	83	114	69	81	286	50	53	83	63	76	65	195	128	54	56	57	108	116	29	61	37	37	29	142	127	198	104	103	44	43	128	50	54	99	76	71	69
GGGCGTCCAGGTATTGGTAT	189	183	447	453	482	497	615	435	560	519	422	566	279	306	504	597	680	186	222	423	407	308	293	472	453	256	484	482	535	389	54	354	255	405	496	473	447	654	401	273	519	568	468	304	124	401	256	568	536
CTGGAATTTTGCACTCTTCA	3	6	6	6	14	4	15	7	25	10	6	23	3	4	9	4	11	2	8	9	6	4	4	9	12	6	11	16	15	27	1	7	4	7	3	7	9	4	13	13	21	9	15	3	2	6	7	14	14
GGCAAAATATTGTTCTGTTC	287	325	574	677	483	531	791	438	525	669	624	748	387	412	617	653	734	221	263	542	485	354	385	586	637	299	512	574	636	527	72	423	352	582	607	543	488	712	573	472	578	638	587	354	147	449	308	671	596
ATAGTCCGGCACCAGCGCTG	99	100	190	208	223	198	235	157	195	214	194	293	170	195	236	307	333	87	94	221	173	95	161	224	301	168	196	272	231	234	23	270	214	292	290	297	275	368	211	183	198	241	203	120	62	262	150	253	229
ATCTGCGGCATACTTTCGCG	212	193	305	372	280	283	403	280	318	427	394	430	204	214	305	377	401	121	143	344	347	251	254	346	419	190	258	310	405	364	38	336	236	386	354	402	333	460	325	297	390	434	386	191	88	339	208	452	348
GGTCCATAAACCGTGATATT	10	15	58	58	150	184	384	30	57	226	218	381	62	53	248	286	419	13	11	32	25	73	87	321	5	4	8	11	216	150	34	30	29	100	118	230	190	414	12	4	33	45	215	122	98	25	21	28	37
CACCATCTCGCCGGATATTT	151	191	273	299	236	278	326	182	248	298	238	363	213	223	295	342	385	113	125	312	260	164	195	319	358	205	269	314	308	285	38	212	200	313	326	269	317	377	282	196	248	317	318	151	74	292	168	393	309
CATTGCCAGGCCGTTCATTA	57	56	139	140	247	247	603	103	121	178	174	561	164	188	115	129	584	51	69	201	172	84	76	474	92	58	106	144	313	274	45	68	66	154	132	242	282	609	93	74	134	163	295	120	141	103	71	122	104
AACAGGCGTCCCATCCCTTC	215	210	438	479	394	385	516	310	434	448	362	529	266	292	468	461	600	166	167	413	354	239	246	418	511	274	343	454	394	367	48	337	253	433	436	436	415	530	433	391	402	455	417	231	112	379	235	528	452
ACCACGCCTAAAATCCACAT	192	212	291	327	332	279	395	200	262	298	261	329	208	217	245	307	386	135	95	264	254	196	252	285	324	194	246	306	296	234	23	183	158	225	246	227	212	338	311	240	260	293	318	174	77	241	159	330	227
GTCAGAGTGGGCCAGCAGGT	111	125	259	293	296	275	313	224	240	294	230	350	136	113	216	213	280	108	119	305	206	178	205	253	359	168	219	271	364	309	29	231	158	263	261	321	238	380	245	176	295	269	263	136	87	180	135	332	275
TGGGCACATCCGATGGCAAG	6	12	39	44	41	29	358	6	10	14	8	317	6	14	38	52	242	0	0	20	25	18	22	272	12	2	24	28	16	27	32	20	12	39	66	38	36	395	13	16	34	43	32	24	91	10	20	46	45
CCCATTCCCCAGCCGATCAG	141	159	48	62	73	75	294	127	222	50	61	310	116	128	64	90	349	89	91	57	53	35	27	249	216	135	56	56	83	56	34	236	159	72	78	91	68	411	240	186	51	71	72	39	75	162	102	281	246
CGCTTCTGGTGCCTGGAAAG	54	51	159	190	179	184	242	90	120	197	202	258	84	86	208	252	223	75	68	173	166	165	111	185	166	122	173	185	231	187	19	91	66	174	169	138	116	184	110	80	201	201	190	117	35	161	96	233	209
ACATCAGGTCAACTTTCAAC	47	34	81	72	109	95	210	38	57	77	76	202	45	33	32	65	176	29	30	51	66	49	92	187	84	50	87	80	139	141	20	50	39	60	44	68	82	212	82	52	81	79	90	51	33	48	41	85	46
ATTGACCGAAGCCAAACGGT	174	205	388	390	311	305	388	217	218	334	393	467	172	187	298	381	393	122	120	308	270	198	202	313	371	188	271	294	327	245	28	224	146	276	276	241	242	385	316	216	291	318	315	157	84	263	177	338	251
CATCAGATATTCAAACGCGC	208	238	696	729	736	676	1023	424	622	891	898	986	743	857	860	988	1049	246	261	784	716	465	513	836	488	265	745	767	844	728	76	481	335	825	828	827	743	1080	499	386	712	806	773	420	183	652	507	937	808
GGCATCGAAGGCACAGAGAC	0	0	0	0	0	0	0	0	0	0	0	0	0	0	0	0	0	0	0	0	0	0	0	0	0	0	0	0	0	0	0	0	0	0	0	0	0	0	0	0	0	0	0	0	0	0	0	0	0
ATTCGCAGTTTGCATCGGGT	0	0	0	0	0	0	436	0	0	0	0	356	0	0	0	1	335	0	0	0	0	0	0	338	0	0	0	0	1	0	29	0	0	0	0	0	0	425	0	0	0	0	0	0	86	0	0	0	0
CATCGGTAGCGGGCAGTCCG	305	319	545	574	557	514	668	363	433	558	551	631	349	400	546	593	694	183	195	494	398	320	314	481	594	340	464	492	488	514	73	450	389	601	586	578	588	735	582	441	516	645	489	336	142	434	280	575	518
CATGTGCATCCCAAAGTAAG	158	152	276	291	256	281	354	192	255	299	283	321	143	209	315	346	351	103	136	288	256	200	206	266	312	193	282	299	303	262	25	258	183	299	290	330	322	356	278	205	275	311	321	151	82	253	140	243	238
GGGCTGGCTTTACCCATCAT	0	0	9	24	5	1	627	0	0	24	20	567	0	0	96	113	679	0	0	40	34	0	3	500	0	0	194	227	90	96	63	0	0	62	78	7	12	591	0	0	46	76	9	10	132	0	0	36	39
TTTCGACATATAAATAGGTC	94	85	180	204	167	190	229	183	172	252	225	267	132	179	215	209	268	59	90	184	164	121	155	193	238	121	253	200	202	191	13	203	124	221	223	273	213	318	212	154	191	229	195	101	36	163	104	265	214
ACACACCTCATTCGAGCACG	154	145	236	250	229	238	330	195	224	293	286	291	187	170	264	349	316	105	135	254	204	183	207	265	281	162	243	283	282	257	29	202	123	253	258	242	243	369	222	185	218	258	216	126	57	196	149	299	268
ACAATTTGCTTCTCCACTAC	116	120	189	218	187	202	227	201	232	218	268	262	173	186	245	309	287	133	115	222	166	163	159	211	263	138	165	203	273	181	16	152	137	204	196	209	191	248	251	212	196	222	169	144	42	201	103	221	212
CAACTACCGGAGAGTGAGTC	0	0	0	0	0	0	386	0	1	0	0	556	0	0	0	0	274	0	0	0	0	0	0	464	0	0	0	0	2	1	31	0	0	0	0	1	0	467	0	0	0	0	1	0	64	0	0	0	0
GGTGCCGCACTCCAGACAAC	392	365	578	681	583	533	814	405	548	596	548	720	329	385	622	680	673	294	282	631	543	334	331	654	527	296	449	577	577	433	58	473	425	664	662	528	562	804	567	451	554	644	620	334	165	503	328	705	542
AAGCAACTTATTACCCAAAT	184	220	357	344	346	369	433	210	338	366	407	448	211	200	294	347	465	133	159	342	349	268	309	384	372	190	313	323	363	320	29	271	197	336	346	405	309	430	320	279	390	412	386	191	64	261	184	357	330
ATTTCTTCTGGCTGATCTTT	225	212	367	383	315	373	428	240	321	401	441	493	237	282	350	411	476	163	190	444	321	256	294	371	375	179	274	317	384	353	35	309	231	392	367	463	375	517	342	285	381	404	437	258	60	324	184	438	401
GAATGAACTCAAAGCGATAA	221	224	302	353	281	294	400	202	221	324	298	345	182	215	330	329	355	92	123	294	295	215	196	324	315	172	257	257	268	262	29	243	203	281	316	284	280	406	245	243	343	327	340	195	86	225	146	367	308
ATGCGCACGCCCCCTTGCCC	785	796	921	1004	801	838	1115	719	893	991	847	1097	646	700	1021	1043	1187	294	380	833	709	537	507	852	1040	543	743	910	1091	785	114	663	527	790	767	769	641	1100	1084	792	937	997	953	535	264	821	507	1073	1009
ATCAGCGGCAAATAAGCCAG	99	113	387	461	476	413	492	135	218	568	459	496	163	190	387	444	521	144	173	404	351	219	289	403	339	217	342	403	454	328	46	203	177	416	402	414	379	530	196	157	410	466	406	239	101	331	194	513	419
GTTTGTTGAGATCAAACGTC	214	208	358	376	329	406	414	297	379	432	376	489	239	270	379	420	439	177	149	388	359	233	297	380	480	231	304	411	527	371	32	244	199	335	333	318	334	422	336	300	356	369	421	195	77	290	194	459	421
TCATCCCAGAGTAACAACGC	101	129	221	223	180	153	256	162	222	223	226	255	156	221	234	268	344	91	89	192	213	129	139	264	223	132	205	225	250	192	20	180	125	197	209	189	176	249	246	188	216	288	197	121	49	185	106	256	227
GCATCGGTTGATCGTTAAAC	123	134	298	254	239	230	301	195	282	319	309	344	152	258	292	324	343	118	120	268	233	154	212	279	380	154	222	268	290	256	31	146	103	190	215	163	161	250	263	213	277	281	209	137	69	186	153	302	264
AGATTCACTTTGTGAATATG	79	60	187	205	182	211	237	92	122	201	232	278	103	139	178	240	275	95	86	193	210	135	137	235	195	103	183	222	277	149	25	121	71	189	148	180	152	237	155	134	194	202	235	96	41	171	102	280	208
GTATTCATCACACGCGCCGT	104	104	180	243	137	184	214	193	204	295	235	277	187	239	261	340	330	87	100	209	186	103	109	229	244	131	172	236	203	186	22	242	134	265	257	241	224	338	272	179	218	250	204	116	56	209	118	290	255
CGATACGCTGCACTTGATTG	263	307	583	665	668	692	752	374	418	613	537	746	373	399	568	667	709	249	283	637	575	555	585	685	575	310	482	577	616	544	82	476	390	655	631	800	661	752	467	431	555	619	707	360	153	523	343	584	564
GGTGATTTTTGCGATACCGT	451	476	512	507	653	764	821	449	595	643	574	783	398	455	564	660	928	343	349	537	495	463	467	691	667	365	489	590	743	700	64	654	541	607	629	801	674	1027	699	573	521	613	647	393	161	582	400	632	407
TCCAGCGTCGCGGCGGTAAA	110	117	193	207	164	162	267	152	224	176	214	211	147	166	181	211	213	73	89	168	162	84	119	168	257	144	194	185	206	191	22	134	122	200	200	193	176	237	181	205	185	205	172	93	45	245	276	201	195
AAGCGACAGCATCCTCGGCA	158	199	330	291	275	307	369	250	342	355	290	432	182	251	344	363	382	226	266	319	288	210	217	348	384	168	282	337	310	272	38	330	258	335	317	374	338	476	313	277	286	344	314	207	83	312	190	400	330
AATACCAGTTTTTCGCGCTC	93	116	218	260	215	241	289	404	614	279	275	289	168	188	204	242	285	109	128	267	222	150	188	243	343	160	256	257	326	244	23	410	329	263	308	306	269	302	525	421	247	249	280	151	58	529	648	322	258
GCGCACAGTATGCTGCTCGC	19	26	26	25	129	126	236	83	91	219	133	297	54	53	32	36	247	31	47	40	31	98	122	282	52	49	49	60	252	188	41	20	14	27	23	132	99	268	23	16	22	18	146	85	74	48	40	38	23
GCGATAAAAATCCTGTTCCA	196	191	235	282	225	257	324	196	298	289	280	392	181	192	269	334	404	97	139	262	228	207	149	332	359	161	227	260	260	290	28	221	190	253	292	254	232	296	225	225	267	338	260	136	81	254	152	344	249
CTCTTCAGTCAGCAGCCTTC	175	191	243	315	214	222	327	189	238	331	291	348	222	221	315	417	409	114	110	176	249	169	139	257	331	163	251	280	249	217	30	245	174	318	330	187	185	446	266	219	247	320	165	77	75	207	162	295	259
AGCTCTGCGGAGCTCATTTC	42	47	585	635	546	666	699	76	116	690	640	750	260	293	701	789	891	43	45	658	599	394	357	629	165	94	558	642	753	730	59	122	114	774	761	836	779	926	122	84	624	720	696	397	138	210	155	811	668
AATACCGATTAATGCTTCGC	114	135	198	216	191	205	220	155	181	185	200	267	109	127	145	211	219	85	98	187	134	102	134	167	177	118	152	173	223	182	11	130	86	172	127	179	142	190	193	162	182	203	186	120	36	186	116	209	217
GATAACCGGAAAAATAGAGC	76	86	156	174	153	168	157	112	142	164	153	190	93	99	150	166	150	59	86	167	141	94	84	166	185	93	130	158	165	161	8	147	104	177	194	180	160	224	186	123	167	171	178	85	46	142	89	191	142
GGTATAGCCGGTGCTTGCAC	217	224	474	467	393	405	549	325	435	442	452	562	332	425	559	644	663	155	188	436	364	274	339	497	497	280	427	518	507	463	61	394	338	531	505	488	437	688	541	392	458	528	549	311	138	390	275	517	442
ACGGGTGAGTAATTTTTCGC	146	153	179	183	207	224	354	216	283	125	107	331	198	266	164	194	397	110	132	141	100	192	187	281	366	188	167	157	234	229	24	248	146	143	151	198	221	319	340	240	155	179	292	141	74	279	184	208	209
TGCAGCGCGTAAACCTTTCC	139	158	295	361	371	404	525	159	238	365	334	509	311	306	376	367	519	89	128	186	180	275	323	373	238	137	342	310	482	448	50	110	102	299	357	502	405	488	245	218	356	352	429	314	90	175	206	240	217
CAATACGTTGTGCTAGTTCC	0	0	0	0	0	1	155	0	0	0	0	144	0	0	0	0	168	0	0	0	0	0	0	157	0	0	0	0	0	0	14	0	0	0	0	0	0	188	0	0	0	0	0	0	27	0	0	0	0
ACGCGCCACGATTCGCTCGC	165	175	330	342	346	327	425	243	287	342	277	368	211	186	289	333	357	110	144	351	291	212	233	350	426	193	306	371	377	333	37	246	209	311	302	296	292	428	299	260	321	344	304	168	112	295	175	365	295
CTGTACCGGAATCGCTTTCG	77	92	184	219	73	70	230	168	197	244	221	289	122	153	215	223	273	108	103	219	211	0	0	258	240	121	170	177	53	37	21	188	141	251	261	17	18	307	200	175	191	212	4	10	47	188	124	221	199
CTTCTGGTGATAGGCGTTGC	110	124	233	288	280	245	307	151	200	238	225	287	127	159	206	303	298	98	160	268	207	149	158	275	247	172	195	223	231	261	16	170	121	200	227	251	187	295	221	171	232	282	240	133	50	190	132	258	269
ACCAAACAAGATCCAACCTG	65	66	137	165	157	129	175	89	133	113	172	161	91	103	106	153	148	78	81	113	113	71	83	130	135	88	124	150	121	124	9	123	92	126	171	179	152	212	99	76	118	162	136	56	31	99	84	138	156
CGAATAGTAGATTCGCGGCC	0	0	0	1	0	0	59	0	0	1	0	201	1	0	0	3	149	1	0	0	0	0	0	237	0	1	1	1	1	0	10	3	1	1	1	0	1	187	1	1	2	1	1	2	46	0	1	0	0
CGACGCCAAAAGTCTGGCTT	192	225	316	323	256	248	372	193	258	249	282	358	139	203	277	305	359	80	117	239	219	138	128	268	245	168	188	256	242	232	27	196	132	218	253	214	200	299	247	164	245	313	262	153	81	238	140	297	251
AATATGTTCGGCGAGCCAGT	261	323	448	495	455	518	627	446	443	528	516	660	252	262	409	420	578	209	211	487	392	422	409	482	568	316	422	486	642	508	40	391	283	497	482	586	476	613	598	433	533	579	552	313	131	460	311	558	508
GAAGGTATGATAGCTGCACC	185	182	372	340	338	338	425	301	363	383	395	514	258	318	437	427	516	135	204	371	367	256	278	435	457	243	367	413	336	323	42	330	235	449	367	394	402	523	410	322	388	433	359	208	112	365	228	518	432
ATTGCTTTGACATCAAGCTC	253	254	442	460	366	456	479	311	376	400	445	512	259	288	437	531	510	203	177	392	383	250	315	419	446	262	344	426	471	405	39	385	227	447	481	437	409	595	448	299	424	525	464	273	102	371	213	460	384
ATATAAGCAAAGTGGCAGAA	303	286	523	536	478	442	662	427	483	575	570	601	335	357	535	657	609	228	236	545	465	380	423	519	485	285	457	526	505	448	43	588	425	690	693	630	573	716	558	388	529	560	523	276	97	502	283	566	523
CGCCGAAAGTGAAATAATCC	40	61	242	253	243	242	369	161	320	301	283	368	183	230	280	331	474	59	81	236	214	561	555	328	181	101	238	337	465	307	50	209	132	330	314	285	283	455	317	231	240	293	322	165	76	152	136	216	176
TTGTGCTTGTGCAGCATCAA	17	23	161	179	187	180	222	59	104	60	48	279	9	10	195	215	274	59	60	265	185	125	151	221	8	7	17	24	171	203	19	124	112	168	129	200	265	345	145	160	83	90	145	77	48	6	7	18	20
CAAAGTAGGCCGTACAGCCC	278	292	201	202	81	115	439	296	376	176	164	440	267	307	344	518	530	408	203	206	193	81	59	376	391	193	113	129	267	213	39	376	258	310	287	223	223	507	399	295	183	187	266	134	99	337	200	330	231
GCATCTGGTAAGTGCCACAC	121	114	183	242	136	183	241	147	187	280	186	265	118	111	236	266	320	75	93	198	182	88	97	240	264	146	196	234	68	55	33	150	122	235	225	237	163	281	236	177	191	208	217	111	56	159	119	255	219
CAATCGCGCGGTATGAACCT	128	145	3	2	33	29	624	136	204	2	3	592	225	285	25	23	596	215	172	3	5	15	7	445	268	147	2	0	37	24	51	155	114	2	1	18	26	581	228	173	2	5	42	17	124	181	159	8	3
GTACGCCAAAGGCGAGCAGC	7285	7996	879	1043	870	887	1028	304	340	425	389	475	292	344	386	524	543	860	814	586	513	366	366	607	375	170	407	460	567	460	42	706	505	491	563	505	447	578	922	738	596	705	735	433	187	796	535	810	671
GCATGAGGCATTGCCACGCC	201	214	294	328	294	310	449	294	379	458	400	466	295	326	404	560	526	114	164	389	307	184	235	391	355	203	284	358	311	287	70	290	205	373	293	359	323	478	399	309	291	392	296	177	104	267	193	407	373
CAGGTCGCCACTTTCCAGAC	60	65	7	2	12	21	293	46	76	0	1	251	127	181	6	6	298	43	35	2	1	9	5	220	66	29	3	1	28	24	25	60	43	6	2	12	12	220	162	127	3	2	27	6	60	85	80	9	2
CGTTAAATCGGCCATATCTT	61	64	212	267	247	282	269	243	364	519	453	550	268	303	455	542	564	140	168	400	349	232	298	413	272	154	300	340	505	403	39	288	205	482	554	774	668	545	361	244	448	518	670	329	106	450	361	592	517
TAGCGCAACAGCGGAAACCA	93	92	246	258	240	265	305	100	120	244	262	281	115	134	252	296	316	68	93	209	167	210	203	250	192	89	167	207	191	197	25	156	126	262	245	210	191	313	127	133	209	211	213	128	60	132	80	211	219
AAAAGACCAATACAAAGAAT	0	4	11	6	23	22	336	0	0	2	0	361	0	1	5	4	342	0	0	5	3	23	17	309	0	0	0	4	19	19	11	0	0	4	7	16	16	387	0	0	2	2	19	13	60	0	0	4	3
TCCAGCGTGGTTTATTCACC	154	174	315	346	291	273	389	258	285	405	335	416	216	251	358	366	446	210	177	346	327	212	238	354	374	220	291	343	347	308	35	305	234	372	374	435	406	427	349	280	321	413	361	207	94	291	207	383	363
AGGCACTCCGCTGTTTCTCC	18	40	12	15	9	11	29	4	10	4	1	22	3	9	4	12	18	4	4	8	9	2	1	8	13	10	12	17	4	9	1	5	2	9	15	5	6	17	14	14	9	18	15	1	1	3	8	5	11
CACCTGGGCATAATTGGTGT	375	393	811	821	718	874	923	534	726	722	683	948	379	412	792	859	871	313	323	719	665	571	621	756	752	439	654	676	804	636	72	578	446	722	712	688	757	906	824	583	793	871	821	462	178	661	397	861	705
AGCAACAGATTGAGCATCCA	266	267	548	577	536	509	778	819	1313	648	691	703	0	2	611	670	723	231	264	480	405	270	244	507	620	309	485	534	507	444	54	1068	748	662	654	765	606	755	1181	1029	575	708	629	359	163	1011	1057	597	544
GCTGGCGTTGTGGATAGCCT	166	162	407	369	390	419	496	320	426	419	443	496	225	240	397	444	528	126	175	415	360	249	305	405	423	239	304	367	411	333	40	305	263	368	360	414	391	535	419	324	358	436	444	232	119	276	173	445	345
TTTGCCTGGAAAGCGCATAC	67	73	277	310	268	294	290	52	72	304	256	344	123	153	205	247	305	93	103	250	210	150	177	262	76	43	225	236	327	245	19	46	54	173	207	230	227	309	113	79	276	265	270	145	60	101	52	284	266
TTCTTCACGGCCAGGAATAC	132	161	249	225	239	298	265	418	549	694	569	703	368	468	617	680	697	211	227	528	436	353	342	520	353	169	298	305	325	315	12	499	374	681	669	668	534	723	651	502	552	709	568	344	130	534	332	677	575
TTAAGGCTATGAGCGATTGC	249	313	491	597	476	546	712	371	414	603	543	626	326	353	434	590	637	213	250	465	457	387	466	516	602	318	442	473	499	428	55	392	347	590	540	594	539	723	431	332	421	635	518	342	123	437	320	667	520
ATACCCTGACCGATACGGTT	174	218	348	376	13	8	476	255	343	425	439	498	272	347	449	490	583	163	197	317	263	1	1	354	388	252	322	356	4	4	26	214	201	310	269	1	0	461	376	287	389	402	6	0	99	318	210	419	352
TTTCGCCAGAGAATTATCTC	72	78	130	144	138	149	175	178	177	238	236	239	75	93	179	175	229	80	53	154	162	64	123	162	212	97	144	160	175	165	9	170	100	194	149	201	129	244	186	160	175	174	185	85	31	135	70	213	197
TTTTCCAGCGCGTTAAGGGT	140	143	264	348	298	312	378	245	311	462	466	405	245	276	303	323	433	128	131	325	300	171	227	289	304	183	262	316	320	260	20	270	191	368	357	397	317	463	296	259	285	351	282	198	61	279	173	423	352
CGCGCTGCCAGGCGAAAAGT	250	252	481	498	412	501	645	257	400	551	436	612	273	284	402	429	565	156	181	461	396	300	330	451	489	256	400	487	443	332	66	399	301	498	499	480	439	544	489	375	478	533	558	268	129	370	247	587	462
AGCGTGTAGAGTTGGTAAAC	235	239	226	232	227	222	313	240	295	278	250	308	129	186	238	217	235	96	105	212	249	182	186	235	294	179	237	220	325	224	22	288	203	276	310	350	278	406	267	231	234	257	291	130	53	228	175	266	240
ATGCACCTGACAACACCACG	36	44	205	231	169	154	262	65	95	273	229	307	52	88	210	230	266	117	102	250	200	147	203	282	180	100	207	219	198	241	34	139	119	98	82	104	119	287	116	48	223	290	250	134	77	129	79	255	242
ACCGGATGCGTTCGCACCAC	124	149	240	249	215	183	305	158	201	213	239	307	134	190	223	227	317	78	111	239	205	117	136	280	231	125	156	222	171	172	33	205	162	263	214	213	254	392	223	208	241	248	233	151	75	217	118	268	213
CATTCCGTTGTCAGTTTTCG	271	323	569	614	569	592	665	405	509	604	620	652	318	380	486	568	574	204	240	536	439	376	354	544	663	358	474	527	639	509	55	496	329	567	559	617	529	670	540	384	538	603	528	343	104	505	281	599	501
AACTTTGTTGGCTGCTGCGT	97	127	161	145	91	116	744	150	146	249	185	753	228	291	260	348	875	144	168	134	100	19	22	648	644	334	278	360	147	125	46	151	152	168	173	78	63	884	250	188	179	245	53	23	144	235	197	214	181
CGAAAACGATATAGATGCAC	320	305	506	593	463	483	599	361	459	468	503	652	301	375	457	523	573	160	181	429	414	369	299	454	611	298	453	543	468	402	45	311	254	466	418	407	348	518	472	366	451	554	497	297	117	458	287	635	483
CATCTGTAGCTGTCTGGCGG	208	185	401	413	362	324	488	320	399	421	405	491	218	281	389	358	418	152	176	403	343	236	272	334	430	223	262	429	399	353	32	251	184	290	318	290	275	372	437	370	435	483	423	239	115	383	241	501	358
TGACGGTAGCCACCGTTTAG	119	116	186	222	167	191	253	209	224	294	236	353	124	119	207	248	279	77	114	232	220	147	166	260	280	183	244	274	188	172	17	265	184	329	320	284	261	355	279	212	231	285	251	134	57	231	144	281	225
GACGATACGAACAATTGGCG	262	260	506	562	456	459	603	336	453	568	474	614	270	332	455	475	518	191	266	468	397	260	356	491	490	328	395	483	507	404	65	447	308	519	505	547	517	675	470	409	498	564	546	280	105	372	251	523	425
ACGACACTCAACCATACCGC	173	190	269	318	272	253	336	317	373	385	356	509	225	299	382	447	523	141	156	417	383	228	240	367	359	229	310	373	344	295	46	314	231	326	338	314	344	399	421	351	415	411	389	209	123	295	233	417	346
TCGCGTTTTCGATAAAGGTC	68	85	199	263	233	212	316	92	117	243	198	314	137	176	230	280	359	32	42	213	189	108	138	272	139	83	184	196	194	179	32	13	15	171	227	169	146	324	88	74	214	253	204	120	54	58	47	266	222
TGCTGCACACGTCGAGGTTC	8	15	9	18	52	74	424	8	27	13	5	452	19	16	8	11	389	11	9	8	6	28	23	392	14	13	6	7	93	93	41	11	17	11	11	57	42	325	22	10	4	6	62	43	89	23	15	9	2
CTGAGAGTTAACGGTAGAAA	30091	28400	205	233	284	325	626	96	225	102	71	567	287	331	124	146	539	17546	19986	163	144	344	421	477	237	134	129	159	633	621	46	6103	5453	149	152	340	278	435	368	309	136	175	349	173	89	395	419	139	119
TGAAAATCCAGTGGCGAAAA	203	177	330	353	231	304	391	225	306	307	375	456	200	285	348	372	460	130	153	339	265	205	228	311	352	193	269	282	320	264	24	246	130	303	265	283	224	375	337	247	315	344	333	180	67	288	179	367	257
GAACTGGGTGTGCAGCGGGC	137	133	185	196	203	252	282	139	168	233	209	291	136	148	221	277	322	64	57	218	170	159	169	247	129	77	189	164	247	182	27	158	99	184	236	222	179	298	209	194	180	177	239	136	67	185	145	256	172
CAATGACAAACAGATACGGA	140	138	294	270	258	230	326	208	284	315	279	343	158	194	248	290	332	110	111	244	241	171	174	285	275	149	215	259	295	213	32	264	225	346	353	348	354	444	262	160	232	318	307	142	55	244	141	319	244
TCTCCACGCCCTGTGTTGCC	249	261	395	436	10	8	470	286	433	457	484	562	350	353	499	529	604	188	182	506	436	1	0	488	450	253	379	441	1	2	59	400	305	487	418	2	0	579	436	371	470	504	6	4	128	361	251	535	440
GGTTGGTTCAGGGCCGGAAC	1	0	1	0	1	1	207	0	0	0	3	263	0	0	0	0	188	0	0	4	2	1	5	171	7	2	8	2	3	1	15	2	2	1	2	0	0	305	5	0	6	3	2	0	44	4	1	2	2
CCGGTTCTCATTCTCCATCC	81	68	112	125	129	127	156	96	134	115	126	158	69	95	159	155	163	65	61	144	115	88	115	142	213	111	164	179	256	164	18	127	103	171	143	175	162	181	141	140	123	156	145	63	41	106	82	126	124
AAACTGCCGACGGAAAACGC	152	136	199	241	247	257	304	188	214	226	276	338	152	172	245	304	279	199	178	229	187	151	132	244	283	153	215	195	234	204	26	139	147	258	253	235	152	261	246	187	220	258	265	154	63	211	136	284	218
AGTTTATCCACCACGTCATC	343	381	668	693	650	684	811	495	653	760	690	888	431	519	653	733	899	259	274	652	551	356	412	630	793	396	590	651	704	515	52	532	428	662	596	691	570	833	646	508	755	727	710	386	158	578	403	781	695
TCATTTCGGCCCCGGCCTGG	211	269	478	489	529	442	527	327	399	532	509	550	321	372	490	545	532	154	199	442	393	269	337	452	490	257	384	447	603	482	44	413	321	465	494	577	515	614	480	377	534	513	509	285	93	371	204	512	433
ATGGGCGGCGACCACGGTTC	68	70	140	163	176	182	451	115	118	87	94	473	210	255	85	113	444	148	155	306	249	118	136	376	333	174	183	183	208	174	36	240	166	223	209	195	206	490	395	371	251	251	278	129	90	262	187	258	231
AGGATGATGGCCATCACGAC	1	1	6	3	4	3	124	2	6	1	3	322	0	1	0	0	332	0	4	7	2	2	6	289	2	0	2	4	3	0	19	2	3	10	2	0	0	357	3	2	3	5	2	4	83	1	1	6	2
CAGAATCGCGTTTTCGATAA	30	30	57	54	77	58	85	47	73	66	66	84	36	42	58	90	80	32	41	55	62	43	47	72	75	43	53	66	81	55	9	59	47	66	75	77	47	103	68	37	65	83	44	41	11	69	32	71	67
GTCGCTTCAATCAAATGTAC	59	64	25	33	130	136	146	71	83	39	37	162	96	73	17	23	149	48	67	6	5	56	49	110	127	77	5	9	124	117	7	104	84	21	21	44	30	198	132	102	36	26	130	79	26	100	71	30	29
GAGCCAATTCTGGACCTTTG	141	158	326	299	270	308	402	201	299	360	359	406	236	261	315	380	423	170	195	259	272	216	221	310	317	166	244	306	337	323	40	200	150	278	259	316	256	412	313	235	314	352	346	252	65	239	179	386	320
TCCCACGGGCAGCCGTTTTC	337	341	634	710	647	584	730	518	675	733	621	799	407	432	563	644	715	241	284	636	530	413	430	619	735	386	565	657	789	524	68	637	427	689	600	683	664	817	634	549	623	681	665	409	139	478	350	741	649
CTGGTCGATTTGTGCTTGCT	165	154	277	316	297	281	349	215	268	386	353	386	193	223	303	337	411	139	119	269	230	176	204	264	304	163	246	295	266	255	34	195	136	227	247	214	227	309	324	242	316	300	290	159	67	231	171	337	306
TTTTCTTCGCGCCGTAGATC	6	5	14	10	8	8	138	2	1	9	9	152	7	6	11	18	150	4	7	9	8	7	7	103	4	7	9	10	13	17	9	6	1	14	18	10	3	173	4	8	3	13	7	5	24	7	10	15	17
ATTACGCTTTCTTTAAATGA	0	0	0	0	1	3	581	0	0	0	0	564	0	2	0	0	545	0	0	0	0	0	0	532	1	0	0	0	2	2	40	0	0	0	0	1	0	588	0	1	0	0	0	0	86	0	0	1	1
GCAGCGGCCAGAGTTGATCC	158	136	156	139	108	129	182	404	605	440	461	591	324	363	538	622	646	221	253	460	448	319	376	540	221	109	130	153	196	136	35	446	349	590	486	532	503	650	726	507	473	548	605	329	151	478	307	545	440
ACGCCGATGGTGATCATCAG	124	125	310	351	677	592	879	111	118	474	413	809	288	377	431	536	861	167	187	317	266	312	333	613	105	64	226	256	478	373	77	111	97	207	236	494	462	823	212	160	593	588	601	358	152	171	97	275	239
TAACGTCTGAGCGTACAATC	243	254	264	242	262	276	349	198	268	228	203	344	111	135	130	130	291	88	108	194	144	244	334	293	276	135	215	227	332	238	29	212	146	201	186	273	256	305	333	268	204	228	299	163	87	212	152	248	217
CGCGCTGGGATGGTCGTAGT	314	306	479	497	640	577	684	257	353	452	416	656	248	313	471	463	632	298	239	423	417	444	524	554	775	380	434	564	706	560	63	330	252	452	432	732	638	740	401	388	430	497	628	365	186	420	270	568	512
GTACAGCTTCTGGTTGTCGC	33	32	151	153	170	146	172	72	59	158	113	139	66	88	105	131	171	30	41	141	108	80	85	119	111	43	128	118	137	110	16	87	65	124	158	210	150	198	70	44	111	152	141	72	31	71	34	146	114
GCAATGGCGGCATCGCGTGC	163	177	313	383	264	327	428	284	387	457	436	517	256	264	414	502	441	211	274	445	379	282	267	445	477	230	348	406	428	349	60	290	224	379	396	295	305	436	415	296	434	431	356	199	108	332	220	430	381
GGTTTGCGGCAGGATAAGAC	81	90	180	179	184	193	251	131	171	254	193	254	150	188	252	208	244	51	62	133	141	114	80	151	202	94	145	173	216	196	27	140	111	168	172	195	177	223	173	148	222	195	183	111	51	174	103	242	177
CGCTAAACCAGCGCAGCGTC	180	160	227	318	238	248	303	153	214	220	199	261	130	161	270	258	287	55	92	226	189	122	113	204	282	154	199	221	258	154	16	132	116	174	152	165	157	196	250	156	215	244	254	138	51	184	118	250	214
TTGATACAGATCTTTCCCTC	145	129	201	209	150	173	239	111	134	163	178	193	99	104	138	141	253	124	109	153	120	97	82	131	178	82	112	155	169	144	15	77	73	127	108	132	116	162	143	113	139	170	151	94	37	112	101	189	129
CTGGCGGTCGCGAACCGCCT	48	43	66	97	81	94	82	59	72	96	92	89	50	70	71	74	90	28	38	70	69	39	66	79	90	49	62	62	80	63	8	51	44	80	77	91	64	91	87	75	77	64	96	49	18	68	29	76	90
GTACAGGCCGACCATCGCAG	181	196	226	273	344	385	694	208	326	167	174	677	318	378	271	280	793	118	131	107	101	94	53	548	274	136	24	36	191	137	46	236	217	114	102	218	169	643	423	345	123	109	250	132	160	360	256	169	133
CCACAGGCGCTTCCACTGTG	140	176	305	357	246	265	401	184	233	305	313	411	83	68	140	192	173	121	158	332	255	169	217	366	329	164	293	279	295	207	35	219	197	333	305	333	260	371	255	200	274	318	304	168	62	303	152	343	296
CGACAGCTGCTGCTGGAAGC	228	221	399	395	333	313	419	233	266	382	303	434	196	221	305	340	388	114	129	308	285	156	217	341	299	185	283	278	307	248	39	163	115	236	230	269	222	336	329	228	301	381	305	195	92	280	151	368	315
ACCATTGGGTATCGAACGTT	205	208	280	303	252	288	340	227	317	326	284	349	183	214	292	309	342	115	132	265	248	138	201	326	312	150	191	228	302	254	34	225	160	301	266	327	236	355	268	256	318	302	249	157	57	237	144	336	272
CGCACTGGAGAATGTTTCAC	202	238	347	392	314	376	443	276	322	367	333	471	182	227	303	347	390	134	174	294	304	149	251	361	322	174	264	312	353	232	38	326	250	349	393	407	287	562	401	317	374	393	388	208	108	247	192	368	307
TACCTGCCTGACGGAATGTC	376	369	793	840	805	805	1064	672	792	847	861	1093	567	638	888	1044	1113	344	351	742	705	476	468	831	892	464	683	780	856	729	88	749	604	766	863	809	808	1066	1066	845	839	894	914	487	229	766	517	961	860
ACCGCCTTTACGGCCTGCGT	240	233	371	478	453	339	529	377	459	526	421	567	358	332	460	536	577	199	206	492	425	320	301	508	630	314	444	508	582	485	58	381	291	517	434	478	463	577	419	353	481	510	514	281	155	415	282	510	490
TCCAGCACAACTTCCGTTCC	263	250	438	454	428	421	580	400	495	564	497	612	389	390	584	593	670	194	201	516	464	303	334	528	600	274	433	579	535	480	63	450	322	517	481	483	465	627	476	368	468	532	460	252	140	461	294	589	521
AGATAGCCGTTCATTATGTT	8987	9393	410	445	423	418	501	746	1004	492	426	555	369	454	437	536	596	824	2138	436	353	304	286	452	556	340	399	481	629	450	36	793	547	448	482	585	500	581	540	463	480	523	591	318	117	753	425	578	434
GAAATCCGCTGGAAGCTTTC	118	135	424	432	475	464	542	221	276	473	447	541	250	262	389	503	489	129	123	422	344	193	251	467	444	192	398	450	677	505	40	182	123	415	378	450	443	521	177	162	336	458	527	246	74	241	170	520	341
TCTGGCGTATACACCACGAT	357	355	583	693	576	612	738	369	480	568	525	665	295	385	573	715	712	216	229	507	490	316	439	571	537	338	429	511	637	429	47	539	429	682	784	745	657	887	555	457	598	632	601	333	133	460	325	646	552
TGGTGTCCGGAAGGATGAGA	63	57	142	192	147	146	194	78	98	155	150	195	96	156	126	141	165	64	78	153	113	94	100	147	196	106	164	155	168	129	18	180	141	144	189	166	142	218	159	130	155	172	135	84	52	125	93	177	143
AGGTGAGCCGGGTTGTGCAG	7	12	63	66	181	217	310	11	18	64	57	279	15	22	50	47	269	3	5	50	37	104	92	224	6	6	21	19	76	49	25	11	15	63	50	130	165	304	9	7	34	51	165	104	53	14	9	51	39
TCGGTGTAGACAGGTTTGTC	154	147	275	287	231	236	304	206	213	343	252	333	139	159	279	331	306	84	124	239	184	164	217	261	353	178	288	262	321	241	19	225	154	319	266	282	285	346	283	219	262	289	253	184	73	221	167	332	278
GCCTGAACAGTAAAGGCATC	390	314	205	204	272	257	325	246	324	203	225	393	157	184	159	178	333	103	125	172	134	164	188	322	281	174	187	171	242	245	36	203	180	115	141	222	235	300	366	292	164	179	261	180	82	315	215	211	175
AACGTATCCTAAGTCTCCGC	171	236	514	496	443	399	589	321	399	528	494	590	334	383	520	610	637	227	231	467	454	264	235	519	585	314	406	465	498	483	47	438	315	498	527	599	492	621	433	340	473	517	481	249	105	377	312	541	498
CCAGCGGCGGACGTTTCATC	135	167	290	359	260	283	371	225	289	307	289	401	180	207	262	273	328	138	127	287	238	148	165	283	325	179	225	237	304	250	33	222	131	268	236	260	229	322	276	230	249	288	287	154	71	245	175	308	252
TGGTACCCAGAAGCCACAGC	131	153	181	246	230	212	281	161	181	201	187	211	206	244	274	349	366	101	119	125	96	103	80	233	273	145	145	226	203	220	24	215	147	184	236	224	212	263	263	213	181	214	196	102	56	221	109	257	197
GCTGTCCTGGTTATGCATCG	11	19	128	141	50	33	363	7	11	92	91	343	4	4	144	155	354	41	51	296	223	203	288	323	29	27	147	173	33	54	45	2	7	51	85	28	31	301	34	42	146	176	39	41	84	36	41	204	161
GCCAAAAAGAACCTGAACGC	1812	1928	364	493	100	113	604	530	709	461	423	570	632	668	526	575	588	262	283	461	429	40	51	480	693	416	471	524	136	127	53	421	327	411	412	14	4	578	772	636	460	529	42	21	108	369	259	512	472
ACGGTGATAGTTTTCGAAAC	26	51	22	20	156	148	598	37	68	22	14	584	93	106	14	9	684	46	28	20	32	97	118	505	105	61	29	32	222	204	55	42	47	23	17	155	102	652	36	23	20	19	121	77	102	90	66	31	21
TAAATAATGCTGCCGGGCAT	161	190	282	310	224	265	334	201	202	318	353	313	184	173	244	284	316	117	84	310	250	150	185	260	295	155	242	291	274	193	24	241	182	433	350	311	274	438	251	194	237	265	232	134	45	186	134	308	250
ATTCATCGCGTCGTAGCGTT	474	444	710	720	598	686	855	528	661	742	720	863	500	566	735	708	856	328	348	697	612	409	474	710	756	407	640	783	758	568	52	599	519	776	827	764	773	890	740	536	746	858	721	391	183	634	442	786	705
AATAATACGCACCGATGACT	179	201	358	381	320	337	451	266	340	307	325	442	250	248	287	343	462	117	141	325	297	266	282	331	382	215	301	311	385	296	21	286	208	369	362	424	378	479	265	210	342	326	252	170	74	348	194	450	361
AAGAAGGTATTAAATTCATC	224	268	391	502	377	478	527	302	356	448	453	522	240	238	397	471	507	128	148	373	334	234	235	369	431	267	335	377	370	309	18	317	222	408	417	424	315	498	402	331	377	461	379	236	74	323	201	462	347
GAAGAACCACGCCAGTGGTG	429	467	609	620	550	667	736	340	488	404	440	530	340	331	618	643	669	204	252	442	424	309	353	470	451	284	365	399	466	406	40	375	279	466	406	438	391	538	526	460	518	550	530	307	125	497	319	658	557
ACACATTTCTTTTGAGCGTC	110	102	174	234	180	147	233	136	169	229	208	281	141	163	170	193	253	71	88	196	172	146	189	227	208	112	199	202	154	134	13	140	117	168	216	120	134	201	215	176	192	248	170	112	49	141	107	256	233
GAGTTCGGCATGGGGTCAGG	23	32	80	144	36	48	517	6	9	160	74	548	24	12	134	133	529	16	19	94	72	7	4	434	24	17	79	91	10	6	37	27	28	76	65	9	9	596	25	12	93	85	9	3	110	37	39	96	70
AGCGCATGAATCAGTGAGGT	202	208	356	388	319	399	424	300	307	453	344	439	198	262	349	454	402	127	180	361	344	319	305	364	405	203	318	362	385	271	35	326	237	366	329	299	232	458	402	288	396	403	378	201	110	284	174	443	350
CTCGGTCATCATCAACTAAC	130	116	360	316	293	263	401	207	296	455	430	420	165	243	375	406	428	79	107	257	241	190	205	326	330	174	353	431	528	366	30	167	145	243	257	291	202	313	293	274	327	321	343	187	89	258	167	441	370
ACACGCGGCATGGCTGCATC	0	0	0	0	1	0	375	0	0	0	0	451	0	0	0	0	416	0	0	0	0	0	0	386	0	0	0	1	0	0	31	0	0	0	1	0	0	381	0	0	0	0	0	0	107	0	0	0	0
GGTCTTTAACCTGAGTAACG	1	2	2	1	0	0	140	0	1	2	1	132	1	1	1	0	122	0	0	2	1	0	0	91	2	0	0	2	1	4	9	0	0	0	1	0	0	68	0	0	0	2	1	0	21	0	2	2	3
GATAGGTTGAATACCCATAT	419	406	535	676	558	577	748	391	540	613	599	677	303	445	571	611	672	224	238	529	467	375	436	558	635	321	474	548	628	544	64	476	403	598	531	686	535	739	660	510	582	670	649	309	121	587	355	691	574
GTGCTAATGCAACTTTGAAC	550	604	944	1038	896	886	1116	628	809	989	891	1070	588	581	958	1098	1140	307	356	912	775	561	602	862	1076	513	736	865	977	796	90	652	558	877	850	911	860	1033	862	725	811	976	921	488	196	750	514	977	815
CGCGCGAACCAGGTTTCGCC	12	14	1	2	8	2	518	31	25	1	3	491	13	17	8	7	517	12	22	1	3	1	4	379	2	1	4	8	5	8	43	10	8	4	1	2	7	450	16	15	9	2	2	4	90	23	11	2	2
CCGCAAGCTTCCGGTCGGCT	492	456	417	351	466	470	472	293	327	392	351	435	253	253	412	388	405	222	262	374	350	310	244	360	419	253	347	361	443	386	33	286	246	404	436	371	376	488	340	311	395	475	348	215	77	257	174	433	328
TGATCAGAAGGACGTTGATC	189	207	174	301	222	201	312	208	285	305	287	318	190	207	245	283	291	137	111	316	237	114	149	276	273	157	228	207	169	198	15	220	164	254	231	224	193	302	238	245	249	299	224	141	74	227	148	349	240
ACTGACGCTTACGTTGACGA	0	0	0	0	2	1	87	0	0	0	0	92	0	0	0	0	76	0	0	0	0	2	2	95	0	0	0	1	4	4	8	0	0	0	0	3	1	83	0	0	0	0	1	3	23	0	0	0	0
ACCTGCAATTAGCCCTTAGG	19	60	178	172	219	203	244	108	160	163	197	249	154	222	225	302	242	0	1	185	134	519	678	239	25	9	134	148	339	251	14	54	53	182	187	232	207	258	76	62	199	180	218	137	54	98	141	198	167
TGTGCCTGGGATGCCGTTAC	378	374	647	732	661	619	849	447	532	645	542	781	418	493	619	739	876	298	294	558	563	369	409	648	778	415	554	582	761	582	92	475	355	586	604	651	529	791	693	520	646	698	689	373	190	439	351	695	591
GTTGTGATGTGGTTGTGCTC	221	317	364	378	1	1	449	234	330	410	414	456	238	281	354	465	491	150	202	370	342	0	0	392	506	235	337	413	3	0	53	287	262	466	457	0	2	610	304	251	326	374	1	0	105	335	190	421	341
CATTGCCGACCAGCGTTTTC	136	168	287	324	258	289	432	193	336	326	279	445	231	245	323	345	461	143	131	306	279	193	232	359	276	179	237	232	354	277	39	279	223	302	297	395	357	458	192	186	256	306	315	171	69	310	220	387	313
CCAGTCGTTGGCAGAACCTT	105	123	201	249	184	206	264	162	186	235	188	235	160	180	258	245	288	150	174	230	190	139	135	231	257	118	142	175	194	169	17	156	141	248	266	216	213	287	255	213	219	248	225	143	54	161	125	240	201
ATCAACTGGAACTGGGCTTC	155	116	267	300	298	280	409	244	286	311	286	432	192	236	358	387	405	119	114	362	288	203	292	347	422	222	301	294	339	311	31	303	211	439	486	372	405	495	287	205	310	339	308	166	78	239	136	345	294
TCAGACCGTTTACCGCGCCA	173	168	236	238	200	247	304	162	211	197	213	261	138	172	218	208	205	113	99	179	179	147	150	221	222	119	172	204	228	179	26	170	147	231	183	207	178	269	220	202	207	228	206	138	49	176	98	244	184
GTAAGTACCGTCCACGGCGT	251	220	372	456	518	474	671	266	396	518	484	602	267	275	366	464	631	120	133	387	331	263	254	488	487	239	386	490	427	347	63	326	218	331	381	377	386	682	371	286	320	392	369	237	151	458	255	491	412
TTAATAAAGCGATCGTCATT	111	138	208	274	178	217	254	211	271	287	252	323	166	233	272	308	346	117	106	245	258	151	159	266	315	163	211	244	280	240	16	251	185	301	246	313	266	311	250	227	266	293	275	168	40	211	150	303	250
GCGCGACGAATTTGCCCGTT	153	149	460	482	572	586	637	319	437	624	527	641	349	337	606	633	686	206	200	550	478	306	425	579	435	213	407	457	635	476	87	327	288	550	617	639	633	711	302	233	510	579	581	340	162	447	278	588	515
CTGATCATAGCGAATAATCC	39	37	127	116	103	122	131	73	70	122	94	137	65	73	117	131	163	38	38	101	84	89	87	101	129	51	101	119	133	92	13	71	47	94	78	79	80	107	134	114	127	121	163	107	30	82	47	130	99
TCATGAAGGTGTTTTCGAAC	84	119	111	124	100	116	168	100	136	124	137	152	71	85	120	122	119	47	60	128	116	80	79	129	151	76	118	123	151	131	13	97	97	126	109	121	111	176	161	113	149	168	148	80	25	109	57	140	118
CAGTTTTTGCCCCGGTTCAA	309	292	341	395	419	434	537	186	199	326	361	526	198	264	355	397	620	269	200	293	269	252	304	403	452	262	273	301	410	331	43	177	158	318	287	387	355	514	275	207	263	323	460	255	96	223	134	364	295
TAATTAACTCAACGCCGACA	122	112	217	226	78	72	333	121	188	280	269	329	182	227	253	359	380	113	117	217	208	164	263	229	350	172	274	245	121	123	28	184	135	247	225	87	55	346	173	131	253	273	108	45	52	192	100	256	207
GCAGGCTGGGAAGCTGGATC	173	135	241	278	253	238	357	179	209	267	269	323	187	200	255	306	308	98	123	266	207	113	180	237	303	148	199	258	259	218	36	272	181	283	328	316	278	369	223	170	247	253	239	138	60	255	150	326	250
TCCCCAATGCCCACGGGCGC	240	242	481	459	506	510	576	104	153	444	374	592	291	280	398	498	470	170	199	446	368	248	308	434	467	253	373	403	470	375	46	260	222	335	334	294	266	454	431	329	375	441	364	184	121	393	241	501	444
CAATCGGCGTGCGTTCGTTC	499	479	812	878	791	899	1111	692	871	886	846	1100	539	624	852	1090	1170	342	418	879	784	521	510	895	990	523	701	819	917	735	126	855	584	891	873	933	901	1168	1103	782	791	928	959	519	261	821	526	1032	870
ACAGGGTTTGCGCCCGGCAT	200	239	188	220	152	141	627	198	260	265	243	572	271	360	267	327	665	226	186	181	218	306	418	528	447	252	288	340	498	436	53	343	229	370	370	427	359	684	308	227	252	210	258	153	145	439	245	267	230
TTCCCGCCCAAGCAGAAACG	44	51	181	207	185	166	234	56	72	218	191	256	101	119	255	253	306	77	77	185	188	143	160	234	127	80	132	147	204	178	18	57	53	146	163	222	162	245	90	68	175	249	232	130	62	84	71	185	194
GTTGTTTTACCACAGCCCCG	459	423	421	431	117	134	527	366	419	482	489	475	389	354	405	509	537	202	208	427	338	91	90	407	542	285	331	452	168	177	47	420	302	444	452	134	126	593	530	426	382	526	114	68	115	373	235	537	407
CGTGATATGCCACAGATAAT	375	389	792	907	723	802	997	646	846	857	811	967	549	652	850	1016	1032	311	346	903	736	666	687	816	849	450	654	824	783	692	69	696	497	790	807	837	777	991	907	722	868	891	794	486	211	735	437	1017	815
TGCGGATAATTTCCATTTCC	133	140	255	361	307	314	393	208	340	333	283	409	230	266	315	427	419	130	114	283	278	233	222	312	379	179	280	358	347	289	31	278	191	338	342	335	308	390	300	260	348	326	380	187	95	304	185	411	400
TGTCGGCAGCATGATGATAC	55	52	54	77	89	52	125	38	65	62	82	99	32	25	39	24	57	27	28	56	60	62	51	77	80	40	30	60	50	47	10	70	49	84	79	76	82	147	90	74	54	91	64	25	21	55	37	67	73
CGGGAGATCTTTCAGCGTCA	106	142	215	254	173	218	269	177	196	206	239	241	137	117	207	247	271	95	100	232	211	125	143	229	219	145	226	191	232	151	33	187	122	175	197	215	180	249	243	198	273	247	216	124	55	217	163	266	243
CATGGTAACGTTTCTGGATT	195	175	420	418	370	412	517	364	412	584	534	656	430	467	482	590	631	189	236	449	432	328	325	519	628	304	381	545	490	480	42	549	380	534	544	554	575	684	650	503	429	480	472	307	105	503	344	615	511
CCATGCCAGATCCTGCATAA	1	2	0	0	1	0	26	2	3	0	1	34	10	14	6	3	28	0	0	0	0	1	1	24	1	1	0	0	1	1	2	2	7	1	1	1	3	31	2	2	1	3	1	1	6	8	3	1	2
GCTTTGTAGTAACGGCTGTC	175	162	385	344	282	346	395	239	295	390	305	403	208	252	333	404	405	173	180	312	315	203	178	388	364	207	285	343	353	311	31	252	190	342	373	426	347	481	298	271	354	421	329	229	87	266	171	404	362
ATAATACGAGATCATATGCC	230	222	438	442	349	420	445	276	365	422	450	490	300	362	407	472	540	171	146	410	329	286	291	409	426	225	383	473	530	376	39	272	230	400	380	445	406	516	420	304	471	426	450	262	117	378	249	447	388
ATCGACAACGCTATGAATAC	67	50	62	121	69	77	116	86	97	118	75	135	82	66	89	108	138	50	48	145	107	100	77	131	125	68	73	94	129	99	12	93	51	107	82	79	81	123	187	142	94	111	93	54	26	101	47	110	72
ACGTCCCGGAGGCGTGGCCT	172	191	290	363	363	383	587	90	154	426	403	638	242	267	457	521	642	115	131	331	318	249	319	519	465	271	404	424	409	353	54	172	151	455	433	428	396	710	277	226	408	445	384	227	137	256	193	489	387
GCGTGCCGACTGACAAATAC	3	1	4	4	0	0	458	3	4	12	3	446	21	13	9	14	434	0	1	12	7	2	1	348	2	2	4	5	0	0	54	8	7	6	13	1	2	433	8	7	3	2	0	0	117	2	6	1	6
CTTCAGCCGCGTTTGGGGAA	2	4	164	216	210	255	370	0	0	28	32	409	1	13	149	166	463	1	0	132	109	131	112	308	0	0	9	6	15	22	27	7	2	179	185	187	176	321	8	2	157	144	234	165	89	3	2	207	157
ATAGTCGTCGATATTGTCAT	11	6	26	39	94	111	285	6	8	18	20	260	11	3	21	30	262	2	5	15	16	25	20	243	39	13	50	62	111	71	13	7	5	23	26	51	41	273	7	6	19	26	44	37	42	8	3	22	23
TCATCAGCAGCCCGAGGAAC	0	0	0	0	0	0	170	2	0	0	0	198	0	0	0	0	136	0	0	0	0	0	0	157	0	0	0	0	0	0	21	1	0	0	0	0	0	129	0	0	0	0	0	0	43	0	0	0	0
CTTCGGCATACTGGAACGCC	241	270	459	528	389	437	545	401	581	564	568	742	406	436	582	603	796	211	198	581	400	284	354	458	540	261	419	473	570	481	40	318	254	444	446	395	359	572	521	363	452	565	472	233	119	412	267	623	441
AATTTCATTGAACAGATCGC	128	145	337	448	356	329	495	286	372	498	462	541	173	243	311	407	493	114	154	370	317	268	303	397	265	169	264	308	252	229	32	435	313	410	448	325	310	695	385	330	362	484	232	142	80	375	227	480	427
GTTACAAAGGTGGTTTTAAT	0	0	0	0	0	0	9	0	0	0	0	9	0	0	0	0	7	0	0	0	0	0	0	17	0	0	0	0	0	0	1	0	0	0	0	0	0	10	0	0	0	0	0	0	1	0	0	0	0
AATCATCGTCATGAGCGGCC	68	82	105	125	113	127	144	414	533	563	606	711	311	400	525	650	650	225	248	536	493	361	324	567	342	183	250	295	262	257	22	506	371	628	633	660	570	780	549	452	571	648	611	383	139	449	310	645	495
AAACTTCGCTGATATCTACC	137	80	122	148	123	158	175	121	130	95	123	157	53	87	94	121	146	75	76	117	107	138	137	137	137	93	122	135	174	160	8	105	76	132	112	154	137	166	202	143	112	143	141	83	40	118	76	152	134
CCCAGCACAATGCCGATACC	283	338	354	451	367	332	498	333	436	394	386	492	326	342	413	442	483	3	0	5	3	3	3	10	358	174	277	395	392	353	54	293	244	358	364	420	332	494	360	271	375	372	421	213	129	288	183	419	317
TACGTGTGCCTCAAAATTAA	72	54	78	99	186	142	232	34	46	69	55	229	28	29	50	60	156	82	89	76	64	70	32	166	166	95	81	122	295	314	21	58	82	69	75	175	120	265	92	61	71	67	173	109	43	65	49	87	64
CCCCTGGGAAGAGTCCAGCC	184	253	224	235	2	2	672	230	333	268	253	729	165	214	301	346	808	121	130	176	157	0	0	623	332	166	188	200	4	1	60	288	217	293	280	2	0	678	451	400	226	272	2	1	156	273	178	292	248
ATGAAAGTCCGCAAGGTTTC	131	159	343	383	355	364	473	220	261	486	385	525	216	224	371	433	426	156	187	435	322	304	287	423	459	253	370	440	487	436	34	284	181	407	423	406	361	494	262	209	378	402	441	216	96	320	168	418	388
ATTAACAGTGATAGTGACAT	65	89	344	340	44	31	516	247	337	461	406	507	250	306	458	554	584	59	86	207	229	13	32	418	29	19	139	173	24	38	38	181	146	412	394	27	35	568	293	231	353	334	34	18	116	254	217	434	378
TTTTGCGGGATGGGCTGCAC	276	287	385	457	354	503	517	423	495	538	529	596	373	435	429	539	619	181	217	534	487	309	364	495	516	265	378	480	510	370	27	372	270	425	447	374	460	573	608	467	472	469	484	288	102	440	297	521	512
TTTACCTAACTGTTCGCCAT	28	24	8	6	15	14	412	34	32	19	5	432	49	75	11	16	329	25	27	11	5	4	5	280	65	39	15	31	19	21	24	38	33	15	14	15	12	445	50	59	10	22	27	14	88	60	97	29	5
GAATAGACGCGGCAAAAACC	308	225	264	300	359	309	408	212	256	280	289	411	180	223	306	353	434	141	138	284	277	214	207	330	348	178	208	295	396	322	38	242	199	269	256	287	210	342	344	309	221	279	303	154	103	286	199	327	243
CAGATGATTAATACAACGAA	66	75	136	124	96	97	156	117	141	124	124	171	90	108	108	140	160	55	51	117	117	96	96	158	194	82	127	140	163	200	11	126	82	144	129	159	123	186	131	79	137	162	140	69	29	112	58	104	160
GCCGTGAAAGGGCGGTGTCC	0	0	0	0	1	5	368	0	0	0	0	390	0	0	0	1	379	0	0	0	0	0	1	275	0	0	0	0	0	1	48	0	0	1	0	1	1	458	0	0	0	0	0	0	81	0	0	0	0
AGCGACTACGGAAGACAATG	0	0	0	0	3	1	85	1	0	5	0	112	0	2	2	2	64	0	0	1	0	2	0	83	0	0	2	4	2	6	8	1	1	0	0	4	0	78	3	0	1	1	0	0	15	0	2	2	0
GACGGTGTAGCCTTTATCAG	421	401	443	484	357	352	512	314	419	503	453	519	299	279	502	580	581	212	151	367	365	182	144	423	539	306	418	434	384	339	66	293	247	396	458	283	327	545	479	350	496	568	319	200	117	328	190	491	419
GGCGCATAGCGCGTTCGGTC	139	140	268	274	214	249	301	215	282	332	297	340	213	245	281	327	343	105	126	322	271	195	238	291	300	164	282	300	359	242	33	188	150	264	300	286	243	323	225	181	355	336	318	203	78	230	123	346	270
TCGTTAACGACAGGGTAGAA	460	451	748	826	282	282	919	445	489	603	536	725	394	424	590	678	727	203	276	585	498	32	28	576	726	314	524	587	319	342	36	457	364	581	571	274	279	744	659	490	666	724	205	187	145	544	340	736	585
CACCTCAACCTGCTCATCAC	163	182	179	195	201	188	378	140	206	184	201	375	237	246	240	228	432	114	123	288	251	130	153	338	189	124	68	77	156	143	49	186	153	145	139	189	156	413	253	229	103	122	174	87	104	225	164	185	151
TCATTCATCGAACTTGGTGT	215	195	366	388	347	373	454	297	349	450	445	547	229	266	426	464	555	170	166	395	385	351	313	410	467	257	347	333	478	372	42	332	212	373	371	427	393	440	411	291	419	462	400	257	98	301	207	461	428
AATACAACCAGTGCGATACA	187	218	237	236	201	240	269	183	222	232	210	269	152	184	193	226	252	92	69	200	148	131	141	179	244	132	169	186	255	169	12	241	176	203	215	261	251	300	231	175	202	245	249	127	65	230	129	245	185
CAGTTGTTGCCCCATACGCC	191	205	359	446	420	447	448	312	367	473	433	451	287	296	417	509	544	220	214	425	374	215	300	424	507	232	334	490	513	458	50	332	231	414	395	498	376	509	369	317	462	465	434	256	123	365	227	440	445
GCCATTTATCGCTACGCGTA	38	69	362	403	170	195	540	62	102	414	314	503	283	315	356	335	503	50	53	332	259	70	75	441	140	93	252	319	113	116	50	121	97	426	444	182	185	631	303	178	398	371	134	74	97	177	106	392	349
GTCCACGAACCAAACTCCAT	147	155	244	256	208	194	314	159	208	343	311	372	158	197	298	314	374	127	142	279	232	179	225	337	294	205	294	287	287	246	40	186	148	260	321	305	236	347	288	223	293	279	319	181	78	247	154	265	207
CCGAGGCCAAAGTGAGGACC	65	63	148	166	167	141	238	125	129	146	147	211	108	113	190	185	269	40	41	128	148	163	108	168	119	58	128	146	170	194	19	81	53	101	95	198	168	182	75	56	79	95	217	93	43	89	92	166	128
CTTTCGGCTAACGTTGTCGT	221	201	393	402	355	373	460	278	357	388	380	390	256	305	340	437	460	147	186	349	310	188	243	316	352	230	293	355	356	328	40	302	214	394	400	398	340	436	388	280	336	399	349	216	83	301	186	454	350
CCGTTTTCGGGTTACGTCCC	28	26	15	15	171	137	484	33	40	43	39	556	27	34	2	12	511	35	37	52	24	125	137	462	21	17	67	104	253	189	48	47	32	35	37	227	185	436	8	3	11	23	141	58	109	0	1	0	1
CACCAGTCGGAAAGATACTG	100	99	194	229	162	217	264	113	119	158	160	226	100	93	139	209	207	66	80	135	135	99	136	166	193	94	149	174	192	116	24	189	101	235	180	143	141	246	167	108	210	252	174	121	57	144	100	215	211
CGGTGATCGATGTTGCTGTC	342	372	708	748	640	650	785	417	525	588	605	726	357	415	640	701	731	242	240	607	513	366	389	602	646	335	506	559	721	559	82	508	350	598	658	655	607	808	558	467	584	633	584	345	160	475	316	633	544
CATAGTGCCAAACAGCACTT	110	121	212	214	240	197	253	127	199	215	196	244	147	136	225	201	236	77	78	183	146	144	123	202	241	117	199	200	228	191	18	168	136	259	254	232	207	322	160	114	138	197	199	107	45	166	118	215	172
ATAATGCCCAGTACGTTACC	129	173	325	368	271	206	433	258	360	359	303	427	245	263	332	370	413	0	4	1	3	1	0	4	282	180	316	338	448	288	23	304	213	305	345	404	331	447	314	233	372	377	381	153	66	302	190	373	297
GGCGATTTGCTGTGGGCTAT	226	197	416	465	0	1	679	231	323	436	390	597	332	402	474	529	660	130	179	330	327	0	0	490	370	203	349	378	2	1	72	274	230	325	370	0	2	622	392	313	377	433	1	0	131	292	194	454	374
TCAAACAGCGGATTGACGCC	146	162	287	358	258	254	386	211	245	267	272	303	155	203	284	271	360	76	98	261	216	163	142	239	307	169	250	244	235	245	29	191	150	220	246	263	188	301	232	182	252	262	254	159	71	236	112	274	264
TACAGTAAGCACTGAACTGC	195	172	322	404	351	336	490	308	343	373	402	487	279	280	336	493	479	148	185	409	336	228	248	416	423	247	328	365	400	298	44	353	223	381	381	406	385	493	378	319	420	477	443	223	98	309	228	408	363
TTGCCAGTTGAATTTGCGAC	1510	1822	421	439	255	267	398	385	528	449	370	457	353	383	358	371	441	1726	1483	373	330	93	78	341	497	258	364	393	412	362	33	591	445	323	329	342	286	445	508	378	367	363	365	206	76	585	315	491	400
TAGCAAAAGCACAGCCAGAA	130	191	284	306	233	313	362	205	221	354	364	430	184	213	315	312	332	110	85	279	265	186	178	290	314	168	251	308	261	238	30	209	129	258	218	257	248	297	310	204	267	316	272	178	76	252	150	321	293
GGAATATCGTGAGGATGAGT	195	176	366	386	330	386	466	315	373	382	432	487	248	296	388	440	436	146	196	398	336	264	271	419	374	210	331	371	468	313	36	399	282	371	386	428	328	516	434	346	408	476	474	250	116	356	173	445	324
AATAGCGCCAATGTGCGAAT	134	158	185	231	190	207	242	186	244	228	234	249	114	138	165	257	277	89	106	245	213	201	241	220	281	143	211	262	336	203	31	209	157	223	222	246	208	321	287	261	232	236	280	156	59	181	131	288	240
GGAGTTATTGAGTTTCGACC	104	123	170	168	156	176	220	136	198	229	201	272	160	182	220	278	279	73	101	185	212	147	183	241	318	142	183	186	213	200	24	154	120	247	203	232	206	278	215	211	222	276	226	130	47	207	132	292	224
TCATCAGGTCAAAACTGACA	2	9	5	7	1	3	79	8	6	4	5	87	23	29	24	31	94	2	7	0	1	4	4	75	12	6	9	2	15	16	7	7	5	2	3	10	4	50	7	3	10	4	9	8	13	17	11	9	4
GCTGTGCGCTTGATCGATTT	178	184	372	379	350	340	441	328	350	438	396	466	247	238	366	411	483	163	158	372	357	211	226	368	431	265	345	381	399	351	37	363	334	471	480	512	466	605	392	307	383	387	377	204	83	294	238	478	403
CCACCTTCAACGCGAACTTC	130	135	163	194	187	189	269	178	231	235	229	274	162	159	199	221	290	87	96	182	211	73	124	224	276	135	199	169	215	201	33	225	165	208	188	243	225	302	235	228	186	226	188	128	62	186	114	209	160
CGCCAGCATACCGTCCCATT	171	207	446	428	376	295	489	288	337	399	308	451	234	272	361	442	475	162	193	379	357	240	275	392	426	219	285	379	335	314	39	292	229	381	358	334	284	432	321	307	332	371	363	186	104	332	212	455	355
ACCAATAAAGAAGCACACCA	147	176	224	285	213	240	304	196	217	231	218	251	200	243	228	258	259	93	284	233	167	181	202	226	229	137	205	214	206	176	22	227	158	202	209	236	166	263	281	222	239	259	242	151	53	200	122	266	221
TTTCGACGATGGCTTCAAGC	44	46	53	57	45	54	54	38	53	42	39	54	12	14	3	12	39	27	27	32	30	44	45	28	78	23	36	36	87	32	4	7	11	11	14	14	14	22	94	74	48	67	67	35	12	27	21	41	40
CCCCGCCATCGACAGCATTT	572	595	996	1141	954	967	1283	716	861	1059	1038	1330	630	702	1201	1276	1323	390	409	908	928	499	574	937	807	471	936	1042	1062	966	147	941	684	1197	1312	1243	1128	1511	1043	727	1003	1081	1036	619	272	864	572	1213	949
CAACAGCTTAAAACCGATCT	150	222	304	326	233	238	370	211	259	344	329	380	200	179	252	279	360	122	132	270	235	74	91	266	319	166	232	280	236	179	35	269	195	341	361	301	233	426	269	232	258	296	214	127	92	269	180	395	284
GCAAACAGCGAAACCATATC	89	120	198	263	264	260	548	228	267	415	415	604	209	201	374	440	573	139	146	379	307	154	144	483	329	193	306	363	212	236	51	222	147	275	298	227	235	493	376	279	384	392	384	171	119	343	199	484	390
GAATCTGTAGCGACGGGCCA	0	0	8	7	126	148	279	1	0	6	3	276	0	2	38	37	319	0	0	5	9	287	480	262	2	1	1	1	29	31	24	1	2	5	4	66	157	279	0	0	4	1	69	71	55	3	1	17	25
AAAATAGCGAGCGCTTTACC	145	158	109	95	439	341	414	135	226	339	300	433	180	193	338	391	455	80	96	188	163	330	420	365	74	50	138	150	551	540	34	161	110	143	171	457	403	444	188	144	136	158	357	224	80	147	160	171	127
GCGTTTCTTTGACGCTGTAA	187	160	239	276	257	252	318	123	161	224	225	311	158	176	232	299	292	85	116	231	192	192	168	342	234	134	212	221	254	208	24	129	127	211	173	209	203	271	260	202	214	298	250	134	56	203	139	304	219
ACTTGAACCAAACAGCGTAG	0	2	8	14	29	44	654	2	0	3	2	701	1	0	7	6	705	0	0	4	5	5	10	563	1	0	2	5	62	63	51	4	1	5	3	23	33	745	1	0	2	3	30	15	118	2	2	7	10
TAACGTTTACCTGATCACCC	0	0	0	1	5	4	272	0	0	0	0	264	0	0	0	0	252	0	0	0	0	0	0	253	0	0	0	0	8	9	16	0	0	0	0	1	3	216	0	0	0	1	3	3	59	0	0	0	0
AAAATCAGCGGCGATATCGT	109	105	277	333	198	240	367	217	295	379	358	459	252	353	322	309	458	150	130	341	290	62	48	333	303	164	263	254	108	93	30	240	206	355	334	218	130	458	367	232	321	312	173	71	71	296	178	407	343
GCCAGCGAGAAGCGGTAATC	211	231	335	326	298	366	668	395	500	387	352	690	330	310	465	450	673	139	174	280	255	393	369	519	487	237	267	317	579	400	55	309	256	245	234	551	590	590	374	243	208	226	508	270	120	423	250	351	295
GTTTTCTCTTCCTCGCGCTT	293	290	423	535	514	540	541	348	448	445	474	609	319	420	542	601	618	220	229	450	434	381	359	492	563	336	463	565	663	502	36	520	370	633	619	692	562	779	535	441	419	606	541	348	102	425	284	588	500
GTTTATGTCGCTCTGCCGCC	247	243	408	488	394	449	512	333	448	384	421	451	245	208	375	423	489	116	153	325	283	297	349	326	432	215	385	482	572	419	43	311	212	315	380	363	326	424	651	516	426	508	510	304	119	356	186	435	393
GATATGTGATGTGGTGGCGC	247	266	121	133	219	206	487	222	296	112	119	456	250	304	100	114	503	109	106	93	101	47	53	375	397	194	96	124	147	179	43	194	136	84	88	135	110	490	173	158	78	98	113	75	105	196	126	149	110
CTTCACTACAAACTGTGAGA	764	710	336	387	258	300	385	309	411	277	313	338	217	289	240	269	352	86	128	258	200	168	148	278	284	144	248	244	319	223	19	193	174	224	189	274	233	286	475	445	266	299	298	165	61	233	140	287	278
GCTGTTCCATGGAGGGTATT	158	123	213	193	169	124	226	146	216	231	186	253	142	142	186	221	241	72	72	177	158	107	141	176	211	107	178	189	220	174	20	146	120	153	132	146	123	168	282	264	227	232	247	145	66	199	132	222	191
CACCACGTCATCAGGCATTC	209	230	389	422	361	368	504	316	400	464	450	569	248	301	459	526	519	178	167	477	397	265	275	456	527	265	377	393	419	409	65	348	252	399	474	450	378	551	510	421	471	519	434	274	127	298	221	532	387
GTCACATCACCAACACCTAC	196	179	348	341	359	322	448	251	345	391	368	450	224	241	382	470	426	117	146	331	298	225	215	340	426	215	308	369	376	264	51	217	168	264	252	255	287	331	355	276	325	353	298	175	93	284	170	436	298
GGGAACATTAAACACCGAAC	209	217	293	348	326	370	465	262	329	399	380	447	251	310	420	402	476	128	149	388	294	218	214	386	330	159	312	319	473	374	41	299	242	387	369	427	350	487	331	202	292	375	420	199	73	278	186	425	356
ATTGGCAAGTTTGTTTACCA	110	104	266	293	296	328	351	168	145	298	292	346	192	164	273	389	390	113	158	263	249	305	298	335	389	211	236	295	349	276	24	158	123	223	197	255	262	256	230	154	351	364	368	219	71	238	157	350	260
CAGAATACGAGTGTAACCAC	0	0	0	0	0	0	18	0	0	0	0	11	0	0	0	0	8	0	0	0	0	0	0	18	0	0	0	0	0	0	0	0	0	0	0	0	0	16	0	0	0	0	0	0	3	0	0	0	0
CAATCAGGACAAAATTATCA	207	210	319	351	296	328	336	201	259	269	281	351	193	189	233	317	346	228	140	256	226	124	195	275	299	181	265	278	250	241	24	227	179	214	254	268	207	324	337	246	297	304	265	176	76	277	146	329	268
GGCGGTGCAGGGGGCGGATC	323	275	164	211	45	69	349	152	182	177	194	420	193	183	229	231	406	130	118	209	194	22	25	315	206	117	198	206	85	60	53	110	110	117	158	45	33	370	191	152	196	167	57	42	85	174	104	258	226
AAGAAACGGACCGTGTTTCC	67	57	152	181	15	28	413	42	66	121	138	390	50	71	96	95	411	31	30	125	89	24	37	276	112	52	116	137	102	96	23	45	33	63	55	44	44	276	88	60	106	109	46	30	57	66	62	177	130
TCCATCGCCATCTCAAACTT	49	47	111	116	102	110	115	93	106	136	167	140	51	67	119	157	138	42	49	106	89	63	66	100	113	65	96	86	104	89	11	90	82	150	121	112	93	173	103	85	92	107	103	81	28	80	75	109	89
TGTCAGTCTTGATGAAGGCC	106	143	186	224	201	189	247	166	237	276	211	300	145	177	269	283	286	147	162	296	255	150	195	281	296	143	218	235	270	236	23	212	145	257	226	260	229	326	246	208	278	250	287	120	59	215	134	311	269
GAACATTAATCTCCAGTTTC	301	337	569	683	553	604	726	423	561	623	599	693	330	413	680	694	751	302	275	605	514	339	366	537	582	334	468	500	691	465	58	479	383	579	614	634	575	753	624	442	579	607	561	329	129	525	356	681	636
GAACGAATAAGATTGCCGCG	120	119	146	141	270	263	292	167	191	159	177	272	218	173	191	189	306	69	110	107	102	152	177	246	220	147	90	101	230	191	19	238	162	115	126	302	234	319	190	175	144	138	264	147	55	161	142	161	130
GGAATTTGTTCGGCCATAGC	24	10	57	76	61	58	93	68	113	336	311	319	168	209	319	367	361	94	89	270	232	163	193	234	79	43	110	122	120	103	7	101	90	310	317	358	329	366	147	143	239	294	302	177	71	103	60	362	296
ACTAAGAACACCAGGGGGAG	1066	1116	1858	2148	1847	1947	2327	288	323	746	720	856	327	366	981	1154	1131	532	577	1461	1274	628	592	1302	782	430	805	973	722	689	93	570	401	1165	1140	981	887	1330	800	591	1374	1633	1153	698	388	824	577	1805	1481
AATGAACCAATCGGGCGATT	144	123	185	229	199	197	225	189	245	231	212	231	117	135	147	194	238	100	84	249	207	133	115	254	324	154	222	219	237	197	26	246	175	279	261	253	234	327	346	301	261	231	250	135	49	254	120	277	221
CGCAATGAGGCAAAGAAGCC	75	99	181	224	188	192	258	158	202	223	196	267	129	127	237	236	267	73	81	237	194	125	139	224	193	108	214	196	261	221	30	177	104	194	172	213	200	238	140	102	180	207	201	96	59	176	114	250	230
GTCGGCGCTCTGGCAGGTGC	229	264	462	433	328	328	625	381	441	544	544	650	257	271	443	473	545	157	198	383	353	101	104	479	505	293	381	458	240	204	50	295	227	375	373	178	169	510	444	379	477	516	270	148	124	356	217	469	425
CGTGCCAGTGTTTGTGCAGC	80	89	131	127	110	141	166	109	143	166	142	220	91	104	147	211	160	54	57	135	135	72	86	117	161	93	123	120	143	155	17	134	108	178	149	187	133	208	154	132	149	159	142	81	48	140	69	164	148
ATCAGCGGGTAATAACTGCC	108	123	236	269	117	101	288	174	166	249	243	281	129	162	212	215	258	95	93	246	174	182	204	221	220	113	180	229	240	233	23	184	107	187	175	225	212	247	189	142	151	235	253	125	56	191	133	233	191
CATTAAGCCTTTCTGGACTC	350	339	661	759	684	708	758	489	635	683	655	761	280	313	726	785	815	192	239	627	531	504	626	594	611	384	817	782	778	597	50	538	374	788	658	731	648	687	812	591	693	819	576	413	148	480	364	909	689
GACGATGGTACGTCCGTCAT	249	233	370	464	388	402	534	336	424	453	385	512	262	295	393	534	561	164	183	429	412	199	267	487	499	286	395	414	465	382	73	325	214	429	373	419	350	611	440	336	435	496	431	256	111	368	275	545	430
GGCGAATGCGGAGATAATCC	105	148	502	539	514	593	772	186	285	524	563	730	241	254	419	491	710	162	185	484	442	371	525	596	275	164	454	501	459	391	77	244	189	449	468	387	337	683	203	190	486	488	500	255	166	490	295	648	545
GCCGTTAATGCCGTAGACTT	74	98	169	154	143	182	218	112	166	206	232	252	114	105	196	189	216	61	55	163	141	115	130	189	159	95	142	134	159	146	23	153	85	156	171	189	143	215	165	136	211	198	197	99	45	134	92	222	142
TGCTCAAGAGACACTTTGCC	42	48	87	98	286	288	698	1	7	94	122	610	9	7	204	228	698	47	45	78	61	333	361	528	124	83	119	127	82	112	69	5	7	93	91	141	174	678	39	37	92	68	143	124	148	49	54	117	132
CTGAATGTGCTCGTTGTTAC	221	231	502	596	418	508	691	403	501	599	551	719	402	374	554	615	704	202	231	531	480	348	354	586	561	339	448	526	527	431	53	452	344	553	606	448	527	738	525	400	540	588	483	334	147	434	304	630	562
AGTCCCTGGGACCAGCGACG	239	249	241	224	255	250	320	267	333	231	270	267	233	240	256	320	335	174	125	237	234	124	181	254	313	160	228	243	245	222	27	211	158	210	253	201	182	275	443	285	270	325	304	170	69	198	128	334	233
CTTGCGATAATCGCAGGTTG	131	157	241	281	236	221	307	202	277	334	314	430	213	255	252	319	376	128	136	277	249	172	198	281	288	170	229	259	300	215	25	297	208	299	317	333	234	427	323	279	257	311	301	171	77	217	145	338	283
TTGCGAAATACTGGCATCGT	120	138	270	315	265	298	330	234	261	316	340	381	184	201	256	317	343	125	132	311	262	370	493	315	370	173	284	320	383	283	41	200	129	291	297	254	238	348	336	206	275	340	384	144	82	265	168	414	273
ATATTGTACTTTTTGTTGAT	63	89	256	298	196	286	317	142	194	228	307	347	130	190	216	242	297	79	114	279	231	238	228	298	299	179	242	284	317	272	23	249	190	329	285	369	339	457	182	152	245	294	278	196	63	205	103	304	270
CCAGCACAACTTCGCTGTCG	208	186	467	521	482	454	600	336	455	539	464	676	325	389	570	558	656	197	220	511	470	328	322	546	539	283	403	450	501	414	74	408	338	586	695	527	487	772	467	320	491	541	422	278	115	347	235	557	443
CGTAACCGGTGAGGTGCAGC	51	55	88	120	173	176	294	42	62	116	88	396	212	233	100	113	410	92	98	131	115	103	114	307	103	61	139	176	137	92	43	122	100	151	148	239	208	410	143	130	165	189	129	77	94	70	51	165	116
GCGAACGTTGTTCACTTCAC	177	161	456	457	452	482	658	173	233	464	371	592	276	360	443	517	644	171	155	429	417	267	285	485	468	208	358	433	573	403	52	270	217	441	473	516	483	654	275	247	366	469	461	255	118	325	265	595	453
CTGATCGGCATTCAGCGGCT	75	97	150	181	140	165	202	99	135	153	136	216	105	110	193	247	224	143	70	165	105	104	99	141	198	113	142	178	152	180	12	206	138	273	237	224	177	276	152	144	157	165	149	95	45	143	112	182	184
CTGCCACCAACGCGATTGCC	218	267	434	465	445	411	560	335	461	613	490	632	386	393	575	611	659	174	187	469	399	302	322	468	537	281	402	411	578	396	63	403	312	472	524	551	467	619	526	371	425	519	499	272	132	394	259	582	517
ACTTCTGGTTTCACTTCTAC	169	169	191	208	263	271	288	165	296	231	223	264	129	154	184	241	268	98	115	217	142	156	162	209	263	137	169	204	230	216	13	158	121	131	156	228	182	222	245	199	189	233	240	128	54	195	112	227	187
AGTCGCACTCATCGGCGGGC	167	164	318	315	22	19	407	217	312	353	346	481	184	250	339	331	435	142	139	365	319	1	1	377	379	215	253	321	14	8	49	322	265	405	337	23	30	456	364	256	310	394	44	17	105	319	194	395	313
TTTCACGCCCGGCAATAGCA	363	437	442	561	472	489	582	401	442	488	459	590	238	290	412	448	583	266	238	438	369	217	277	414	575	291	388	511	454	390	38	489	334	466	455	481	455	618	559	417	455	481	438	262	114	462	298	530	453
CAGGGTTACCTTCACAAATC	263	279	212	250	199	243	324	234	300	286	242	323	141	183	299	290	353	126	143	222	218	120	140	241	345	176	193	245	277	166	21	254	181	244	250	231	202	324	382	287	242	298	265	180	67	295	178	286	268
ACGTTAAACTTCCAACAAAC	254	305	542	683	499	529	647	374	451	568	558	633	332	408	546	656	712	208	239	564	448	369	321	543	605	335	472	592	521	485	49	367	304	556	497	480	533	592	536	454	533	600	538	329	120	487	314	648	476
GATAACGGCGCATAACGCGG	150	143	258	279	220	270	325	175	248	290	311	343	176	211	334	339	328	105	99	217	232	176	181	218	315	175	250	262	275	247	34	213	134	269	223	238	219	301	218	190	297	305	298	154	57	226	150	339	277
GACGGCATAGTCGGCCTGGC	256	258	560	472	258	254	590	266	355	462	493	571	309	350	459	504	573	165	155	373	352	106	185	396	303	172	319	372	155	142	59	284	189	409	423	206	185	540	416	309	438	493	146	81	142	397	219	541	401
GCCGGTTACGCATGATATCA	211	258	409	440	365	376	537	345	383	413	419	562	273	338	464	461	583	170	234	478	413	261	251	522	499	279	363	428	431	381	63	309	218	337	345	338	318	503	499	359	475	486	477	255	135	411	254	504	445
CGAAACGCGGAACTGCTGTT	558	495	367	369	300	359	431	329	396	409	353	504	312	287	376	359	505	139	183	370	344	259	235	406	430	204	275	376	336	359	34	371	261	404	377	391	369	525	479	395	401	437	393	226	121	426	241	446	384
TATGTTTACGCTGGCGGAAA	74	80	92	108	83	112	108	93	122	143	102	135	79	76	121	113	127	43	61	108	93	51	48	103	116	68	97	120	98	95	6	124	107	125	155	117	130	162	176	137	131	143	117	81	25	109	75	144	90
AACATTCCATAACCCAACAC	116	99	237	248	238	211	238	175	244	305	288	290	163	165	228	241	268	83	103	206	189	158	143	220	267	135	206	190	247	231	13	185	146	230	223	207	186	307	240	205	222	223	269	129	35	210	121	234	198
TTACGATAAAAAACCAGGTC	80	76	325	365	394	360	463	158	198	445	376	501	215	281	299	372	507	133	161	417	367	275	218	485	289	130	300	373	462	366	34	189	132	399	409	510	420	495	211	177	398	504	505	259	90	275	158	438	378
TTTGCAGCGAACCGCCGCTC	127	130	195	192	199	255	242	171	238	203	166	259	124	155	211	243	269	97	85	220	193	133	107	214	218	136	150	208	209	160	14	310	226	205	213	238	201	254	510	436	234	225	225	132	47	392	400	254	190
GATGTTGACCAGGACGAGTA	71	62	243	248	252	257	332	89	104	286	256	321	132	129	269	295	320	108	144	266	190	172	166	271	178	103	185	278	342	233	33	90	79	215	267	294	201	357	121	103	272	322	300	188	60	6	11	178	114
CACGTTATTGAGGCTGGCGC	273	380	531	633	510	553	645	1037	1731	567	698	698	474	482	621	713	684	176	192	537	525	456	497	512	623	333	356	418	555	429	59	894	644	629	606	721	644	866	1355	1125	576	636	706	369	117	157	143	639	508
GATTTCAATATGCGTCCAGC	617	634	269	228	21	33	292	233	332	252	221	254	80	104	123	125	170	92	107	197	186	35	19	214	249	127	209	216	48	25	10	182	123	169	148	33	24	249	243	195	164	244	31	10	49	195	122	257	152
ATTTTTTTACCCAGATATTC	80	93	229	301	247	260	279	183	207	310	251	315	166	203	254	295	323	101	100	235	214	189	247	232	286	132	209	238	262	216	16	177	149	256	235	251	275	295	159	156	242	291	243	155	35	246	130	283	294
CATAATTGACGAACGCTCAC	445	483	582	633	462	433	664	546	578	661	647	739	369	370	555	647	649	184	293	516	509	256	325	559	669	372	509	623	516	429	52	419	342	544	509	477	472	670	654	559	586	661	538	287	138	459	329	662	537
TTCACGCTGCTTGATGAAAT	94	84	145	160	162	159	208	147	177	220	190	241	132	149	179	192	247	81	88	187	203	151	125	198	212	128	151	191	168	129	16	162	98	201	196	211	165	231	212	171	179	228	203	117	57	172	102	242	169
TCGTCCATGATCAGAATGTT	3972	4026	348	415	343	395	467	629	842	434	409	514	443	486	426	458	558	16910	11587	350	307	202	227	416	541	287	283	346	520	372	45	654	535	411	399	426	397	468	730	556	366	384	453	261	111	783	416	483	424
CGGCGGGCAATCATCTTGTT	722	756	804	885	728	733	971	689	907	797	776	986	659	655	1004	949	1088	977	924	762	665	353	376	782	823	472	695	675	818	630	104	665	558	714	799	678	630	978	886	715	768	863	751	442	223	736	448	940	746
ATGCCCCAGCCATCTTTATG	149	145	388	450	299	366	490	256	340	524	464	586	259	290	448	498	550	160	170	367	324	245	231	449	324	180	307	369	402	253	30	340	216	485	492	427	426	615	352	291	381	447	406	221	122	325	202	487	462
TTTTACCGCGTCCTGCCGGT	18	21	51	44	79	79	748	27	22	48	27	767	31	25	36	49	707	11	11	27	32	34	27	627	46	30	38	44	110	84	47	34	21	29	41	79	44	858	36	28	23	39	48	35	144	23	24	30	33
TGCACCAGATATTCTACCCC	47	41	74	87	61	54	81	90	70	101	67	121	74	69	108	106	97	55	81	75	78	42	55	89	94	37	57	98	90	85	13	52	50	71	73	86	75	105	72	63	71	85	62	51	19	77	62	117	96
GTGTACGGCTGGTATCTTGC	0	0	0	0	0	0	192	0	0	0	0	218	0	0	0	0	177	0	0	0	0	0	0	153	0	0	0	0	0	0	20	2	0	0	0	0	0	285	0	0	0	0	0	0	41	0	0	0	0
ATCACGTGCTGGCGAACAAC	0	0	0	0	0	0	15	0	0	0	0	25	0	0	0	0	10	0	0	0	0	0	0	22	0	0	0	0	0	0	1	0	0	0	0	0	0	14	0	0	0	0	1	0	3	0	0	0	0
GTACCGCCGCCGCCGTAAGA	128	121	244	312	261	219	348	182	232	261	252	307	170	166	253	265	285	82	112	275	191	126	165	257	308	143	214	280	295	218	28	204	147	252	274	272	248	351	262	181	238	296	302	142	73	213	132	307	213
TTCCTACCTCATCCAAAAGT	187	153	376	384	283	361	442	313	384	421	434	528	251	250	360	395	472	152	180	376	343	252	303	398	475	258	327	427	433	407	29	296	226	362	348	422	358	446	427	387	381	448	452	266	76	374	268	453	409
CAGAACAGGCGCGAAGCCTG	104	79	199	194	164	166	202	98	116	170	174	184	94	109	171	201	184	37	61	128	131	87	100	147	205	85	144	145	180	152	25	88	77	99	96	99	103	136	157	138	135	189	148	77	39	122	87	220	170
GTGTTGTGGCGCAGCGAATC	1	0	1	13	22	29	1169	0	1	6	17	1180	4	11	103	81	1202	5	3	45	32	95	54	1007	2	0	16	18	2515	1755	103	10	3	40	44	58	38	1123	1	3	63	78	545	388	268	1	2	5	6
ATCTGCGGATAAAGCAGAAT	25	13	54	43	41	41	61	43	33	64	34	49	20	23	33	52	32	18	34	60	41	44	62	61	57	26	43	58	70	38	5	28	17	37	29	30	47	40	43	40	44	57	70	28	6	45	33	46	63
CAACAGTGGTGATAGAACGC	168	186	282	338	301	226	341	12	38	34	43	311	175	267	291	299	316	97	115	320	319	202	160	286	361	177	244	304	254	223	38	290	217	346	365	387	312	461	312	246	292	306	270	161	72	226	138	375	285
GCGGCGGAGTCGCACCGTCC	116	124	244	283	221	231	287	149	211	233	208	285	120	165	245	238	308	75	102	211	207	168	115	247	231	128	165	204	241	239	44	244	168	268	302	239	277	336	214	203	222	216	211	140	65	196	140	253	209
TGATGCCGGTATGAATTTGC	258	329	601	656	586	629	773	866	1439	617	636	678	403	410	555	612	658	220	235	566	466	294	338	521	537	395	481	538	584	493	60	1117	818	872	860	833	611	756	988	879	569	621	614	325	148	1166	1116	627	579
CTCACCGTAACGCATAGTGC	143	152	171	184	167	147	206	131	180	180	164	186	112	123	160	196	240	33	21	8	13	1	0	160	17	16	25	23	4	1	20	100	77	19	23	4	5	198	297	249	15	32	12	4	43	69	38	31	18
CCGTAGTATTTACCCGCCTG	0	2	1	3	11	2	385	0	5	1	0	410	5	6	5	3	445	2	0	2	2	3	8	328	1	1	2	5	0	3	29	0	0	0	0	0	0	397	5	5	8	1	3	2	89	5	1	1	5
ATCGCTCAGACGGTCAATTT	22	33	47	35	117	121	148	19	33	29	28	226	17	17	16	21	160	15	8	33	22	69	53	121	70	35	28	34	171	133	19	8	3	13	12	63	68	125	39	42	44	27	119	94	37	31	20	30	34
CCGAAATGCCGGTATAAATC	171	177	302	326	308	300	408	241	291	310	359	409	199	204	375	365	457	130	166	336	246	165	153	391	392	186	287	310	280	276	36	295	204	305	307	287	299	413	347	262	299	395	361	173	75	297	172	432	316
TTGCAGCGCGACGTTATCAA	149	141	237	291	256	284	340	214	236	290	260	312	163	190	250	284	341	88	105	253	209	129	170	257	292	155	273	264	264	216	39	203	117	229	205	228	203	266	241	205	260	296	319	163	73	226	143	318	246
TCTTGCGGTTTGACTTTTTC	154	169	305	391	306	271	353	258	254	361	310	388	101	131	243	302	345	111	125	269	227	151	182	247	353	199	245	310	291	257	28	180	137	249	218	245	216	294	249	179	286	326	352	225	77	218	151	412	301
TTCCCACCAACTCGCGCACC	31	36	82	88	145	154	189	63	56	138	124	154	83	97	101	125	187	66	51	115	102	73	109	165	106	66	68	103	171	123	21	76	52	87	87	138	151	209	87	70	88	123	133	88	52	87	52	101	102
TGCGTCTCTTCCTTTAATAC	20	35	222	215	246	234	309	15	30	258	208	360	2	3	208	168	327	25	31	307	307	298	395	273	19	11	307	317	423	272	25	36	27	179	206	288	251	329	16	14	186	296	274	173	51	28	23	263	236
CAAATCACGCCACAGCGCGT	26	37	81	49	70	63	313	17	26	8	21	280	75	62	112	121	299	14	30	20	17	6	11	221	94	60	109	145	85	67	34	41	22	32	15	15	18	250	27	32	34	41	28	14	74	72	63	52	40
AAACACACCGTCGCCAAATT	361	430	636	679	531	613	761	483	604	604	571	736	441	479	616	704	753	296	327	584	504	417	384	561	635	332	517	524	777	626	58	490	380	550	603	598	591	750	696	464	544	615	616	358	129	577	334	690	506
ACTGCGTCGTGATATTCTTG	84	90	150	175	141	173	175	109	128	191	149	184	48	47	106	150	155	45	65	144	115	100	97	151	169	85	126	152	167	111	19	120	109	172	137	144	156	179	88	84	152	153	164	88	31	107	56	175	140
TGGAAGATATAGCCTATCGC	121	125	222	274	201	168	282	174	215	248	205	311	153	169	245	264	313	86	110	255	247	240	220	301	242	121	201	198	248	204	17	240	147	294	267	285	267	334	255	180	211	249	209	158	58	161	153	264	224
TTTATTGCGGATCTGGTAGA	194	160	235	270	226	216	250	238	289	307	226	320	169	203	250	262	340	95	126	240	223	177	251	267	271	149	218	244	218	223	14	278	220	271	266	328	284	347	355	278	328	325	298	178	56	227	184	271	212
TAAATGCGGTGCATACGGTT	288	305	547	540	538	462	615	368	465	512	485	630	420	432	628	609	752	208	196	474	395	299	325	550	615	307	457	508	565	464	42	480	364	527	590	552	482	695	575	424	524	575	463	249	139	440	265	612	527
TTTTCTTTGGTTTCGTTTTT	0	0	0	0	0	0	332	0	0	0	0	375	1	0	0	0	337	0	0	0	0	0	0	240	0	0	0	0	0	0	7	0	0	1	0	1	1	344	0	0	0	0	0	0	42	0	0	0	0
GCAAAGAAGCCAAGATACTC	2516	2188	135	151	100	93	251	162	313	166	165	245	754	800	165	208	279	154	158	111	102	49	54	180	174	79	90	114	192	178	19	176	127	123	139	117	85	212	709	532	144	131	138	74	50	145	75	146	116
TGCGTTAACGGGCTAGCCCT	193	179	393	411	390	369	486	293	356	459	426	525	228	188	345	398	473	169	177	406	310	246	247	414	474	225	348	392	408	443	45	305	243	433	411	411	414	501	375	277	386	394	426	248	136	341	238	447	435
CATCTGGTGCTGCCCGACAT	156	187	335	333	278	288	379	287	350	425	360	435	238	302	299	369	479	143	157	388	320	187	249	350	386	194	300	352	400	322	41	293	219	394	372	340	328	464	344	259	353	404	344	181	92	303	221	394	310
CGAACCTGCAATTAGCCCTT	68	90	279	326	348	422	459	269	410	418	379	574	438	437	515	678	595	2	1	308	286	1061	1041	469	39	15	266	292	580	545	63	72	104	352	374	371	342	500	162	134	361	367	449	243	125	169	307	346	339
TCGAGGTCGAGGTTAATTAT	121	107	427	549	242	249	823	120	159	570	542	805	171	247	595	668	960	182	188	418	386	364	394	654	898	457	676	775	769	675	85	233	184	396	379	330	254	788	181	131	412	525	420	285	159	200	136	524	397
ACCACCTGCTGCGCCTCGGC	78	65	208	272	203	258	275	158	181	227	243	305	150	131	236	264	293	87	83	256	197	175	217	247	276	134	275	265	300	229	38	179	149	289	304	314	237	379	177	148	247	317	308	146	67	185	141	279	214
CAGGATCCGAATACGCTCTT	99	90	178	233	163	197	224	182	178	213	206	282	176	211	207	291	310	65	77	190	157	180	146	244	213	106	191	226	261	239	30	231	171	272	278	323	264	333	170	132	182	262	241	137	48	178	118	208	175
CACCTGGATACCGTTAACTC	142	101	224	240	195	199	250	166	217	247	244	300	171	217	256	285	345	101	93	277	218	126	137	279	228	132	207	272	253	207	28	202	145	269	225	251	205	308	246	227	249	294	262	133	59	237	144	263	234
GCCATTGGTTAAAATGTCGG	213	247	370	426	354	366	471	289	356	433	378	475	272	266	427	446	424	155	160	336	292	194	197	330	429	234	336	374	379	301	32	330	250	405	401	400	338	446	369	273	358	429	420	229	96	359	210	409	361
AGGGAGAACGGACCGCAACC	154	187	118	120	124	139	179	198	251	156	133	196	56	76	85	91	165	66	87	170	128	177	178	197	220	121	152	172	243	197	18	170	124	167	164	196	191	219	306	230	150	171	206	119	52	153	122	179	146
TGACGGGCCAATAGCGATAT	70	85	98	101	90	104	177	65	87	97	131	152	122	87	143	130	184	47	65	103	88	71	53	136	141	60	125	129	141	114	22	134	88	137	113	139	85	162	136	119	111	133	110	62	29	111	61	185	135
AGCAACGGAAACACCATCTT	0	0	5	13	6	10	693	0	0	0	0	788	0	0	0	0	784	0	1	8	15	3	5	705	0	0	9	8	6	13	55	2	0	30	24	9	14	937	0	0	23	26	11	7	172	3	2	14	10
CCTGCACCCGCGGCGTAAAT	102	122	218	212	202	212	278	134	181	225	194	214	97	156	171	206	197	57	72	200	149	131	67	180	188	91	121	179	183	167	22	130	111	158	178	156	164	185	216	181	171	236	180	103	48	132	106	162	126
GCTCCAGCGTGTCAATTGTC	117	131	284	303	328	338	425	287	435	424	396	481	152	161	200	236	426	110	147	362	301	27	28	416	431	219	349	376	449	337	56	274	226	217	245	288	337	484	442	414	335	369	300	191	107	520	289	472	433
CAGAATTTGTACGCGCTGTT	69	99	3	6	11	19	375	96	101	5	6	394	170	215	14	23	313	77	73	5	7	13	16	282	220	140	240	318	263	210	23	96	68	16	13	38	21	345	188	163	7	3	24	11	64	136	114	12	11
CGTTTGCGGACTCGCCTTTA	91	74	159	182	156	160	186	103	120	131	166	173	114	128	185	182	193	49	61	125	131	99	103	163	133	90	120	159	170	138	6	113	76	126	143	126	128	160	148	140	150	182	170	99	36	115	85	174	137
ATTTCATCACTGCCCGTTAC	260	294	514	513	447	444	564	405	509	546	594	634	374	391	485	552	656	206	196	517	475	283	262	461	612	350	486	532	507	385	53	441	326	516	511	539	415	693	547	380	469	565	487	308	118	447	280	604	508
ATTCTGCGAAGTTGAGAGTC	0	0	0	0	0	0	244	0	0	0	0	285	0	0	0	0	230	0	0	0	0	0	0	155	0	0	0	0	0	0	33	0	0	0	0	0	0	234	0	0	0	0	0	0	54	0	0	0	0
GGTTTTGCTGGCATTAATAT	253	230	421	506	418	483	545	299	381	442	439	506	296	300	391	525	569	185	164	371	322	208	261	372	438	266	381	466	433	323	39	387	306	433	425	441	423	521	442	359	435	480	468	272	94	357	212	478	389
GGTCATACCCGGTGAGGTAT	0	0	0	0	0	0	213	0	0	0	0	307	0	0	0	0	285	0	0	0	0	0	0	215	0	0	0	0	0	1	17	0	0	0	0	0	0	246	0	0	0	0	0	0	57	0	0	0	0
CGCCTCCAGCGCATATTTAC	117	117	244	290	242	263	300	152	199	290	280	290	153	172	269	297	313	97	97	238	200	132	151	265	234	137	189	221	225	222	22	178	144	229	199	244	202	294	219	168	223	235	204	108	50	223	127	303	227
TATAGACAAAGTAACGTAGC	106	120	218	200	207	210	240	139	155	180	174	190	106	125	175	186	185	69	66	146	137	120	131	196	272	103	149	193	265	164	11	159	105	201	207	223	219	234	194	139	166	203	185	124	35	152	87	184	164
CGGCACCGACTATCCCCAGC	118	122	242	259	185	207	288	159	220	237	235	274	122	167	202	219	284	84	89	222	171	143	142	197	271	129	175	226	244	198	25	202	146	248	293	211	232	307	176	136	215	235	232	108	60	193	92	265	191
TCGATAAATACGTCCGCCAG	3	3	5	6	57	62	310	0	3	167	134	303	13	31	97	140	320	17	15	106	112	27	22	242	2	0	25	36	33	15	24	1	0	109	88	59	29	314	9	2	49	74	55	31	63	17	13	167	118
CACCGAAACGCTTAACGCCC	0	0	0	0	0	2	360	397	521	619	566	733	0	1	0	1	358	0	1	0	0	0	0	280	680	357	531	649	643	546	74	0	0	0	0	0	1	430	0	0	0	0	0	0	75	0	0	0	0
GTTTTAATCAGGCAACGCAA	157	209	375	461	364	354	473	264	328	363	406	421	242	311	379	426	444	125	163	329	301	271	281	336	438	194	280	358	407	306	22	231	210	283	283	336	324	396	326	275	370	368	389	227	81	286	187	445	364
ATAATGATGACCGGAAGCAT	182	218	566	625	505	559	1169	25	47	74	78	1253	36	43	109	126	1296	206	266	796	762	250	346	1005	554	301	671	785	595	524	84	206	174	417	373	396	365	1049	460	386	823	936	528	355	205	548	398	951	853
GTGTAACCGTTATGCCAGGT	168	162	442	430	445	532	545	276	365	547	437	596	356	383	532	575	656	171	214	462	439	294	466	540	561	292	497	497	606	458	51	320	268	497	515	527	442	702	379	328	489	542	563	305	132	400	231	542	471
CTGGCGATAGTCGTGCGCCA	103	93	228	217	254	287	385	136	171	162	128	314	85	109	113	151	312	72	90	277	208	277	317	302	290	172	262	308	188	160	40	109	114	155	138	241	204	294	177	145	279	301	211	119	85	174	130	79	62
CACGACGGAAGAAGCTACCC	54	63	23	23	93	115	1056	53	87	167	109	1025	145	109	111	87	916	47	70	187	137	28	24	803	236	135	183	233	89	83	92	52	44	140	131	80	67	1112	113	74	158	164	84	37	188	88	88	188	170
GTAGTTGCGGGTTAAGCACC	105	114	210	233	219	242	317	229	277	285	286	355	189	203	320	368	440	110	144	277	260	229	216	339	355	190	236	288	353	257	47	196	154	317	267	285	234	367	255	217	299	281	266	162	68	229	139	326	263
CGTGGGAGAGAGCTGCTCAC	70	62	28	17	219	241	322	88	150	5	4	323	115	141	71	55	312	66	85	40	29	124	101	260	140	73	16	16	218	167	40	128	110	33	26	198	196	291	186	110	42	40	242	136	80	147	113	46	37
AGCAAATTCAGTGGTACTTT	210	233	407	500	379	411	510	335	381	474	461	506	272	273	459	537	608	170	159	409	349	281	311	422	490	264	352	454	485	413	47	303	264	385	471	492	360	525	437	329	402	436	376	214	99	372	213	532	488
TAAGGCGACGATGATCTGAT	3	8	107	133	26	21	526	8	12	271	279	589	12	7	276	330	612	0	0	42	45	2	3	473	1	1	4	7	2	2	48	8	6	97	66	8	7	630	5	3	96	99	19	10	120	3	1	58	42
ATAGGCGCAGAATCGACAAA	149	147	276	320	272	331	391	202	248	299	323	399	223	217	265	308	351	87	125	292	272	161	171	305	310	167	256	238	408	316	37	233	195	381	307	414	349	449	312	271	250	332	333	177	71	255	152	294	304
ATTTACTGCAATCTCATAAC	227	236	374	488	339	333	370	256	301	393	344	434	195	175	291	318	346	141	180	311	274	248	310	311	407	186	271	398	391	357	22	315	263	434	361	435	353	442	388	332	385	414	416	259	83	336	175	439	350
CAGTTTTAAGGCTTCTCGGA	416	427	634	637	574	672	797	567	644	655	682	756	701	627	655	738	833	530	516	656	534	275	305	628	802	477	580	637	462	354	54	642	459	641	620	456	415	771	727	669	602	707	457	234	126	558	362	751	665
TGATCCGGCAAGCTAAATTT	117	156	236	252	273	331	303	225	328	230	241	318	173	207	197	231	269	86	102	258	174	183	197	237	199	118	164	220	281	257	22	184	136	272	260	358	268	350	173	109	200	224	291	172	51	205	174	265	217
CTCTTCCCAGTCCACTTTTT	302	269	464	499	416	438	532	338	507	521	518	615	305	376	531	619	656	239	212	465	413	293	296	480	505	307	405	399	542	402	56	478	370	563	550	558	532	664	484	408	476	568	510	281	95	393	247	586	475
GCCGCCCGCGCCACTGCGCC	70	87	393	396	0	2	631	220	252	519	489	658	343	395	498	509	609	48	56	241	214	0	0	501	20	25	235	235	0	0	68	93	70	322	325	2	2	656	101	77	239	231	2	1	148	170	120	415	373
TACGCCACAACGTACGCATC	185	212	380	387	374	335	470	291	356	410	396	453	203	222	335	365	417	144	157	405	300	198	232	353	440	156	286	364	430	301	40	250	166	299	273	274	253	424	399	303	419	419	360	215	116	279	193	353	330
GACGAGGAAAGCGATAATCC	120	164	356	340	322	306	468	213	263	347	332	438	175	209	329	380	468	113	124	308	287	169	173	317	313	134	271	281	340	251	39	179	156	280	297	272	222	377	216	164	280	356	330	173	76	276	166	352	298
GTTAGCCGCGCCAAGAGCCA	366	389	531	555	593	536	626	424	508	671	614	758	423	526	640	733	861	279	278	529	535	385	419	610	627	342	497	538	592	541	72	510	393	633	623	616	547	812	560	425	576	700	609	338	157	488	326	678	588
TTTTTCAGTTCCAGTTTTTC	0	3	9	5	9	7	195	1	1	5	1	371	2	4	1	0	142	1	0	4	3	2	0	204	2	0	0	1	7	3	5	0	0	1	0	1	0	219	0	0	2	0	1	1	30	6	3	7	6
ACCGCATTGAGGGCATTATT	169	207	360	397	383	341	450	347	479	416	431	484	250	263	413	425	418	166	182	383	352	239	276	413	398	231	356	429	466	359	41	297	235	325	347	438	455	498	461	331	402	484	446	233	108	347	204	476	366
TTCGTGGATGAAGACCCAAC	84	99	129	152	123	140	201	117	150	155	154	189	114	107	145	151	181	75	75	154	114	99	121	155	154	92	138	165	150	154	16	121	101	144	144	161	158	155	178	123	140	193	175	112	34	149	106	182	191
ACCGCCGCCGTGCTGGGTAA	120	138	215	288	218	239	282	162	177	230	232	241	139	162	226	272	265	109	135	241	187	186	198	224	240	143	203	222	202	177	23	171	117	198	220	154	141	223	246	181	199	251	200	131	72	196	92	248	249
AACATTCAGGGTAGAAAAAG	127	136	265	245	215	223	293	176	183	272	263	325	166	228	230	286	311	83	117	242	229	147	147	261	319	188	243	259	234	228	26	274	198	365	327	373	336	403	271	225	283	308	269	161	54	218	126	274	222
ATGACATCAATAAAGGAAGC	197	191	189	247	242	227	270	180	184	202	215	239	110	98	114	127	196	71	99	161	127	245	203	222	250	131	174	214	226	227	19	100	99	154	107	128	137	178	224	163	195	206	231	130	42	161	98	275	204
AACAGCAGATCGTCTTTGTC	200	244	478	548	221	226	889	479	601	652	653	760	310	395	654	787	865	243	220	506	481	63	58	656	317	168	466	470	794	1299	72	297	236	512	534	187	223	840	611	474	521	582	181	156	158	377	393	284	268
ATCATCAGCTTGGAAGGCTG	0	2	6	8	21	12	226	8	5	10	7	197	6	10	18	22	244	0	0	7	10	9	15	203	9	0	8	12	23	24	12	3	11	12	28	21	21	304	6	5	9	12	15	10	50	11	1	11	19
AGTTCCACCGCCAGTACGTA	91	130	140	168	297	200	299	127	157	148	140	270	130	122	142	161	307	65	87	128	97	167	180	206	210	119	154	134	258	208	19	130	127	112	116	213	197	277	172	114	106	129	259	161	67	185	112	153	151
GTCTGAGTGAAATCTTTTAC	709	763	314	309	440	404	332	286	381	405	387	456	160	194	419	491	436	130	158	344	301	489	575	316	489	299	366	336	417	511	24	355	274	467	487	702	611	495	320	259	382	444	447	251	53	278	192	484	374
TCGGCATTGCGATGTCTTTC	255	250	369	400	302	353	467	359	440	410	434	555	224	259	323	393	505	170	147	377	293	355	315	379	470	267	377	388	497	425	45	374	239	325	371	387	364	504	560	392	331	440	405	223	119	320	191	370	359
CGGGTAATGGTCGGGAACAG	0	3	1	8	0	0	211	0	1	8	4	211	3	4	1	2	217	0	2	4	1	0	0	165	0	0	0	1	0	0	17	0	1	0	0	0	0	144	0	1	1	1	0	0	49	0	2	3	3
ACCAGAACAGGGTTTGCGCC	112	123	56	57	151	130	309	110	143	86	73	310	65	111	50	63	283	51	67	47	49	215	252	240	144	66	49	46	231	169	40	74	48	39	31	162	199	354	117	116	44	56	210	131	76	157	122	80	49
AGTCGCGGGTAAATTGTCGC	213	212	400	402	357	337	550	269	315	329	325	422	218	255	253	320	400	131	181	337	298	243	191	330	340	194	272	327	401	275	35	273	201	316	334	305	306	394	335	269	296	364	301	209	73	332	196	424	323
GAATGAGGTCAAAAACGGAT	52	62	128	152	120	146	171	65	70	154	156	184	52	70	121	129	153	44	49	118	105	180	240	124	115	53	86	134	133	108	13	39	28	86	87	102	67	128	68	42	105	145	172	75	29	94	57	171	123
CGAACAATAACGGTAATCCC	17	21	32	49	141	141	266	14	13	75	56	306	83	120	85	89	353	20	18	35	24	32	45	223	16	11	32	35	144	106	22	17	17	30	42	172	154	315	34	24	27	35	156	78	61	41	41	47	35
GCTAATTTTTAACATGCTGC	166	213	256	329	254	286	328	206	265	307	271	372	218	219	331	392	401	109	128	253	231	159	230	246	281	147	256	275	321	209	28	211	178	326	289	275	241	337	328	233	269	343	334	148	68	275	159	328	342
ATCACGCAGCAACTGCTTTT	182	206	295	346	294	327	403	269	345	309	301	385	206	224	293	308	334	104	120	272	230	182	150	310	318	165	228	296	334	314	31	262	197	258	299	302	280	355	314	304	337	343	338	187	68	301	146	353	281
TTGCAACGGAGAGACTAATG	197	210	330	383	342	319	420	254	322	420	334	439	202	242	339	324	411	137	167	359	344	195	266	379	383	221	273	366	348	357	43	303	265	373	388	389	366	469	412	303	335	424	359	195	74	384	202	426	363
CCACACTCCGGGCAGGCCAC	131	140	183	191	177	153	189	56	94	41	38	200	95	96	117	129	161	44	63	114	116	155	128	152	133	106	135	140	76	102	17	103	64	138	131	74	64	191	114	85	130	136	95	33	45	88	62	109	110
TTGACGTTATCAATACCCGC	55	62	146	215	5	2	538	48	91	219	230	556	89	105	212	280	495	35	20	107	99	2	3	419	71	38	142	179	1	3	37	87	55	153	201	7	5	523	129	87	147	181	14	10	104	291	236	167	158
CATCAAAATCACTTCGCGCG	146	153	317	392	406	383	530	184	225	533	474	676	223	283	432	502	662	167	203	337	279	275	262	506	221	122	263	406	526	459	57	143	117	379	340	460	417	574	235	189	294	368	481	305	145	334	235	434	376
TTCAGCGGGGCGTTTTCTGC	80	63	120	102	106	117	123	90	131	136	131	136	62	87	89	116	144	43	57	101	92	37	49	109	126	65	80	107	121	94	11	64	52	85	87	104	87	101	92	73	102	117	80	67	18	83	83	139	106
CGCTACGAAACGCGGAATGA	161	167	258	352	263	261	339	207	229	321	291	400	139	119	239	288	316	105	133	255	228	149	181	296	355	159	228	263	280	236	26	244	165	308	269	306	293	389	233	173	277	270	280	134	91	201	131	326	263
TTTGTCGATGATGCGAATAC	215	185	348	436	363	410	430	318	342	389	406	462	261	222	363	451	495	128	144	386	336	209	270	360	410	185	340	336	382	347	28	313	210	368	402	383	373	456	378	296	343	416	308	260	106	316	212	415	357
ATTTTTCAGCCTGGATACGC	7	7	12	14	1	7	395	3	4	9	4	409	3	7	3	6	493	0	0	3	2	0	0	245	0	0	3	3	0	0	18	5	3	3	0	0	1	377	9	10	3	5	0	0	75	6	4	18	9
GAGTGAGCGATGATCAGTGC	116	157	233	245	208	226	337	213	248	280	286	304	160	208	233	293	306	139	168	235	228	136	113	224	323	150	212	239	297	242	24	248	213	286	291	237	220	335	280	242	235	261	226	132	76	221	157	311	245
TATGGCCCGACCGTGAAACT	99	93	143	160	0	0	193	116	158	186	187	228	114	127	158	215	215	72	75	165	145	0	0	152	195	78	132	153	0	0	18	107	71	130	168	2	0	189	174	126	165	162	0	0	38	129	85	189	164
TCAGCAGGAGTGAACGATTA	577	655	248	282	227	281	364	220	293	262	265	383	291	308	198	289	355	116	145	250	275	173	235	314	562	306	239	302	336	269	27	310	207	254	256	251	222	327	370	277	233	266	273	165	85	261	168	281	265
GTCGGGCTTTCATCAGTCGC	259	280	497	515	430	451	624	360	442	517	497	656	267	339	515	524	578	197	237	508	378	252	294	502	487	260	449	540	487	461	68	308	242	429	499	441	359	537	455	383	442	510	443	271	128	403	265	507	457
AGATCGGTTATCGCCGACTC	12	18	33	27	33	27	261	33	23	33	30	255	13	36	20	23	266	14	18	35	33	16	32	193	31	17	28	37	18	28	19	35	20	45	24	50	29	296	31	23	22	34	39	14	49	20	10	29	29
ATGACGGAACGGCTGATCAC	189	186	351	355	277	272	428	211	290	393	346	415	227	200	274	331	379	110	111	264	226	146	119	309	301	162	275	356	298	245	27	215	168	305	278	271	204	348	325	272	301	374	251	180	83	281	186	351	311
ATGACGGGCGTGGCGAAATC	122	147	232	244	103	179	299	160	208	251	229	291	170	197	235	239	271	119	108	266	190	144	120	247	231	112	225	209	226	182	40	152	128	163	190	117	130	208	260	217	221	221	236	119	65	200	130	245	204
CATACTTTTCAGGATGGTAT	62	97	167	154	135	127	181	119	134	148	125	192	54	76	120	141	150	92	83	116	92	61	66	131	147	87	140	144	146	111	14	55	40	62	56	71	62	81	163	122	121	144	112	85	37	145	90	160	125
GATGGCGACGCGAGCGTCCG	3	1	2	3	2	1	334	0	1	0	0	322	0	1	3	4	353	1	1	1	0	0	2	297	0	0	1	0	0	3	25	0	0	1	0	1	0	295	1	0	0	2	1	0	68	0	2	0	3
TTTTGCCCGCCAGCATTCCA	247	244	382	431	362	412	409	335	406	498	377	498	197	247	340	422	476	187	161	402	303	218	213	391	467	245	324	387	385	343	39	376	218	325	399	392	329	478	356	297	390	456	419	239	115	385	221	405	390
TCGATGGTGTACAGCGCGTC	330	304	342	355	320	362	635	237	339	254	249	630	257	308	245	293	603	61	101	180	129	151	169	478	130	88	176	206	271	270	67	157	102	168	156	261	235	513	305	278	175	200	223	196	139	257	197	198	180
TCACAGATGATGCGCGGCTT	256	215	465	532	431	464	598	347	430	486	486	692	320	319	547	565	669	182	231	450	416	269	264	538	598	338	453	543	620	503	69	379	291	480	510	478	445	657	475	360	536	582	503	328	144	422	273	571	493
TCAGCTAATGCCTGGTAATC	170	190	178	179	233	203	297	191	220	247	222	288	98	129	199	231	275	82	88	225	175	204	200	254	233	120	125	175	233	176	23	183	156	193	217	238	212	332	276	247	209	184	236	152	70	202	137	257	204
CACTTCGGTGCGGTTACGTC	172	169	279	288	260	265	370	177	216	250	258	359	139	164	278	324	318	103	105	210	201	108	170	263	319	161	210	256	267	202	33	183	155	177	247	210	199	265	276	192	273	293	232	180	71	246	133	321	274
TCGTCACGAATTTCGTCGTT	244	249	500	617	512	507	737	342	443	608	616	742	372	425	525	476	630	208	217	566	489	356	358	589	552	330	496	545	631	454	47	358	269	531	520	568	422	712	352	310	469	620	529	293	156	359	268	637	495
GCGTACTGAACAGCGCGTTC	158	209	341	356	306	312	408	281	349	338	374	470	236	270	381	483	463	105	161	365	330	216	239	373	443	247	315	368	421	332	63	249	201	304	304	298	300	440	401	313	388	422	410	217	128	323	186	443	413
TGCTTTATGGTGGCTACACC	230	230	319	362	167	200	408	168	220	390	335	456	218	304	349	349	474	130	141	278	250	149	189	306	383	188	281	377	333	291	28	239	179	275	311	171	140	455	287	273	304	364	208	99	82	260	166	355	315
ACCAACGCCGTGCAGACCGC	0	0	0	0	0	0	251	0	1	0	0	225	0	0	0	0	279	0	0	0	0	0	0	208	0	0	0	0	0	0	31	0	0	0	0	0	0	256	0	0	0	0	0	1	54	0	0	0	0
GTCTTTTTATCTGCTTTCTC	175	177	414	471	428	478	556	298	442	469	452	524	305	325	505	578	541	191	184	411	371	211	244	406	423	262	359	410	384	335	28	372	223	422	453	407	395	533	361	329	397	477	409	213	65	325	245	498	417
ACGACGGTCGGTTTCGAGCT	604	618	243	232	205	247	341	264	301	246	287	331	245	290	229	242	382	117	110	239	196	232	331	305	242	142	157	164	308	201	36	265	231	233	251	356	304	335	538	508	221	251	291	143	66	214	162	268	240
TTCTCGGCAGTAGAAAAATC	51	54	107	129	104	101	132	95	113	146	129	152	65	92	113	121	147	58	57	138	106	73	89	103	157	69	105	140	100	118	11	136	115	179	162	127	137	212	130	100	111	130	111	71	29	121	70	163	108
GGTACGCCGGAAAAACGACA	5900	6014	213	226	294	312	383	240	317	170	191	285	664	971	190	217	321	198	178	225	214	155	172	299	315	139	109	124	218	209	25	332	286	222	213	247	244	354	715	544	239	284	288	158	80	555	400	256	270
CATTGTGTCGTTATGGGCGT	25578	25152	507	660	689	635	937	426	456	389	307	540	207	210	263	317	334	55634	62669	648	500	1348	1212	669	13896	6922	505	555	1293	1256	45	1394	1146	482	469	607	602	942	936	891	431	449	336	240	141	567	380	368	343
AGCCAGAAATTATCGTGATC	383	377	335	383	423	492	613	371	484	522	446	700	502	476	298	426	737	231	235	459	426	372	308	610	609	327	409	449	627	529	54	510	409	420	462	611	591	806	661	534	452	541	538	338	128	512	347	676	538
CACTTCGTTAACAAAACGCT	34	33	140	145	3	0	150	37	46	128	146	154	36	49	96	116	139	9	18	136	90	0	0	121	65	28	113	137	3	1	13	37	40	125	153	0	0	176	62	53	184	182	2	2	37	47	35	209	166
CGGAAAAAGGATCCGCAAAA	151	138	234	249	327	303	311	183	228	271	327	340	198	192	236	316	364	88	101	273	201	247	258	296	328	164	247	243	522	386	28	187	137	259	260	391	304	335	271	242	281	279	428	219	54	163	127	328	249
CGTAATATGGCGGAAACCTT	90	94	205	183	171	185	231	111	148	194	174	251	99	108	207	227	224	72	82	193	167	139	127	195	176	106	153	188	187	150	20	102	91	213	200	154	147	219	174	110	171	208	152	86	46	129	93	181	127
TAGTTACGGCCGCCGTTTAC	0	0	0	0	0	0	68	0	0	0	0	222	0	0	0	0	270	0	0	0	0	0	0	272	0	0	0	0	0	0	12	0	0	0	0	0	0	386	0	0	1	0	0	0	62	0	0	0	0
CGGCGAACTGCCGATCACCA	225	226	226	212	130	114	320	220	295	243	170	209	201	204	195	200	242	144	143	192	160	66	49	199	231	133	150	153	87	55	22	212	139	178	212	62	61	219	224	171	265	222	86	51	60	221	121	192	177
AGGTAGGTCATCAACGGCAT	0	0	1	0	4	3	619	0	0	0	1	510	0	0	0	0	551	0	0	0	0	3	5	413	0	0	0	0	1	1	61	0	0	0	0	3	1	595	0	0	0	1	2	0	110	0	0	0	0
GATCTCTGTTACAGAATTGG	103	155	490	568	548	564	604	135	196	675	637	684	355	446	633	812	655	215	241	620	517	416	489	583	163	93	548	569	799	548	50	168	129	601	542	643	502	693	220	149	615	697	640	360	144	175	138	588	577
AACAGCACAGCCAGTGATTC	169	157	275	293	227	276	383	223	349	363	401	395	237	222	390	355	413	111	117	264	257	151	127	295	375	214	319	342	324	250	38	258	206	288	311	207	177	435	304	300	339	395	278	159	119	217	139	385	345
TGACCACCTGTGTCGGTTTG	0	0	1	0	4	3	333	0	0	1	0	347	0	0	2	1	354	0	0	1	2	4	1	322	0	0	1	0	0	0	34	0	0	0	0	0	1	396	0	0	2	0	2	1	81	0	0	1	0
CTCAGCTTCTGTGTGAATAT	253	226	421	427	290	302	433	334	394	465	433	495	313	330	465	474	556	133	150	402	331	168	200	405	411	235	305	385	341	311	38	478	353	546	594	508	409	625	480	385	389	483	413	202	104	329	209	440	410
CAGGTAATGACTGATAATAT	115	136	245	239	222	207	284	222	388	258	218	268	127	133	152	167	234	104	89	192	226	122	114	207	174	115	164	173	104	105	15	235	169	199	221	248	187	265	385	251	207	228	246	153	57	296	210	221	188
GCCGCTCACCGTCTGCGAAC	1	0	0	1	1	1	222	2	0	0	2	179	1	0	0	0	126	0	0	0	0	0	0	172	1	0	1	1	10	7	19	0	0	0	0	0	0	135	1	0	0	0	2	0	36	0	0	0	0
AGGATTTTCGTTTTTCAGAC	141	131	189	266	237	235	238	136	210	229	246	266	110	105	209	289	275	130	143	190	175	144	116	176	243	151	186	222	249	212	14	136	102	199	172	189	194	207	158	142	198	222	206	110	33	149	103	202	191
AGAATATCTCCGGGTGTCGT	322	326	596	676	511	509	737	3	3	3	4	702	339	421	601	703	747	447	415	628	522	381	359	610	780	357	518	601	659	503	75	459	356	512	571	631	482	748	684	504	647	759	727	368	162	494	341	800	540
GCTTCCAGCGTCTCTTCGAT	213	200	315	353	322	353	410	237	358	452	324	428	202	225	362	409	366	128	218	293	309	204	218	311	392	207	281	372	344	290	30	351	256	419	419	375	389	542	316	237	288	333	350	164	70	268	199	411	361
GTCCGGCGTTGCTGTCGCCA	124	136	197	256	206	220	283	158	188	217	222	274	141	135	216	200	268	75	68	217	169	104	121	219	184	125	153	170	215	196	22	143	142	203	182	225	175	254	204	152	220	261	261	134	74	147	99	245	205
GGCAGGAAAGCGTGACCTTT	211	190	276	384	270	299	412	199	313	311	326	362	205	239	373	400	442	107	114	265	214	165	127	299	341	210	288	284	308	212	37	228	179	315	340	304	281	395	289	212	302	349	281	168	72	264	152	393	308
TGCTGGCGATTGGGTTAGCC	133	130	297	319	276	252	391	209	290	316	373	410	224	244	320	347	436	124	138	305	283	206	221	338	368	189	252	282	250	307	49	284	195	342	301	317	305	451	329	272	302	350	338	176	76	256	180	322	341
TAATGCCAACTTTTAGCGCA	170	143	187	201	123	174	196	184	196	222	150	266	116	140	164	219	205	67	62	162	139	170	182	149	342	208	183	176	479	470	20	175	136	191	251	236	223	265	284	179	260	254	267	166	65	166	104	217	199
CGAGTAAGACTGATAATATC	135	143	179	229	189	175	220	160	203	255	215	265	111	144	251	233	257	345	224	179	165	121	133	223	282	137	193	224	224	157	30	249	195	298	265	249	247	304	291	215	257	265	277	149	66	146	106	234	232
GTACCAATGACAAACAGATA	70	91	121	107	86	118	145	79	101	149	158	177	73	91	140	154	204	60	56	120	117	56	68	136	124	73	110	129	202	138	13	121	109	174	167	169	155	217	136	75	128	150	125	67	30	117	73	130	126
CCGCGCCATAACGTGGCAAA	0	0	18	19	53	55	105	0	0	6	4	99	0	0	14	12	88	2	4	9	11	32	33	76	0	0	6	7	315	361	6	0	0	10	3	8	15	89	0	1	13	13	61	43	15	0	0	6	1
AGACATATCAGCGATGGTAT	89	47	182	217	159	172	211	94	101	155	148	224	40	55	179	133	237	55	73	137	128	68	75	162	150	89	140	182	192	150	20	83	76	155	135	189	143	199	105	115	161	191	123	106	36	119	70	200	136
TTCGACGCCAGAAATAATGC	1907	1963	2868	3196	2929	2767	3665	980	1168	1233	1166	1460	1005	1152	1327	1575	1879	754	928	1835	1663	1366	1386	1938	1745	861	1253	1406	1452	1289	98	1278	940	1500	1455	1609	1448	1972	2236	1736	1921	2176	2238	1211	511	1921	1146	2385	2012
CATGAAGACGGGAATTATCC	67	68	117	122	106	119	127	181	264	142	121	193	68	61	116	91	130	49	46	121	93	96	93	137	174	86	135	145	138	131	20	138	138	115	133	166	171	141	266	229	130	141	137	101	31	129	98	141	131
TCTGGAGATGTTTGTCGCTC	197	169	124	151	129	107	164	90	138	120	134	156	86	86	133	122	141	235	354	154	133	121	109	154	187	122	105	143	164	145	9	129	81	97	117	123	117	166	183	159	149	196	154	74	35	184	93	159	172
GTCTTCACGCACCACAAAGT	59	44	109	95	124	139	294	57	68	104	100	299	91	83	62	66	338	64	82	113	95	84	98	254	146	72	83	109	186	116	30	71	52	66	91	108	127	313	116	106	109	139	158	121	84	105	65	171	147
AAGGTTCGAGAGTCGCAAGC	60	85	48	59	43	45	71	50	53	38	44	72	6	8	15	28	42	21	21	50	49	45	41	30	63	42	43	51	59	46	7	70	38	83	58	48	46	91	80	54	51	45	46	27	15	47	29	60	39
ATTTTGTCCATCACGCGCCC	221	239	568	583	380	494	533	324	415	501	492	597	243	302	420	469	561	179	208	533	434	350	364	445	544	260	467	471	496	416	43	359	267	530	479	585	491	650	472	371	539	643	533	261	113	414	250	573	486
CGCCAGACATACACCGGTTC	422	508	801	820	677	787	1034	533	700	827	896	1045	531	592	961	896	1089	286	366	784	676	380	377	829	782	429	651	776	981	700	87	733	513	882	930	895	802	1192	795	568	895	991	869	446	238	661	421	950	799
TTGTAGAGGAAGTGCTTATC	1258	1397	475	481	550	630	568	321	370	479	476	566	433	458	481	592	694	200	239	437	359	338	418	497	572	302	389	493	525	442	37	525	373	492	572	711	652	764	714	545	414	471	491	309	113	393	298	546	475
CCAGAGTCTGCAGTTTAAAC	0	0	6	7	0	0	241	0	2	4	2	257	3	3	9	14	223	0	0	5	3	0	0	202	0	0	0	0	0	0	15	0	1	3	5	0	0	236	2	1	4	6	0	0	37	2	2	2	6
AAACCATCTGGCGTAATGCC	232	212	362	373	343	384	446	255	308	337	335	457	164	229	342	347	400	328	242	341	274	238	248	327	366	189	277	371	398	342	28	268	203	335	345	357	308	431	371	336	330	366	338	194	77	282	184	421	353
AATAGAAATAAACTTCCATC	210	220	214	255	244	261	278	200	195	179	183	238	84	102	150	165	201	116	202	159	161	101	186	154	292	134	197	178	277	224	17	229	159	222	230	249	238	284	304	238	220	241	265	116	33	177	102	234	163
GCACGACCGCCTTTCACGCC	228	186	366	353	346	312	463	253	352	373	405	485	252	291	450	498	516	197	193	419	344	279	273	420	504	226	344	410	357	370	57	387	275	418	443	455	382	555	412	305	368	416	458	216	121	333	225	425	366
ACGTCGGGCGGAAATGCATC	138	143	255	280	288	225	312	183	225	300	290	337	201	197	326	349	393	101	123	255	243	136	179	282	289	173	177	260	253	217	36	196	124	262	283	225	217	321	262	219	302	346	248	133	80	205	141	305	291
CTAACAGTAATGAACCACGC	145	212	180	196	137	164	222	147	148	218	158	221	137	175	232	241	306	82	86	176	170	81	122	198	241	121	171	182	221	156	22	164	158	232	238	179	148	286	184	153	156	195	144	84	44	164	86	190	195
TCAACGTGGATTAAGGTCAG	141	142	229	266	229	271	308	190	199	250	259	321	131	170	211	257	306	208	140	222	233	154	162	247	260	154	221	254	242	242	31	174	137	190	210	206	200	255	219	179	213	260	246	136	63	157	132	233	218
TCACAGGAGTCGAACCTGCC	280	265	468	527	463	449	614	186	270	344	316	607	327	372	409	492	614	197	176	418	406	279	293	466	376	231	356	408	537	464	46	392	303	480	512	579	478	665	446	358	478	486	504	299	142	311	211	510	452
CCACGGGTAGGCGAAAGTAC	166	172	113	106	208	226	298	148	191	82	65	185	188	189	120	91	320	89	83	67	84	115	128	211	197	105	83	88	235	207	28	195	140	106	91	207	254	317	221	230	96	102	186	141	65	159	109	104	87
ATTCAAAAAAAAGTGGAAAT	185	197	170	209	0	1	317	189	266	180	187	289	117	124	142	154	261	106	96	117	142	0	0	222	98	54	114	160	0	0	24	131	134	104	138	6	7	295	242	230	105	100	6	1	40	173	153	52	34
GTTTGCGAGAAGACATCCGG	124	125	145	191	213	228	265	155	204	180	137	297	172	154	196	193	291	74	140	145	126	132	159	211	235	136	91	160	83	127	26	222	166	211	287	283	244	348	265	229	163	198	301	159	59	144	141	136	143
AGGACCTGAGTCAGCCTGTC	105	128	242	244	7	10	399	164	202	275	228	363	153	196	224	263	369	94	113	235	192	4	14	279	270	154	247	264	6	9	28	170	136	212	255	1	2	381	252	215	219	243	7	6	72	193	119	235	266
ATCATCATGCCGCCCTCGAC	193	164	364	386	316	331	406	254	359	416	357	429	252	255	392	441	473	171	172	355	340	253	229	378	407	193	312	366	378	298	36	307	237	357	384	407	369	490	285	296	381	397	373	215	104	289	194	353	364
GTTTGGCTATTTTTACTTTG	192	220	395	430	344	367	467	285	329	393	360	463	285	296	400	451	516	163	192	388	359	266	210	399	457	247	333	384	434	340	27	353	265	467	508	506	385	520	434	327	378	490	399	256	77	333	247	473	381
GTTATTCGCCAGCCAAAACG	199	203	276	320	258	285	331	229	276	377	347	381	195	256	311	378	427	129	144	352	276	198	208	343	366	177	282	330	329	278	22	222	153	275	242	283	217	340	357	331	302	377	332	196	74	252	170	346	306
CCGCGTCCTGCCGGTCGGTC	12	16	51	47	91	77	725	23	18	37	23	759	7	16	48	82	688	10	11	22	22	15	18	601	9	4	24	28	100	115	87	8	8	55	53	41	39	778	13	13	37	39	33	17	176	16	22	50	54
CGAGGATGAGTACCCGGGTA	201	188	331	367	280	268	495	195	277	369	333	507	181	178	359	403	499	126	156	300	266	288	381	494	396	223	350	388	300	273	50	200	159	311	287	284	204	460	348	249	377	390	330	203	127	315	169	340	336
TTTTACCGACCATACCGAAC	232	207	373	425	403	417	431	278	350	417	403	468	279	337	518	565	615	178	159	453	388	260	292	420	494	258	361	423	421	381	35	305	240	455	389	431	430	537	428	312	418	487	392	238	90	331	208	478	371
CAGCGACGTTGCCAGGTGTT	732	769	565	643	555	490	722	491	613	550	469	726	409	484	573	574	642	192	244	487	410	303	419	545	722	426	430	536	664	524	64	435	390	515	515	536	460	632	691	626	507	577	575	395	163	575	357	668	591
ACCGAAAACAGCAATTTTTC	136	117	196	216	203	174	256	132	184	191	174	271	111	114	162	189	249	93	99	211	184	125	115	211	288	132	173	226	202	155	17	181	144	219	253	168	201	281	199	149	200	245	230	123	32	182	108	222	172
GATTTCGGAATAAACGGCTC	0	0	0	0	1	0	243	0	0	0	0	235	1	0	0	1	221	0	0	0	0	0	0	143	0	0	0	0	0	0	15	0	0	0	0	0	0	168	0	0	0	0	0	0	44	0	0	0	0
CTTCGGATGCAGGGCGAAGT	117	94	123	118	102	87	177	110	112	136	108	208	147	171	128	146	211	44	67	128	117	38	28	123	111	62	71	95	109	81	17	108	81	135	130	87	74	169	146	132	124	160	127	84	31	210	114	186	160
AACTTCTTGCTCCAGAGGGT	557	617	228	289	432	413	536	294	373	280	210	455	316	300	237	289	497	169	182	203	166	275	250	393	419	214	190	265	407	401	30	338	327	175	210	337	372	472	546	347	226	264	421	245	78	444	285	244	276
GGCAATGGGTTGATTGACAA	140	149	257	241	238	248	328	162	217	262	252	320	174	187	227	285	295	106	95	209	176	151	125	242	270	160	207	232	295	230	23	209	153	251	251	267	213	308	277	190	236	279	257	124	51	191	141	334	232
TAAGGCCAGTTGCGCACACC	318	291	660	643	641	605	752	427	511	645	610	721	449	452	628	702	798	233	249	603	484	410	349	590	640	342	498	605	680	512	56	493	366	660	636	635	518	702	566	457	577	706	604	317	181	531	302	724	612
CTTCGCCCAGATCGGCGTTC	167	150	287	331	275	279	360	277	276	335	361	401	207	204	304	382	364	127	138	302	284	255	205	337	330	168	278	305	332	306	29	203	193	278	307	316	252	394	295	217	337	347	304	193	77	266	162	359	299
TTGAACGCTAACAGGAAATC	243	212	334	351	310	311	405	274	415	431	374	427	202	222	344	386	456	221	259	381	278	203	233	346	446	243	300	359	402	318	26	366	269	373	368	327	338	430	501	360	335	417	325	220	94	330	205	416	356
GGTGTCGCAGCGTAATTTTT	189	199	286	322	251	321	366	209	264	295	284	368	170	212	256	358	283	119	141	323	288	183	157	313	297	174	277	262	260	215	32	228	127	221	231	239	217	294	296	236	259	302	244	152	58	244	148	346	261
ATCACCGACGCGCAATTTAT	122	123	279	324	264	258	332	228	282	328	356	398	139	167	274	378	341	141	150	288	271	180	197	295	318	165	282	274	369	298	30	218	148	319	279	283	263	354	226	195	252	315	342	214	87	264	144	334	291
TCCCTTGTTGGTTCAGATAC	87	99	70	91	129	114	342	148	184	58	57	326	184	206	32	32	409	80	87	53	53	143	136	233	265	159	89	102	238	208	37	134	93	84	77	153	169	337	177	146	69	88	232	163	55	185	100	68	73
ATCCATTGCCGGTAATTCTG	152	156	280	310	276	279	391	190	246	319	307	403	158	215	315	361	418	105	113	272	266	186	194	305	274	159	275	259	321	272	35	176	146	287	285	275	280	387	289	204	243	358	299	174	72	204	171	376	296
AGTACCGTCAGCGCGCATTT	239	253	344	408	299	344	382	372	433	462	418	511	274	327	427	449	519	299	282	372	325	201	224	422	457	244	317	359	388	300	41	376	260	387	362	369	361	489	509	419	371	421	423	225	103	304	229	383	306
CTTAGCGGCCATTTCCCGAT	63	76	112	144	115	128	132	281	354	382	403	507	278	275	403	506	508	157	164	336	338	254	232	384	201	136	127	158	246	162	18	230	238	359	419	361	294	420	332	316	330	369	365	272	89	344	192	404	367
ACCCTCGCCGCCTGACGGTG	165	208	401	425	424	453	549	320	410	560	512	553	329	366	476	502	534	142	163	412	368	264	237	392	461	211	351	397	506	346	62	292	246	422	439	443	395	554	379	281	435	484	391	234	111	312	260	505	447
ACCGCCAATGTTCGCCATAT	722	704	193	228	157	218	358	101	128	107	98	445	190	256	160	195	467	145	177	187	230	93	93	394	283	153	195	217	125	88	29	273	206	224	206	126	113	425	606	494	271	276	247	141	100	281	195	231	214
CGGAAAAAGGCAAGTGCAGC	45	69	299	265	542	518	575	2	8	259	237	576	6	8	203	215	520	68	74	335	271	292	314	461	4	4	160	123	2326	2646	48	1	0	149	161	188	350	548	92	85	302	256	601	304	104	4	4	43	37
CCATTTCCCCAGTTCAACGG	305	287	523	550	515	538	689	436	595	553	535	706	357	425	566	691	739	224	221	574	509	423	488	576	597	326	432	518	667	474	54	515	398	622	562	709	623	733	576	474	473	566	578	344	160	509	314	606	537
AATGTCGGCACCAGTCATGT	0	0	0	0	0	0	25	0	0	0	0	23	0	0	0	0	16	0	0	0	0	0	0	29	0	0	0	0	0	0	0	0	0	0	0	0	0	25	0	0	0	0	0	0	7	0	0	0	0
TCAGTATTTCCCGCCAGCGC	156	166	383	400	459	460	494	300	354	487	436	655	0	1	3	0	625	190	207	451	434	384	434	492	512	253	417	542	507	473	42	224	197	428	463	385	381	562	334	256	472	546	472	265	95	327	241	581	556
AAACCAGCCACGCCGGGATC	86	89	140	185	60	68	493	97	175	166	164	491	155	197	138	162	578	97	125	189	158	80	68	467	254	129	117	139	108	89	42	144	110	143	163	103	76	528	228	185	130	134	124	82	118	289	151	318	259
GCTTCCTTCCGGACCTGACC	0	1	0	0	1	5	434	0	0	0	0	442	0	1	0	0	434	0	0	0	0	0	0	381	0	0	0	1	0	0	43	0	0	0	0	0	0	408	1	0	1	0	2	0	105	0	0	1	0
TTGCCAGAATCTGCATGCCC	258	283	478	474	445	320	633	432	536	484	486	621	284	323	360	496	601	178	212	328	273	228	208	491	440	228	344	371	701	746	56	438	303	501	521	676	593	637	514	405	434	474	631	316	135	510	366	610	523
CGACACCATGTCACGATCGC	202	202	320	337	288	300	379	270	268	428	369	422	220	230	344	359	419	140	166	367	299	225	221	359	389	212	314	296	380	307	41	293	201	329	359	338	351	454	345	264	327	371	379	190	91	305	167	392	309
ACCATAAAGGTCAGCTTGAT	160	166	217	242	182	126	375	159	209	193	144	298	220	211	216	259	380	86	109	151	115	112	88	240	251	146	111	135	120	98	23	120	90	140	111	116	97	243	333	257	181	171	214	127	56	236	178	167	159
CGCCGATGACCGCAACTTTC	111	126	185	192	208	220	567	209	280	269	240	591	216	221	157	197	669	140	147	179	131	9	10	431	264	143	129	141	46	37	43	242	171	230	254	72	61	663	318	266	163	178	121	58	121	291	211	210	177
TTCCATAATGTCGCGACCGT	376	386	659	699	635	624	842	483	615	673	630	867	400	477	633	709	775	306	331	709	585	418	450	664	700	403	570	635	712	613	63	587	392	668	657	719	644	842	661	544	664	701	688	382	174	553	385	773	651
GCATGTTTAGTCGCCACAAT	151	140	211	230	168	212	225	196	258	208	196	217	188	200	230	236	235	81	86	215	160	149	166	186	259	149	139	166	272	204	27	218	164	189	232	194	206	258	236	192	211	231	215	140	64	223	116	259	224
CATCGCAGCAAACGAAAGCA	179	157	238	257	242	228	303	206	210	244	222	290	144	147	199	247	292	103	101	264	210	141	151	232	249	144	208	220	266	186	27	188	135	234	243	231	199	272	242	243	233	253	256	133	78	188	165	232	235
TGTATTCGGAGTTGCATTTT	215	213	438	455	379	367	472	269	316	387	397	479	255	289	356	446	463	159	162	412	323	258	244	364	430	230	330	365	411	344	38	275	264	381	379	391	367	454	330	308	395	402	327	239	82	329	212	414	347
AGACCCAGTGCTTCAAATGC	253	279	402	488	410	437	511	349	478	461	540	607	291	291	458	456	532	151	182	414	330	264	258	403	574	319	416	487	556	417	44	335	255	382	454	429	358	556	529	418	494	494	551	246	110	396	238	481	457
GCTGGCTGATGCTGCAATCC	8	7	105	100	81	68	203	7	14	134	143	189	12	31	115	169	184	3	6	104	94	49	44	140	11	1	79	85	48	50	9	14	3	86	101	58	64	183	9	8	67	110	54	22	41	15	18	91	66
AACGTCGTCGAGCCAGTCTT	332	292	312	361	419	494	723	398	491	398	387	725	375	455	231	264	794	198	203	307	309	428	505	580	467	265	291	352	432	373	48	427	340	318	304	490	446	752	608	426	281	339	406	228	140	481	306	401	343
AAACGTAGACATCTCTTTGT	295	327	513	606	489	470	669	446	470	627	554	673	342	395	527	663	668	287	295	501	496	391	335	551	613	324	457	557	559	479	41	366	276	467	489	552	417	604	473	430	503	563	521	310	113	437	281	655	539
ATGTATTTGGCCAAATTGAT	34	51	67	69	85	57	89	193	231	272	246	291	181	146	199	276	270	86	115	215	220	138	153	210	124	80	107	145	125	127	5	160	151	241	252	225	177	284	256	189	245	278	230	137	48	251	153	263	264
TTCGAGAAATTCAAGGTAGC	97	97	208	188	149	143	212	103	137	169	182	220	114	143	129	193	206	65	71	116	118	81	88	154	170	89	106	146	183	146	13	133	106	164	141	147	146	203	171	117	176	185	153	90	35	155	88	215	175
GATCATCAGGATATTTTTCG	146	167	243	294	245	316	381	267	361	297	337	446	237	275	325	380	458	135	130	330	233	242	196	345	382	176	342	334	361	319	39	347	249	359	376	382	357	540	359	283	345	306	360	202	76	365	214	340	297
TGCGAGAGATAACACCGCGA	387	429	494	512	355	426	665	319	422	566	452	613	385	389	500	532	628	196	235	467	414	243	308	534	619	362	485	471	461	371	76	384	315	466	407	441	332	600	554	459	439	593	427	284	139	468	327	613	485
TGCATCACCAGCGCGGAGAG	33	41	183	174	23	33	178	219	233	195	234	230	140	119	158	188	217	61	46	191	163	8	4	173	155	103	150	182	1	4	23	238	204	214	234	15	17	284	176	133	158	198	21	18	35	220	110	192	193
ACCGGCCCCCAGGATATCGC	0	0	0	0	0	0	284	0	0	0	0	245	0	0	0	0	221	0	0	0	0	0	0	221	0	0	0	0	0	0	22	0	0	0	0	0	0	235	0	0	1	0	0	0	51	0	0	0	0
CTGCGCCAGAGTACAAAGCC	207	149	157	185	204	196	349	142	180	301	299	357	64	75	166	181	327	87	93	250	207	134	137	288	251	142	217	244	324	272	27	165	135	228	203	250	210	332	321	250	225	264	306	173	78	147	115	268	206
ATCAATGTAGAGATCAATGC	119	167	203	222	164	153	197	143	193	215	180	228	132	143	163	206	227	121	123	250	173	149	161	199	232	111	155	181	242	197	17	171	112	172	152	200	176	220	226	179	176	246	195	128	33	140	73	202	127
CATCCGCAATAACTAAACGC	138	140	238	206	200	211	289	169	226	249	248	324	156	198	250	277	314	110	114	236	195	171	165	270	298	166	210	265	263	231	13	177	160	283	242	257	210	382	247	236	285	315	322	144	89	206	128	287	277
TGCTGAATAGGGTGATTGTT	286	349	332	377	427	344	494	253	355	410	396	513	255	276	373	375	460	203	309	367	257	231	310	430	356	213	307	372	405	382	63	301	245	383	396	547	454	599	375	291	387	457	449	217	100	382	258	397	320
AAAACGCGGCGAGACTTCGT	131	165	320	372	335	301	396	287	352	358	382	489	216	237	341	373	397	144	151	381	299	203	252	382	425	208	302	407	444	349	37	332	213	362	363	349	358	456	404	295	319	428	340	201	87	312	194	473	310
TCTTCTGTGAGGTTTAATGG	189	220	349	427	374	393	425	267	314	382	347	397	197	291	382	449	455	156	139	316	285	280	314	309	314	169	272	330	366	328	28	316	236	314	284	366	397	420	379	316	351	393	362	197	94	362	242	390	344
AATTCTCGCCAGTGTTCTTC	5	8	18	25	213	228	1049	23	37	284	229	1054	56	41	296	363	1041	14	8	24	24	123	107	787	3	0	6	0	390	233	59	12	22	98	86	514	458	1134	2	1	15	24	225	150	202	8	12	13	15
GCAAGCCAGCAGGAAGGTAC	0	0	1	0	85	62	777	3	0	0	0	853	0	0	0	1	851	0	0	0	0	8	4	670	59	43	101	115	365	442	81	0	0	1	0	0	0	853	0	1	1	0	0	0	206	373	296	460	411
ATTGTCGCCCCGGTAATCAT	156	171	288	278	271	291	312	203	283	298	258	353	203	235	253	308	347	139	134	275	256	171	167	280	289	178	238	265	331	256	19	263	178	306	310	336	295	355	301	265	311	302	308	184	73	218	130	338	302
TTTCCCCAATCTTCTCTTCC	197	205	388	481	68	77	531	8	6	4	9	8	283	340	451	568	591	222	189	438	396	33	35	432	505	266	378	486	63	78	26	358	285	422	392	56	66	528	443	345	446	474	35	30	106	384	233	539	448
TCCTGCAGATAGAGGTCATT	147	110	265	276	146	151	484	90	110	279	267	486	183	205	271	297	427	92	127	320	257	94	123	384	121	76	138	180	131	128	34	210	162	337	354	205	138	444	67	70	72	71	84	36	80	292	200	390	289
TCGCTCCTGAACCAGCGGAA	68	64	123	134	116	88	147	80	111	106	100	143	64	65	115	153	173	49	48	116	96	96	78	108	107	69	89	98	174	99	8	95	82	133	114	124	77	166	132	106	113	126	137	62	22	102	66	169	139
TCGCTTCCGGGTCGCTAAAA	19	24	57	55	46	40	47	46	34	59	44	65	31	36	46	69	65	29	31	74	66	24	45	63	51	25	49	57	46	49	2	35	37	65	61	93	53	87	49	51	66	51	63	40	7	32	35	69	77
GAATGCACTTCCTGATGCTG	146	163	275	287	242	273	371	254	299	335	360	437	168	250	351	333	428	92	150	270	265	204	216	297	300	164	283	322	362	274	34	259	170	299	268	268	243	401	308	246	334	357	271	182	83	242	140	408	283
ATCCACGGACTGAACGCCCA	97	111	212	217	200	189	267	201	216	275	257	298	140	145	230	312	290	126	108	266	220	181	178	248	272	162	263	216	237	245	29	207	143	233	239	259	223	331	225	176	261	273	281	154	58	241	127	311	227
TGAGATATCGTTCAGCACCT	223	259	977	1012	177	168	1184	681	910	1042	1036	1241	536	587	826	992	1084	255	295	947	755	52	53	934	1034	580	860	947	13	19	101	921	732	1209	1124	54	69	1509	947	709	919	994	160	137	228	813	502	1066	953
TACAACATGCCAATCATCGA	350	324	314	294	348	425	458	232	272	314	317	466	178	196	265	305	438	128	138	282	281	186	201	338	457	223	292	280	351	364	34	275	210	303	323	433	405	512	312	276	254	295	471	201	87	204	157	328	267
CACCATCAATAATGTCAGGC	230	217	360	388	350	307	450	283	306	371	327	411	209	262	384	495	472	132	142	359	297	218	220	394	378	207	318	312	404	275	41	256	213	310	337	363	329	409	327	278	349	403	368	217	73	253	184	397	369
TGGTCGGCAGGTCGTCGATC	384	359	206	237	89	87	301	236	271	284	249	342	178	211	253	273	285	97	119	256	232	59	66	237	229	144	156	210	30	22	26	206	177	193	204	67	54	318	437	403	202	229	66	46	72	227	150	241	191
GTCCTTCGTCGCGGTCGAAC	0	0	0	0	4	3	202	0	0	0	0	230	0	0	1	2	224	0	0	0	0	2	13	161	0	0	0	1	4	7	25	0	0	0	0	1	1	174	0	0	1	0	1	1	62	0	1	0	0
GACCTGTTAAGCGAACTTCC	5	2	4	3	5	2	35	4	4	4	2	23	1	2	7	4	22	3	2	2	2	4	2	47	10	9	3	1	2	1	6	0	0	0	0	0	0	33	2	5	1	6	0	2	8	3	0	0	2
GTCAGGGCAAAAATAATAAG	109	81	208	262	231	267	270	149	173	203	230	270	127	166	218	234	248	67	88	167	216	166	156	222	251	130	232	210	281	226	12	154	110	247	242	234	239	287	172	135	232	231	246	132	37	169	101	226	212
AAATCTGGCGCAGGGACAGC	158	144	199	177	186	170	261	123	169	202	188	233	121	115	169	188	207	73	56	163	158	156	176	166	210	140	161	194	227	195	23	96	90	149	154	131	134	198	163	140	204	214	264	121	57	136	105	199	146
CACCATGTGGGTGGTCTACC	0	0	0	0	0	0	164	0	0	0	0	142	0	0	0	0	108	0	0	0	0	0	0	174	0	0	0	0	0	0	26	0	0	0	0	0	0	134	0	0	0	0	0	0	57	0	0	0	0
ACGACGTTGCAGCACCTGAA	89	102	269	330	293	269	384	162	163	311	302	372	133	188	282	371	415	132	134	271	281	249	256	330	258	138	247	261	347	272	30	191	126	303	315	352	268	394	163	118	263	296	323	166	59	228	152	311	307
CTTTTCTTCGCGGGTCAGTT	215	219	438	437	451	456	584	192	200	403	421	594	262	291	395	359	587	67	69	361	276	195	279	489	319	213	330	381	371	286	34	38	34	351	376	298	259	595	138	142	346	423	276	180	99	64	45	477	379
GAATTTCTTGCTGATACGCT	126	150	22	28	18	7	344	139	202	23	37	289	215	312	41	57	413	91	124	20	13	4	15	259	272	124	9	3	9	0	23	148	134	23	13	7	13	314	213	185	18	29	14	3	62	220	157	14	28
CAATGGCGATACGATCGCCC	239	321	383	355	310	381	390	222	352	357	292	410	221	216	349	408	400	170	164	268	273	226	229	303	403	195	309	299	367	286	27	341	264	292	384	411	302	433	330	241	296	331	368	187	70	329	194	434	335
CAGATTCACCAGCCAGTCGC	127	156	436	428	382	372	518	208	312	451	433	530	335	404	433	553	532	191	179	453	386	255	270	476	331	181	391	370	462	370	52	213	157	353	387	369	346	482	383	332	416	444	443	255	126	294	193	536	435
AATCCTCTGTCTTCGCCTCC	543	597	566	671	689	648	785	562	689	819	606	798	399	409	589	712	735	278	341	629	501	339	305	599	797	442	591	716	957	795	49	341	260	520	498	537	451	579	827	665	583	662	756	481	128	513	355	698	628
ATTGACCTGGTTGATGAGCT	218	279	133	169	420	448	705	393	455	262	286	778	361	438	189	238	819	199	189	188	156	336	365	593	665	343	216	191	664	570	61	388	286	145	165	527	459	755	499	404	153	174	555	299	169	438	336	220	164
AGTACCGCGGCGTAACGCAC	92	89	213	223	196	214	253	188	208	246	211	299	95	115	220	269	285	69	110	199	166	113	151	237	253	121	151	239	150	149	22	198	168	202	215	249	226	288	272	236	191	263	257	134	56	101	75	307	202
TACCGCCAATCCCAAAACGT	500	493	677	725	595	586	848	520	660	735	693	930	480	521	719	752	965	249	269	655	570	351	397	728	826	415	579	668	719	545	76	547	404	642	708	596	478	850	813	704	670	719	679	434	203	559	389	745	642
CTGATCGATTTTAGCGTTGC	14	11	150	192	158	165	241	13	18	241	191	295	52	60	225	267	239	10	6	295	260	93	70	283	16	10	192	239	427	274	20	19	16	177	199	161	188	216	53	44	206	230	245	147	41	7	4	143	172
AAAACCTAATGGCAGTTCAT	69	70	19	9	238	221	294	90	112	7	6	341	117	106	50	51	286	79	126	38	36	138	124	276	170	94	18	13	168	174	15	94	80	17	15	133	158	239	180	111	37	31	201	86	52	148	106	16	12
CCGGCTGGCGCAAAAGATTC	175	172	273	300	252	288	316	185	240	284	245	281	142	175	285	285	314	98	115	220	199	145	123	260	294	162	230	238	247	233	27	206	143	257	255	295	210	334	265	194	232	233	252	146	54	230	134	282	245
TCCGGGCCACCGAGCAGTTC	644	615	1063	1071	858	835	1292	630	817	1062	895	1249	561	703	1216	1290	1408	583	820	897	800	533	654	1011	1000	473	843	991	1001	865	135	828	592	1030	1026	1098	965	1360	960	701	890	1128	938	532	271	735	522	1203	1009
GTACACCCAGTTCAGCTGGC	396	407	85	92	76	68	232	124	169	125	92	277	47	45	89	163	273	60	74	122	87	32	39	235	127	70	99	121	137	97	22	97	78	97	82	141	101	252	190	132	120	132	126	77	66	153	112	137	129
ACCTGGATCAAGAAGATCTC	58	73	198	166	161	184	207	101	113	143	126	179	43	48	104	125	174	49	64	161	119	92	98	155	225	121	170	214	229	195	10	107	108	183	165	194	193	226	94	84	147	168	155	93	26	99	97	175	146
AACGCCACGCGTGGTGTTGC	477	492	846	900	787	794	978	364	414	552	483	577	361	386	439	553	574	225	249	598	523	380	448	636	502	270	377	428	530	415	52	367	222	519	544	439	450	690	723	525	585	734	691	412	217	545	317	850	711
CGTTAGGCAGAAAGACTGCC	9	11	110	129	204	242	681	0	3	145	164	683	145	169	218	219	750	7	11	63	76	62	64	568	1	0	80	93	368	257	49	26	18	127	109	359	367	794	47	31	77	97	357	181	138	18	21	160	109
CTGGAAGTAGGGTTTGCAAC	158	167	253	278	218	207	281	196	270	238	233	300	141	168	222	257	297	101	144	298	215	288	220	237	281	156	219	233	301	278	22	249	190	267	270	332	273	352	287	223	256	303	299	168	66	238	121	276	229
GCGGCTCATGCGCAGACGTT	4	0	2	10	2	3	366	0	1	3	1	386	2	1	1	0	333	1	1	1	0	7	2	316	1	1	0	3	1	0	52	0	0	1	0	1	1	513	1	1	4	0	4	2	117	3	0	3	1
TTCATGCTCCCCCTGACCGA	213	229	414	463	443	421	521	273	399	465	470	539	276	226	354	493	530	150	177	406	404	245	316	444	488	260	383	400	467	381	39	333	243	454	379	380	384	529	385	334	395	458	431	250	100	349	219	515	441
GTTCATCAGCTCGTTGAAAG	68	70	179	227	235	266	385	76	96	153	137	337	71	89	175	207	353	75	63	167	142	139	191	302	204	105	201	230	286	265	31	83	73	215	217	307	239	390	95	72	146	195	264	124	75	132	101	197	146
CTTGCAGTAAGGCAAATAAC	126	122	226	223	176	193	263	149	166	238	245	280	126	178	259	295	266	85	84	235	160	116	123	213	238	108	177	211	201	225	13	172	128	269	247	246	192	305	167	150	191	206	211	139	65	197	135	333	227
CAGCGCTGGTTTTAACGAAT	174	206	362	490	401	364	463	288	353	421	367	485	203	266	363	478	432	162	187	423	330	291	312	451	470	232	354	396	419	443	46	295	213	387	413	435	309	473	356	320	364	472	432	262	96	340	246	506	445
TAACGTGTTCAGAATCGTTC	274	285	441	509	370	447	593	353	465	548	503	633	345	363	519	641	613	190	194	470	373	343	335	479	541	291	394	541	513	465	55	452	337	628	562	593	538	755	466	335	465	535	441	310	117	406	307	611	461
AGGTTCACTAATTTGTAATA	27	23	30	38	95	147	202	15	25	59	41	212	39	43	24	30	223	29	23	32	46	95	128	174	55	35	78	95	205	126	15	19	11	27	28	115	111	298	23	21	24	31	87	56	35	33	23	17	20
CGCAGGCGCATGATTCTGCT	238	254	510	583	393	408	660	367	458	558	505	640	347	449	587	651	782	192	216	484	423	272	324	551	497	294	431	494	523	392	65	511	400	646	628	602	546	813	469	412	521	565	510	333	171	418	260	614	523
ATAAAGAACGCACCGACCAT	439	489	351	406	423	376	473	325	409	422	412	481	290	336	399	414	532	173	168	341	311	288	321	436	576	313	312	355	457	392	26	301	228	294	311	376	356	425	628	448	345	442	507	266	83	408	244	499	374
AGAGATCTTTATTCAGAAAC	239	234	277	327	298	301	315	298	368	273	278	320	159	173	260	292	281	111	98	299	232	165	176	234	392	236	285	258	315	263	17	257	189	275	312	339	268	350	456	410	257	303	282	133	31	295	184	341	241
ACCGTGGCGGTCAAACATGC	8075	9301	430	493	346	353	485	568	771	417	375	496	761	943	453	515	591	430	290	344	322	195	207	368	303	197	257	329	374	321	46	781	629	317	369	375	324	486	859	672	327	383	431	244	112	623	434	447	337
CGCCTCCAGCGCGACAATAG	284	287	432	480	324	342	482	257	291	500	457	628	204	252	393	463	537	190	199	375	344	180	237	491	782	396	482	534	528	417	58	174	150	332	398	345	255	501	308	263	386	413	347	157	130	450	303	617	505
GTCTTTCAGCGAATCTTTTT	425	420	435	528	397	470	554	522	593	486	482	648	364	415	441	514	589	272	286	489	384	293	334	455	607	295	330	394	517	445	41	0	0	0	0	168	178	583	508	456	167	147	546	323	102	416	279	554	425
ACCAGGAAAAAGATCAGCGG	551	560	389	382	349	388	475	310	445	396	401	477	296	279	401	539	473	151	136	360	325	232	270	348	550	298	319	337	362	301	28	333	269	439	449	408	404	521	384	316	330	400	392	195	69	284	197	390	306
TCGAAGTTCAGCAGTTGCGT	70	64	127	160	147	128	196	130	151	197	188	213	139	134	223	252	253	57	74	143	182	130	118	166	182	129	180	160	176	171	17	216	138	275	223	290	252	284	159	145	170	169	185	138	50	169	80	207	147
TAAAGACCGGAGTTTATATC	4	3	7	6	4	6	84	1	1	2	2	108	4	9	8	9	101	2	0	2	1	0	0	84	4	0	2	1	0	3	4	0	0	1	0	1	4	108	1	0	6	0	0	3	15	3	2	3	3
AACAGCAGATTACCGAGAAT	0	0	0	0	0	0	244	0	0	0	0	194	0	0	0	0	114	0	0	0	0	0	0	199	0	0	0	0	0	0	8	0	0	0	0	0	0	310	0	0	0	0	0	0	61	0	0	0	0
CATCAAATAATGATGAATTT	40	49	141	114	99	102	119	79	116	108	87	142	92	119	135	171	141	47	37	92	96	35	58	85	95	64	94	119	122	76	8	65	40	78	68	58	64	73	112	79	96	100	112	42	12	83	40	143	114
AATTCGGCGCAATTCTAACA	205	249	229	306	0	0	436	199	311	281	266	355	178	198	254	309	388	125	126	276	216	0	0	273	338	161	244	263	0	0	24	159	156	153	155	0	0	301	338	235	176	259	0	0	79	277	185	185	187
TGAGTAGAAAGATCGCTAAT	153	191	296	342	217	257	358	193	258	221	271	352	196	195	211	265	345	129	162	251	232	192	222	263	340	177	244	272	315	226	25	209	161	207	237	245	197	285	380	264	270	322	348	188	80	172	133	310	277
TAACTCCCCCGTACCAAAAC	49	43	108	114	104	102	122	91	104	101	107	117	58	64	88	88	95	29	40	87	74	50	59	85	115	61	79	86	90	94	8	90	53	93	89	112	81	123	85	64	82	105	78	46	17	80	58	112	106
TTTGTAATACTCTGGCAGGC	142	154	279	314	259	290	352	213	258	295	312	337	197	225	329	354	366	109	113	259	266	199	205	269	372	188	242	290	351	290	22	231	179	331	293	304	324	412	297	218	336	341	371	185	46	245	135	389	284
AGTTACGGCCGCCGTTTACC	0	0	0	0	0	0	95	0	0	0	0	478	0	0	0	0	377	0	0	0	1	0	0	338	0	0	0	0	0	0	20	0	0	0	0	1	0	373	0	1	0	0	0	0	93	0	0	0	1
GCGGAAATAACGCTGATACC	212	222	346	360	309	302	409	315	315	421	425	465	306	329	460	552	581	161	203	416	334	270	288	470	534	264	350	390	459	351	47	272	188	298	379	402	283	436	440	349	385	481	403	229	123	318	207	409	386
AATCACCTGCATTTCACGAT	321	337	429	524	427	517	581	430	561	575	506	617	438	402	534	576	642	307	324	433	431	317	271	531	608	266	410	477	475	417	43	411	302	488	452	531	405	559	659	503	489	572	532	286	135	462	301	607	528
GCTCCATAAGCGTAAGAATC	232	240	448	438	312	368	503	398	448	566	556	579	304	295	527	651	564	175	170	447	372	237	244	495	572	295	368	494	494	311	39	355	279	461	490	440	381	595	442	321	428	496	399	223	108	393	225	522	441
TCAATGAATTGCAGGAACAT	78	92	241	219	227	234	337	115	128	214	211	307	121	141	181	190	275	82	85	204	146	163	166	243	213	127	200	232	236	232	17	148	118	205	177	320	242	305	153	109	147	177	227	128	56	146	105	262	193
GCGGCGATTTTGGTCAGGAT	207	248	460	494	328	359	671	414	566	559	530	717	366	454	518	612	730	255	251	634	653	268	345	553	669	323	394	482	274	241	65	491	355	646	632	449	392	665	509	385	543	597	408	243	149	481	362	626	526
TGTGATCTCTGTTACAGAAT	48	51	247	275	224	299	303	69	84	276	281	339	152	148	248	307	305	101	120	236	233	133	206	288	80	38	240	275	256	201	18	84	60	266	276	275	256	331	100	69	279	361	281	135	63	100	54	281	255
CTCGCCCAGTAAATAATGAT	77	83	278	310	339	287	395	127	134	325	292	319	159	213	311	322	406	105	112	275	253	141	193	310	358	152	261	317	327	305	24	159	134	314	282	349	310	370	189	113	307	285	354	199	77	254	140	320	258
TGGATGTTCAAAAAGGACCT	10	22	24	52	18	30	289	38	75	95	86	296	50	50	86	125	273	22	40	101	93	35	41	230	139	80	79	77	107	113	24	82	64	130	120	108	101	321	105	87	101	112	112	77	69	97	61	137	80
GTAGGCGGCATCGACATCTT	247	291	463	454	357	418	566	389	464	515	517	593	313	349	492	460	581	223	292	549	444	247	309	478	584	301	363	501	469	383	75	412	303	445	407	333	375	591	481	402	410	448	437	227	108	413	245	623	439
CGTTATCGGCAGACAGGGTA	315	375	541	602	426	468	662	400	403	562	515	680	294	262	527	583	666	212	238	470	411	321	327	548	565	301	412	475	438	380	50	351	278	410	403	429	322	543	496	380	459	537	472	264	148	403	292	526	514
AAAATAGGCCGCTTCGCTGC	4647	4307	239	253	316	380	451	318	355	239	222	453	1099	1233	322	300	523	1374	1993	320	284	206	233	346	396	227	202	247	348	273	22	493	377	327	315	375	325	491	882	671	397	396	357	233	78	685	522	454	381
ACGGTAGGTGAGGTTACGCT	275	260	530	595	449	479	636	351	457	536	480	671	299	336	494	537	622	343	312	494	414	275	367	509	541	327	448	546	528	448	42	395	269	491	451	525	426	634	569	420	548	583	565	257	130	433	268	640	494
GATTACCGTAGCCACGCAGC	867	798	594	635	453	471	757	708	876	663	667	835	587	702	681	711	856	676	550	651	584	492	449	658	877	440	555	622	695	603	83	779	547	832	787	796	781	937	990	873	614	741	693	382	201	580	383	706	682
TGGTCACAAAGCGGTCGGCC	192	173	81	97	82	73	133	185	267	230	248	293	216	253	207	230	288	82	102	195	182	170	218	222	114	60	88	87	143	122	19	254	185	221	245	213	221	262	380	258	188	242	208	149	55	161	111	247	223
CTCTGGATCGAGCTGGAAAA	42	41	130	100	0	0	94	65	77	104	95	121	75	93	99	108	132	27	61	108	70	0	0	100	97	56	93	95	0	0	12	81	68	91	107	0	1	104	115	72	76	122	0	0	29	55	66	109	107
CCTGGCTTGATATTGAGATC	141	122	258	252	195	236	346	156	266	268	226	295	155	158	226	234	309	96	105	221	185	177	154	254	378	198	187	230	268	209	28	197	172	190	189	274	217	271	236	189	220	257	226	175	56	231	133	268	218
AAACGGTGCCGGTCCAAAAC	118	132	183	182	136	159	205	140	176	171	197	217	127	136	153	227	270	74	95	193	183	125	124	192	193	96	152	166	186	138	15	184	144	212	189	185	175	271	246	167	208	241	182	138	52	165	100	224	200
CGTAGGTCGGCAGAGTTGCC	0	0	0	0	0	0	131	0	0	0	0	139	0	0	0	0	102	0	0	0	0	0	0	118	0	0	0	0	0	0	13	0	0	0	0	0	0	142	0	0	0	0	0	0	26	0	0	0	0
TGCGCCCATAAACGAGAACA	210	220	215	225	206	181	305	199	208	257	259	273	140	169	218	249	308	95	110	151	197	128	117	216	198	142	159	188	217	178	19	257	191	265	250	295	279	407	234	184	205	227	207	130	64	185	113	233	227
GATGGTGTTCCAGGCATGAC	273	378	260	258	421	482	441	294	483	297	263	401	283	287	181	228	411	136	122	247	223	254	333	346	423	233	189	208	362	249	42	356	278	242	290	443	424	541	386	307	223	226	387	227	96	449	388	235	223
CATGCCTGCATCTGCCCATG	195	181	312	396	6	10	460	319	391	439	444	563	268	302	395	459	477	133	156	389	354	0	0	417	661	331	416	403	9	15	35	397	260	405	457	10	4	604	350	286	405	517	12	5	114	362	236	476	344
AACACCGCCGCCGCATCCCT	196	192	423	465	421	389	532	304	388	528	426	555	251	273	478	617	700	212	219	491	427	278	248	477	442	273	396	442	530	454	58	416	289	530	456	510	406	655	400	317	518	499	482	314	132	389	265	558	478
GGCGTTGCAGATCTTCATTC	329	353	541	629	590	601	747	344	459	645	578	732	322	369	661	664	797	227	290	534	519	280	333	601	680	391	564	591	664	564	56	347	332	609	537	664	549	741	554	400	546	640	555	316	135	436	346	650	511
CAGACGCAGTGTGTGTTCAC	1822	2064	383	430	396	359	427	118	164	378	358	407	180	164	499	536	523	217	28	370	313	225	259	335	267	141	331	366	440	366	47	90	82	423	379	404	395	429	23	29	402	431	415	202	108	139	81	467	330
CGCACCACCGGATGTAGCAA	201	149	240	266	253	259	347	182	238	285	238	303	119	142	221	258	261	101	125	231	198	162	167	253	303	153	224	230	252	205	28	235	168	278	282	300	219	367	253	178	204	219	220	126	50	212	152	335	273
GCACTAAAATTTAATGTAAA	109	95	154	149	160	165	204	95	146	136	133	196	61	88	125	126	184	70	67	150	145	86	129	171	175	78	112	153	132	117	14	125	83	150	154	124	136	172	168	110	146	137	156	80	29	124	87	238	170
GACACTGCGTGGGTCAGTTG	217	213	509	590	548	569	722	266	369	493	457	602	334	379	586	643	683	236	240	497	425	212	230	456	425	274	389	483	586	457	57	393	304	544	567	610	514	716	310	288	381	481	479	238	129	345	215	560	449
CGCACCAATAAATTCCATAT	208	222	358	415	349	392	444	243	319	403	355	469	264	276	379	465	513	151	154	342	272	244	241	408	358	196	291	325	404	301	34	325	237	404	365	445	356	504	301	217	367	431	440	240	79	383	245	513	415
GAGCTGTTCGAGCGCATTTC	362	380	405	461	27	22	528	366	448	482	475	532	304	330	480	554	566	191	197	443	385	13	5	444	657	346	457	444	83	96	39	475	356	487	411	17	14	545	451	360	396	466	15	8	114	410	268	515	369
AGCCACCCATCCCCAGATAC	133	146	283	259	213	254	338	175	251	285	292	336	153	176	254	312	383	99	140	274	233	147	135	278	276	168	246	317	297	235	25	207	135	228	284	256	225	334	213	218	267	308	278	155	62	215	161	303	285
ACCTTCCAGAAGCGATTTGC	101	99	185	228	196	215	230	178	191	217	227	272	99	135	174	224	213	70	73	194	148	122	110	184	223	146	177	175	276	204	16	140	121	231	215	224	174	249	252	194	209	276	239	147	45	157	113	234	191
CGCTTCGAGATCCATGATGT	5	3	20	13	8	10	196	4	10	10	12	156	2	9	5	2	158	0	4	5	5	1	3	102	11	4	7	7	3	3	11	6	10	8	8	9	7	149	7	10	3	7	8	3	23	14	9	14	11
GGTGTCGAGCGACATCAATC	110	83	173	149	235	260	285	134	160	223	225	351	124	137	183	179	268	74	81	155	159	216	233	271	208	104	182	209	292	210	31	75	68	121	120	219	183	275	140	113	165	180	275	152	74	126	95	183	169
CTTCTTCGGGAGGTGCCGTC	239	265	475	570	425	409	609	359	444	542	546	614	353	412	635	643	691	211	231	563	458	276	340	506	586	311	444	550	533	467	50	463	319	560	555	498	471	649	519	468	551	619	498	304	96	429	253	548	489
ATCTCCGGTGGCAAAAACCA	85	107	161	147	157	140	178	113	133	172	170	202	128	118	135	151	199	140	193	168	119	124	145	187	166	89	141	125	195	154	15	141	91	162	155	121	111	228	127	110	123	143	101	44	37	151	103	181	180
GCAAGAATGCCAGCAATGAC	224	262	351	386	273	344	413	290	407	360	374	554	321	355	400	399	474	280	328	383	327	244	211	440	405	216	327	353	346	296	48	197	161	215	259	230	237	319	372	298	350	393	379	194	102	361	250	428	357
TAAAACCTGACAACAAAACG	118	107	202	190	164	156	257	142	190	175	178	277	118	139	153	207	255	69	59	180	213	134	133	211	215	118	162	222	203	187	18	119	116	159	170	71	93	258	199	167	197	238	194	152	48	194	104	253	175
GTGCGAAGTCTGCCCGCAGC	274	289	546	586	459	509	663	420	531	689	620	763	411	465	617	724	811	232	275	590	535	448	499	646	659	335	534	636	664	572	68	470	322	550	621	518	557	712	560	504	613	718	612	382	227	492	265	630	597
ATCTGCATCACATTGTGCTG	132	153	253	303	254	320	327	219	329	350	299	382	190	200	306	353	409	127	126	324	245	176	240	273	362	177	294	279	356	272	44	282	202	317	300	374	282	374	356	276	264	361	330	210	94	251	159	340	278
TAGCCAGTTTATCTGTCGGC	128	101	208	219	196	183	257	159	249	255	180	277	141	105	200	225	267	94	86	233	214	120	134	202	269	153	213	197	258	226	17	222	121	239	229	220	232	281	193	147	201	226	223	125	56	164	134	215	185
GTTAACTTTGGAATCGGTGC	171	192	421	475	467	502	601	165	219	358	409	510	194	250	358	382	499	140	135	397	308	234	224	415	385	217	335	339	389	382	42	267	185	337	447	396	378	480	253	193	373	427	449	242	97	311	234	434	375
AACTTCAGTAGCGTGGGTTT	383	398	406	448	355	400	495	327	434	325	332	473	351	370	409	534	515	735	598	348	331	218	296	427	531	244	298	388	423	323	44	465	324	468	485	552	475	591	472	470	375	418	462	249	95	415	263	411	409
ATGACGCCCTCACTGTTTTC	450	457	745	775	596	710	841	538	693	726	750	864	217	249	51	58	750	286	300	691	599	426	389	667	899	445	649	734	876	677	72	641	439	769	777	771	757	936	800	679	717	805	791	408	170	667	390	743	588
GTAAACGCCTTTTCCGCCAA	173	209	338	461	365	366	448	308	397	367	443	488	240	264	427	416	544	204	213	351	345	191	207	376	458	239	339	403	415	372	34	268	201	349	319	365	291	390	399	349	425	431	404	223	72	314	204	431	374
CTGGGTAAATAACGCGCTTT	104	86	204	234	176	190	277	166	179	167	229	252	112	140	211	280	268	76	91	162	152	89	94	181	233	115	153	211	220	152	18	155	111	217	191	179	181	254	214	146	195	206	175	150	36	164	89	208	177
GCGGGGTTTCTCGCCCAGCC	305	285	637	716	451	464	883	360	467	708	617	773	393	473	692	794	897	216	279	690	607	220	244	679	645	345	531	626	430	400	96	557	397	721	745	468	437	983	561	462	641	691	378	202	189	558	356	819	652
TTCAGGGGCGCGCTCCAGCA	123	134	204	221	144	114	368	123	172	191	225	348	136	183	276	269	350	81	101	204	206	111	127	274	316	166	187	218	342	300	19	149	135	200	207	185	155	282	245	193	200	249	295	139	75	188	134	241	242
TGCGGCGGAGTCGCACCGTC	73	74	247	254	156	188	353	140	132	292	221	373	164	182	293	344	384	105	107	304	250	233	247	291	209	115	177	179	208	177	48	223	140	310	322	229	247	413	163	122	300	357	250	182	90	140	140	276	221
AAACGATCGATAGTAATACC	151	168	178	267	181	208	275	147	262	225	239	256	149	163	220	233	285	84	106	223	202	189	189	178	250	141	195	193	217	199	17	256	187	268	258	323	242	319	272	177	243	276	262	143	56	199	133	250	209
GACCTCTTTGAAGCGGGCTT	110	146	311	346	205	278	417	177	233	300	335	420	296	268	386	553	513	159	157	362	310	193	169	342	309	203	287	296	266	209	44	220	185	325	346	242	256	446	284	194	268	349	266	171	91	256	155	420	341
GCTTCCGTCAGCGGAATGCC	329	369	236	248	0	0	312	26	28	76	78	383	9	11	91	91	427	128	180	250	232	0	0	311	209	113	235	241	0	0	36	73	59	148	140	0	0	396	135	112	150	163	0	0	101	143	100	266	236
GTGTTTCAACGTGCAGCAAC	18	30	109	95	0	1	496	21	35	83	69	378	75	105	131	131	438	27	35	88	73	0	0	295	6	3	31	54	1	0	36	35	23	87	94	0	0	459	55	39	82	72	1	0	72	96	113	69	45
GAACTGTGCATTTGGCGCAT	165	216	329	349	396	333	450	292	350	411	387	458	249	300	355	429	506	130	158	359	269	218	234	394	407	193	292	420	411	363	43	298	236	340	324	365	314	474	320	308	355	432	374	228	105	361	200	437	350
AGCGTCAGTCTTCGTCCAGG	0	0	32	26	23	19	683	0	0	3	3	692	0	0	26	31	517	0	0	9	20	10	4	538	0	1	6	10	5	1	61	1	0	15	20	4	2	685	0	0	14	13	6	5	133	1	0	36	34
TGCCAGATTAGTATCGTGTC	480	472	949	1102	972	1035	1131	672	786	1079	948	1056	623	645	907	1002	1099	372	378	874	780	735	720	949	1081	563	928	1038	1105	936	110	698	567	922	1014	1061	1023	1193	942	701	928	1036	1089	630	218	791	477	1142	989
TCCATTGCGATATCAAAAAT	148	178	217	252	198	196	261	162	200	236	216	194	131	146	217	258	276	80	78	206	154	92	111	197	222	138	152	162	188	161	24	138	130	213	200	211	207	258	218	150	176	194	226	146	43	178	110	241	199
CATCCCGAAACCATGAAGAC	237	261	458	465	430	427	593	344	432	452	463	561	289	327	472	460	581	182	170	417	336	285	269	479	525	290	396	445	519	417	28	390	261	490	506	450	481	618	424	381	418	489	499	246	114	391	298	502	436
GCGGTCCAGGCGGCGGAAAG	135	124	363	378	325	339	505	180	240	397	390	432	157	218	438	490	513	131	168	386	335	246	247	317	365	204	306	367	423	356	57	221	180	331	309	311	283	389	296	205	359	410	323	227	99	257	203	450	391
AGATACAGCGGTAGATAATC	130	132	172	183	191	175	268	163	198	236	229	253	141	132	205	262	271	90	99	213	172	116	83	218	266	108	202	239	239	234	20	224	164	310	255	226	224	345	261	183	230	244	235	142	46	215	149	272	202
TTTGCCCGTTAGGTAAGTTC	195	208	638	764	735	775	931	427	598	656	721	852	309	338	583	747	829	191	232	629	619	493	600	672	526	332	598	644	752	640	81	500	397	711	750	847	886	899	424	375	559	666	721	435	154	572	424	721	579
GCCATCAACACTCACACGAC	55	53	95	82	87	91	193	87	97	69	65	205	93	113	105	97	230	41	42	45	35	25	58	155	101	60	69	59	99	78	21	52	40	72	44	77	61	202	97	79	74	85	126	69	52	98	74	58	64
CCGAGTATGATCAGCTTTCC	167	205	340	481	397	415	559	265	372	430	378	463	243	230	339	362	486	130	163	395	340	276	279	419	440	202	303	393	432	315	38	297	239	448	394	424	405	507	368	311	397	441	427	245	107	310	277	514	346
TCAGATAATCGACAACCGCC	115	117	161	192	175	160	375	82	78	120	101	403	172	160	298	285	480	104	84	119	97	103	132	308	256	125	243	228	193	180	46	116	84	145	137	169	176	393	160	181	157	217	200	112	84	159	135	283	237
GGCGATCTTTATGAATTGCC	325	298	554	606	545	526	714	422	518	608	546	669	324	446	565	721	771	336	349	547	488	318	347	569	623	349	508	565	622	538	50	397	306	484	485	567	473	646	557	465	558	655	662	311	135	521	260	647	569
ATCGCCGACATCCAGCGCCT	178	185	424	468	508	455	529	242	351	424	401	556	105	145	345	361	523	166	180	434	323	276	356	449	477	240	377	400	546	462	48	277	182	352	362	322	303	401	376	288	343	433	482	258	73	367	235	481	376
CCTGAAGCCACACTGGTAAC	286	287	379	407	217	218	455	232	367	324	346	421	271	287	367	423	370	125	162	349	340	46	38	356	444	191	314	350	95	63	30	282	190	295	275	139	111	357	374	319	324	393	112	73	62	320	180	342	299
GCTGGGAGTTGGTGCTGGAT	295	298	469	634	487	498	652	355	423	537	525	620	315	371	543	642	680	227	226	528	499	337	370	571	577	329	472	505	571	479	62	430	281	489	475	527	475	587	497	400	493	589	477	298	164	421	286	592	508
TCCCACCAACTCGCGCACCT	81	82	221	226	314	332	434	148	192	264	230	431	177	214	256	295	426	94	127	212	207	258	284	383	228	135	216	278	365	311	48	206	153	286	291	460	378	521	162	137	238	232	428	185	92	179	130	247	221
CATTTTTTTTGCAAGATTGT	157	188	349	404	322	354	384	278	371	400	434	442	263	287	397	511	479	135	176	374	352	267	265	339	509	232	383	368	539	359	24	330	252	332	363	442	367	432	376	314	410	396	424	263	70	369	239	439	370
GCAATGCTGGTTGGTCGTCC	374	416	578	641	510	441	860	358	522	624	567	847	452	441	634	664	901	280	258	570	474	190	194	737	733	401	499	571	567	514	88	548	403	567	610	613	460	856	647	554	544	676	547	313	235	537	341	713	563
TGGGTTTCAGATAGCTTAAC	283	241	278	366	191	117	223	245	337	224	227	209	51	45	242	266	237	59	46	277	183	116	99	187	0	0	38	54	299	264	21	65	54	311	304	15	29	225	313	252	319	456	197	101	42	188	145	441	334
GCATATCCTGAACATCGTGT	227	231	338	447	371	444	461	313	424	410	353	495	216	265	349	404	493	155	161	365	319	274	306	406	391	270	359	359	436	344	33	273	216	400	398	393	403	522	370	322	437	375	402	230	102	366	246	494	445
AGGTCGACAACCGTCATTCC	18	24	6	9	24	39	207	27	52	28	14	297	43	38	11	16	257	11	10	16	7	43	46	186	28	11	9	12	50	41	12	14	10	7	11	30	37	205	22	20	14	13	36	30	45	42	64	9	5
CATATCAGCCTGCTCTTTTT	221	237	395	496	375	420	464	311	357	420	423	476	277	287	417	449	479	171	125	368	317	234	315	351	421	229	306	386	404	324	30	264	255	395	403	366	327	488	395	307	352	452	385	203	84	319	213	443	330
TTCATGCTTCACAGCAGCCC	229	240	429	453	427	387	448	329	384	479	430	520	251	276	393	464	532	201	219	409	368	284	333	413	455	219	315	466	519	367	38	345	226	338	385	426	344	517	476	338	507	501	481	233	103	365	256	457	425
AGAGCCATTCCACCGGCCCC	271	337	366	407	435	504	626	425	543	421	458	696	386	395	506	553	725	169	198	477	359	337	375	511	583	297	382	434	541	435	54	513	342	587	540	628	642	804	488	382	334	458	567	278	175	533	347	662	541
TTTCCCCTTGCCAGGCATTT	173	186	351	409	374	405	586	300	329	420	432	610	260	283	341	434	666	178	201	459	403	278	262	489	511	308	357	421	453	364	47	297	243	359	363	410	379	618	356	339	343	407	410	253	106	360	199	455	380
GTCACCCAGCCCAGCACTTT	229	258	402	487	403	385	621	300	333	436	417	519	276	251	414	458	492	152	166	381	371	240	313	367	484	244	326	457	387	401	56	277	238	357	334	343	280	449	402	281	356	410	367	183	94	351	254	456	397
GCGGCGCCAGAACCTAAATC	0	0	0	0	1	0	320	0	0	0	0	355	0	0	0	0	414	0	0	0	0	0	0	264	0	0	0	0	0	0	31	0	0	0	0	0	0	221	0	0	0	0	1	0	66	0	0	0	0
GGTAAAACGCGGACCTTCTC	41	63	2	4	3	9	352	70	83	2	0	359	104	114	7	11	396	36	35	3	2	3	4	336	181	104	0	3	20	9	39	98	79	10	4	11	20	456	100	61	6	3	14	11	71	137	107	13	10
CCGACAATGGCAATTTCCGT	384	428	165	234	178	161	843	505	602	120	111	875	394	446	81	96	865	225	256	99	82	91	72	693	675	369	56	77	225	278	58	626	453	187	147	240	282	1015	671	498	104	129	207	134	191	644	386	170	180
TGCTGGGCATCAGTGAGTGC	15	6	25	47	77	91	1204	22	20	29	28	1185	8	12	45	48	1280	13	16	29	24	70	76	988	27	17	22	17	322	187	106	26	21	45	56	188	177	1238	28	14	24	25	215	117	254	24	25	25	17
CGATTTTACGGGAGATCATC	150	234	407	485	352	396	487	288	390	435	405	543	269	278	431	485	571	172	164	441	366	264	248	427	322	169	381	405	429	356	35	318	230	450	496	421	368	612	337	312	361	397	324	195	102	337	251	485	412
GAATAACCAGCGCTTCCGGC	377	328	102	125	430	469	390	158	210	9	18	372	203	260	29	40	407	144	172	50	43	163	157	292	399	187	248	224	404	366	25	244	167	145	152	388	327	488	258	199	125	122	343	163	75	248	133	203	230
TCACGCATCACCCGCATATG	180	192	375	385	345	348	508	256	365	391	362	517	380	384	387	399	506	152	175	407	353	273	240	427	379	182	292	332	358	296	39	296	240	324	335	344	250	499	377	299	345	457	341	222	101	361	237	420	335
GCTTTGGTGGTCGTCGCAGT	259	278	521	507	469	504	623	355	454	645	516	697	333	393	565	607	676	204	259	553	473	302	310	562	598	340	503	515	575	503	56	434	317	518	539	537	462	659	492	404	523	614	533	316	142	459	287	617	485
ACCACAACGCCAGAAACCAG	130	138	283	284	242	234	308	132	193	238	268	231	128	147	229	297	273	104	126	252	244	189	186	239	265	137	197	284	263	190	19	213	145	283	294	312	225	273	252	171	243	298	301	146	45	201	131	312	248
TTGATCAAAAGCCAGCGTAC	533	557	337	325	228	263	435	404	517	336	325	454	403	408	263	326	454	584	453	304	247	346	320	369	539	240	251	303	408	292	32	474	368	332	344	402	433	556	791	613	358	374	350	239	93	331	192	321	310
TGGCAATAAGCTGAATATGT	132	176	327	321	281	238	355	223	262	297	289	347	223	264	336	375	389	97	122	305	245	164	158	302	376	168	240	334	343	267	31	189	136	219	240	266	170	284	294	222	261	316	313	152	66	250	167	288	331
GATAGACGCGGGATTGGTTT	355	418	697	761	627	728	901	451	538	890	780	928	472	513	849	934	994	422	377	761	710	319	265	845	863	445	705	773	921	647	82	497	347	657	699	750	720	911	425	339	693	813	701	444	207	639	382	896	694
GGAAACATCACGGAAAAGCT	153	157	309	293	262	290	403	202	200	347	293	345	153	217	328	315	400	85	106	268	260	159	154	252	298	160	262	257	262	290	36	255	213	313	365	365	288	442	284	227	316	283	268	174	78	258	140	373	295
CAGACCAGAGAAAACTTTCT	152	136	267	340	254	270	346	191	236	343	289	325	144	193	221	292	290	118	110	246	217	166	204	236	260	150	239	308	267	226	29	263	206	317	352	378	284	460	257	203	293	329	267	188	59	234	150	264	258
TCTGAACGAGGACGTAGCCA	1	1	6	6	8	6	281	2	5	7	8	233	1	4	21	19	222	0	1	1	4	0	0	211	0	0	7	3	1	5	31	1	2	8	9	1	5	274	0	0	6	12	0	0	31	13	7	36	17
AAATACGACCGTGCGGATAC	617	560	309	351	351	348	402	336	306	274	246	339	222	275	305	312	390	134	151	308	269	235	220	305	429	219	315	277	380	295	23	299	209	297	240	263	296	323	580	446	305	295	337	161	70	264	174	356	293
CGTAAATACCGCCCTCTTTC	280	305	538	558	449	495	656	353	438	524	536	658	301	341	484	482	585	208	223	509	431	265	283	492	622	310	454	534	577	439	54	446	333	570	494	566	435	637	475	414	496	533	476	276	111	426	289	591	441
TGCTGTTCATGGGTGAGTGA	320	336	374	407	98	92	470	270	377	461	371	530	246	284	373	432	524	166	164	376	339	95	107	389	477	255	319	410	434	317	47	311	207	401	355	173	165	433	430	374	453	482	95	73	102	322	232	496	411
TGGATTTACCTGCGTTGGAA	32	20	38	25	24	44	385	31	47	31	31	344	39	62	12	16	358	13	12	30	22	11	22	244	31	17	18	29	45	55	32	19	19	16	15	15	16	254	24	21	18	18	22	27	63	22	27	20	28
AGTTCATAGTGGTGATGAAT	0	0	0	0	0	0	256	0	0	0	0	299	0	0	0	0	320	0	1	0	0	0	0	197	0	0	0	0	0	0	17	0	0	0	0	0	0	266	0	0	0	0	0	0	49	0	0	0	0
CGCAATTGTTGGAAAGATTG	180	197	330	375	350	321	421	297	321	437	430	449	229	258	402	434	451	160	169	414	343	263	269	384	418	244	329	416	359	299	29	326	289	353	430	401	441	440	382	292	362	428	447	285	78	370	185	440	392
TACGCTGGTACCGCCAAATT	272	331	310	318	362	483	410	269	330	330	358	395	278	325	311	345	425	125	171	321	259	234	287	339	388	218	265	359	1041	778	37	307	207	320	360	422	417	440	316	277	305	305	425	242	84	259	173	362	302
ACCGGGGCACGTAGCACATG	208	205	356	379	268	334	470	278	325	374	390	423	258	248	336	414	493	174	216	395	336	205	282	395	445	261	352	430	355	311	48	288	236	322	378	330	274	460	423	274	333	392	376	225	131	354	238	436	367
TGCTGGTAGCGATCCATCAC	0	0	0	0	2	0	391	0	0	0	0	501	0	0	0	0	482	0	0	0	0	0	0	397	0	0	0	0	0	0	33	0	0	1	0	1	0	496	0	0	0	0	0	0	85	0	0	0	0
TTTTGCACATCATTAAACAG	108	98	177	184	162	162	180	129	153	188	132	175	140	141	154	201	220	70	68	172	158	108	97	152	202	103	134	153	198	182	10	149	74	146	119	125	148	157	214	175	170	193	188	105	31	157	102	193	202
TATGGTGCTGGGCATTCTCC	264	264	470	510	435	518	592	377	371	471	484	606	278	276	477	493	633	274	209	528	409	326	339	503	367	248	328	415	529	480	54	366	278	413	440	535	443	684	442	327	435	492	532	254	119	420	304	593	512
TTTACGGCCGGTGTTGGTGT	0	0	2	4	39	67	144	1	6	48	44	353	0	1	20	13	359	0	0	8	5	109	141	270	10	7	7	7	339	313	13	0	4	7	3	270	295	352	2	1	0	0	183	99	70	48	27	33	22
GGTCGCCATGACGTAATCAC	256	232	343	401	399	388	497	279	364	457	385	491	288	289	392	417	479	167	203	354	303	176	236	406	486	254	300	362	343	314	40	260	200	366	381	395	349	488	430	325	412	430	398	233	137	323	243	437	358
TGTTGATAGAGAGACATGTA	118	139	341	354	253	256	378	164	208	401	351	359	161	153	280	334	339	121	123	329	256	198	189	335	284	149	269	374	298	222	26	232	166	414	396	411	364	500	253	185	317	333	292	189	64	227	151	366	286
CTGTCAGAAAGTTTCGCCAC	362	313	299	299	300	345	416	87	106	234	235	422	291	345	281	275	408	76	95	283	214	209	211	308	191	91	191	225	353	281	35	223	148	275	273	336	308	409	430	352	281	318	364	208	87	269	163	379	351
CTCCCTTTGCTTTACGCACC	272	258	476	552	494	501	570	430	514	595	591	679	365	424	571	658	714	231	259	517	486	330	392	536	568	330	470	519	668	590	42	493	355	529	590	607	518	711	572	430	573	675	602	355	125	486	271	676	494
AACGCGCTTTTGGTTTTTTG	358	365	594	639	503	573	782	522	571	662	618	760	421	401	574	629	750	325	274	669	546	391	390	599	698	338	495	680	638	559	37	503	369	592	613	634	547	783	653	548	571	671	661	341	132	544	347	766	661
CAGTTTTTGCAGCATCTGAT	130	151	242	293	232	244	272	407	607	276	279	306	133	176	244	280	288	82	87	242	217	130	144	186	380	216	255	268	349	193	25	276	175	300	310	338	266	317	401	356	270	269	269	149	63	343	360	317	217
ACCAGCGTCAGAATCAGACC	149	138	221	213	214	191	247	161	198	185	210	242	123	137	200	220	248	85	111	237	190	148	133	213	234	121	168	238	225	156	26	175	129	296	301	261	237	361	240	191	227	233	206	161	63	174	152	261	229
ATATTTGAAGCGACTTTCAA	114	94	166	215	125	183	204	138	159	180	189	226	96	114	178	182	228	72	69	204	178	186	175	188	202	96	143	147	228	156	9	200	157	240	220	245	212	282	210	171	218	194	196	117	32	130	107	189	213
GAGTAAATCGGTCAGTTGAT	120	123	247	284	196	238	320	175	232	297	253	360	156	150	247	264	291	82	117	305	219	168	176	321	282	155	255	267	320	294	33	156	133	230	171	221	194	274	293	201	293	333	304	151	67	241	116	339	286
ACATCCCAGGTGGCATTCAT	240	256	416	490	391	405	522	339	412	453	404	498	379	447	445	538	586	199	207	417	325	298	293	428	508	258	388	414	447	369	48	318	255	399	362	434	371	513	501	375	463	555	475	286	136	436	293	598	509
CGTCGATTGAGACATGAAGC	62	65	105	129	104	130	143	80	114	172	142	203	99	98	137	157	199	52	64	140	115	122	99	136	142	79	125	111	125	111	13	149	128	176	188	202	180	224	140	121	127	183	138	87	31	99	90	140	138
ACTTGCGATGGGGAGACAAT	126	144	196	239	208	235	259	196	230	212	250	329	171	206	272	333	348	108	93	237	235	154	174	270	275	191	197	223	253	225	38	192	124	237	238	258	208	322	250	249	219	249	281	161	55	235	138	272	250
CATTTACGTCCATGCTTCCC	0	0	0	0	2	0	166	0	0	0	0	145	0	0	0	0	87	0	0	0	0	0	0	169	0	0	0	0	0	0	11	0	0	0	0	0	0	170	0	0	0	0	1	0	27	0	0	0	0
GCTGATAAGCCTGCTCAAAC	1	8	12	8	16	14	345	3	2	9	18	362	3	2	2	4	377	6	3	4	7	2	3	272	7	4	1	2	8	11	42	3	3	2	8	20	9	390	8	4	1	6	7	3	64	12	17	3	5
CGGGGAAGCGGTCTTGTGAT	187	196	279	304	262	276	386	246	275	392	371	401	205	245	322	337	338	105	144	301	277	198	229	345	347	190	278	297	308	246	46	229	153	259	262	260	267	337	315	217	342	406	335	197	84	280	172	402	293
GTATGCGGCCCCATCAATAC	1	0	0	0	2	1	266	0	2	2	0	253	0	0	0	0	289	0	0	0	1	0	0	213	0	0	1	0	1	1	30	0	0	0	0	0	1	273	0	0	0	0	2	2	64	1	0	0	0
AAACCAGTAAGGTTTGTCGC	215	240	250	310	225	230	360	179	231	267	217	283	144	188	208	273	304	97	114	255	243	136	230	263	303	160	219	238	263	244	31	207	172	273	274	287	260	306	283	193	281	299	269	158	55	249	149	296	266
CAGTTTACCTTCTTCGATTT	139	139	531	677	554	596	668	152	186	611	595	707	323	400	527	636	688	227	210	495	495	352	334	560	173	111	519	544	583	516	59	213	167	477	547	561	560	635	300	169	629	684	638	369	126	182	130	660	532
GCGGCATGCCCAATGAATGC	431	382	440	456	643	721	756	341	416	614	535	823	291	254	554	645	837	194	232	470	372	543	624	649	846	436	489	577	683	500	80	291	236	425	454	643	527	750	584	446	431	474	692	360	197	277	188	490	442
TACGAACCTGAATTTTACTC	61	101	151	146	164	221	534	4	21	45	39	543	29	32	60	77	585	78	98	198	162	285	355	405	73	35	128	156	309	215	41	36	25	101	105	203	136	565	69	62	130	137	224	115	101	29	46	42	35
TATCAGCAGTACGAATTTTT	275	315	488	519	449	489	624	371	412	587	473	617	288	362	469	521	608	175	203	489	411	325	359	471	572	308	456	516	560	420	40	374	254	473	455	436	393	517	471	413	485	574	554	265	106	360	267	611	513
GCCTACACGGTCAGCCTTGC	0	0	0	0	0	0	166	0	0	0	0	220	0	0	0	0	130	0	0	0	0	0	0	115	0	0	0	0	0	0	14	0	0	0	0	0	0	173	0	0	0	0	0	0	38	0	0	0	0
AATTTGCCGCCCGTCGTGCC	367	385	705	698	644	706	776	589	735	803	749	895	446	542	709	871	876	339	336	813	666	481	467	683	900	436	610	683	868	694	74	606	394	742	744	774	678	859	796	576	724	929	766	433	188	647	386	909	745
CGAAGCCCAGAATGCTCAGC	101	96	188	188	136	189	237	142	164	218	219	200	99	125	207	198	211	55	72	211	164	104	156	192	242	116	185	198	199	212	21	123	108	154	154	164	159	225	162	162	159	192	173	81	39	137	81	214	172
CGGTCAAACTTCTCGATTTC	321	323	498	544	424	507	588	413	521	648	615	719	325	390	674	711	663	229	211	590	428	377	425	487	644	378	460	577	687	533	52	555	401	635	695	575	502	741	512	417	538	568	476	300	104	450	323	570	467
CATTAGCGGTGCGATGATAA	24	20	43	47	38	53	64	36	43	30	28	61	24	20	19	35	45	15	30	38	34	41	34	48	43	31	29	44	47	51	7	53	36	43	63	46	56	70	38	32	42	54	35	33	10	19	28	52	23
GATCTCTTTTCCTTCAGCCC	201	173	399	391	334	351	426	274	358	458	418	454	232	264	451	507	482	134	173	376	352	198	289	344	452	237	330	389	431	350	29	348	257	460	435	424	351	519	375	306	393	424	430	193	90	309	213	461	350
CAGCAACAGCCAGGTATTAA	261	268	264	335	144	119	459	163	220	335	294	359	204	254	354	370	425	182	263	256	249	3	2	318	279	151	194	194	5	3	24	219	136	243	199	6	3	353	411	321	268	330	5	5	75	241	159	245	263
TAAGATGCTCACCGGTGATA	166	173	322	360	292	305	394	214	247	302	328	404	216	198	324	375	403	109	141	369	298	182	222	323	244	160	250	297	385	271	38	232	156	334	315	344	325	450	240	174	330	321	363	204	82	246	145	402	322
AGCCAGAGGTGGCATAAGTC	0	0	0	0	0	0	425	0	0	155	179	504	0	0	0	0	524	0	0	0	0	0	0	375	0	0	0	0	0	1	50	0	0	0	0	0	0	424	0	0	0	0	0	0	97	0	0	0	0
GGTGCGACGATAGATGACCC	4	4	13	10	9	7	414	4	2	9	5	391	4	6	4	8	419	0	1	4	0	1	1	303	3	1	3	2	6	4	40	10	1	2	4	1	3	409	3	2	2	6	1	1	97	1	3	6	1
CTCCTGGAGTTTTAACTCCT	181	171	162	209	124	108	336	194	190	166	147	312	170	204	256	226	327	82	126	130	130	139	172	240	252	131	93	103	88	162	20	150	103	136	115	102	141	260	312	244	155	173	206	97	36	178	99	167	145
GACCTGGCCCTGAATCTTAC	187	189	388	364	338	328	437	270	370	388	413	461	175	221	307	375	412	125	175	377	338	307	306	405	401	231	384	397	397	393	38	296	225	372	384	431	349	478	372	308	389	430	408	210	98	298	197	435	345
AACATACCAGTCGCGTTTTA	0	0	0	0	0	0	6	0	0	0	0	4	0	0	0	0	1	0	0	0	0	0	0	1	0	0	0	0	0	0	3	0	0	0	0	0	0	2	0	0	0	0	0	0	0	0	0	0	0
ATTTACCGAGCCACGGCTTC	102	114	374	387	176	144	458	156	133	427	354	486	218	278	407	485	553	192	225	381	397	144	145	439	59	42	225	296	136	124	29	174	141	421	377	280	247	533	267	218	438	458	137	111	89	166	166	516	410
AGCAGCCAAAGGTATATCTG	374	326	667	678	554	646	901	465	572	714	731	884	410	493	718	854	981	211	252	624	579	391	431	640	703	357	610	699	663	569	84	623	417	758	755	743	559	976	608	473	670	827	608	387	179	532	334	820	766
GTTAACTGGATAGGTTGATC	294	287	455	490	463	515	613	354	407	501	469	599	251	335	490	513	602	199	206	485	378	299	289	504	443	224	360	457	467	412	41	386	272	503	424	491	451	623	540	455	468	498	575	313	124	576	356	631	453
CCGACAGTCAGGGCATATTT	84	80	399	404	355	329	386	142	190	370	364	437	153	155	369	416	378	100	121	402	293	304	242	351	201	112	303	319	240	270	44	181	130	375	349	358	333	424	197	152	380	419	402	204	110	179	156	378	301
TTTCAGACTATGGGTCAGGT	165	168	160	226	146	186	377	176	206	195	187	371	163	165	121	144	403	64	71	117	97	68	58	323	266	132	182	189	139	91	40	140	134	165	177	75	70	356	184	152	191	194	82	46	57	273	175	239	187
AAACGCATTGTCGGCTTTAT	159	161	202	218	245	209	260	207	222	319	257	292	141	156	217	273	265	111	115	277	218	128	137	292	294	161	243	253	281	219	19	168	145	231	220	229	203	337	261	202	216	259	265	148	52	175	130	311	244
GCCGAGGTGGATAGTTTCTT	346	342	694	694	474	533	769	332	517	704	568	742	328	354	646	761	796	213	289	598	519	192	191	636	641	350	582	622	530	470	42	483	388	718	646	577	486	795	581	439	552	694	458	240	130	477	291	749	618
ATCCACTTCACCACGAGTAA	113	117	227	287	187	213	321	209	230	325	314	344	184	195	280	264	345	104	112	255	225	136	141	239	295	135	252	280	196	192	32	183	144	257	264	238	184	320	314	215	275	297	217	143	79	221	169	355	303
CGTCATGGCGTGGGGAATGC	2	1	45	37	0	0	675	1	0	0	1	662	3	0	25	49	655	2	1	24	13	1	3	595	0	1	20	15	2	1	72	2	0	26	46	1	1	764	1	1	18	23	0	0	167	7	2	80	65
TTCATAGATATGCTCATGCC	174	158	489	475	494	472	586	245	306	492	464	588	313	371	530	578	647	191	180	452	374	691	833	458	352	197	349	482	577	343	41	214	167	475	466	486	403	676	200	141	451	543	542	278	95	341	279	538	424
AAAGAGATGCAATCATTGAC	218	202	323	396	307	286	400	239	312	386	286	361	206	299	375	410	400	107	121	340	283	204	194	309	428	211	309	353	370	291	26	323	275	426	441	416	413	540	376	288	306	392	357	207	82	316	187	458	358
TCATCGGCGGTGATCATCTC	128	145	310	304	228	227	348	170	217	348	320	366	164	178	272	311	348	90	100	285	245	205	189	255	282	147	218	234	300	242	45	280	209	311	325	276	254	390	282	244	281	298	295	128	79	263	162	309	293
TTTCTCCGTCGGGCACACTC	241	258	260	291	197	212	247	208	277	211	225	254	117	145	128	206	212	83	89	144	156	102	127	157	270	129	216	265	241	193	17	183	106	157	182	182	146	206	254	210	215	230	234	114	46	221	122	240	175
CATTCGCCAACGCGAACTAC	206	299	248	273	238	276	306	162	229	238	281	282	1710	1611	231	271	279	186	197	277	217	158	200	240	354	139	233	215	289	228	27	245	188	271	231	273	223	321	351	231	207	288	268	140	76	582	313	276	236
CGACGCAGGGTAAAGTAGCG	270	243	448	471	97	124	583	288	392	427	380	527	269	294	400	480	488	149	184	421	355	24	50	450	480	261	362	394	58	25	46	301	183	321	355	87	73	425	474	343	396	454	159	93	109	391	248	521	417
CGTAATCCGGTGAGGATTTC	234	255	451	524	250	317	562	324	440	449	410	590	299	298	422	483	582	160	171	366	363	154	179	385	415	248	284	288	325	233	42	396	313	425	432	317	256	537	417	402	368	405	292	151	114	391	235	526	441
AATCTCCTGGAAATAACGCC	318	331	592	609	547	559	631	406	458	535	518	585	369	448	474	665	666	234	287	481	410	345	341	474	559	324	468	539	568	484	33	416	337	587	507	549	491	646	583	428	574	542	540	302	95	449	277	592	500
AACTGAAGTACTCCCAGATT	275	263	377	383	326	305	482	325	365	463	342	515	80	98	420	486	509	185	169	398	343	184	203	419	509	251	316	423	354	296	41	346	225	424	344	360	262	504	501	368	399	510	409	185	102	347	221	400	356
CAGATTTTCAAAGGTGAGAT	178	169	299	309	311	295	377	242	299	411	359	432	220	239	345	329	390	131	128	295	294	256	241	319	347	208	255	302	361	313	24	244	225	330	336	336	325	413	301	229	316	336	351	230	63	252	147	359	315
AGTTAGCAGGGAAATATTCG	0	4	18	27	14	19	523	2	1	7	9	436	3	3	25	36	523	0	1	14	19	9	2	346	0	0	4	2	3	4	27	2	4	30	16	8	4	517	2	1	16	14	5	4	79	1	1	15	14
AACTCAGTTGCCATATCCAC	172	174	537	621	557	617	775	322	422	564	568	748	414	462	580	615	756	196	211	477	358	226	258	611	428	237	462	481	534	477	54	412	282	544	553	643	615	766	362	311	568	603	606	312	174	497	281	619	525
CGTCAGTTCAATGCCAAACT	69	77	142	137	127	158	201	141	149	201	184	222	88	116	141	170	214	42	61	109	78	94	117	162	139	76	105	110	184	142	19	164	89	201	165	166	196	305	159	106	126	159	125	84	27	130	85	165	125
GCGAGGCATCCGGTTGAAAT	416	339	524	556	533	529	725	321	469	570	564	649	306	331	492	586	631	218	257	496	425	269	250	548	524	292	484	564	537	463	69	459	294	423	458	527	436	637	620	464	481	509	542	288	158	493	323	629	568
TTTCAATAACTGGTGTAAGT	244	269	472	563	457	503	563	392	497	491	462	654	283	322	410	547	607	207	174	539	418	343	339	529	585	366	459	476	642	467	40	362	313	528	491	540	493	621	558	402	505	633	635	344	117	417	256	636	485
AACGACAATGCCATAATTTG	375	405	410	495	390	409	518	362	453	486	426	597	307	339	514	534	539	184	241	471	399	320	327	529	543	277	373	419	430	335	43	471	322	572	491	618	483	665	1	1	4	6	0	5	94	329	276	469	426
ATTTCGCGCGGCCCATTGAC	39	27	99	129	0	0	411	58	64	123	102	368	274	226	77	70	414	23	17	100	73	0	0	342	38	15	46	57	0	0	34	98	86	144	130	0	0	417	97	65	2	6	0	0	61	77	93	82	66
CCGCATGGTGACCGGGTCTG	343	339	467	541	474	476	634	499	484	582	564	677	318	375	583	616	705	212	265	596	463	409	345	615	619	306	484	517	620	518	75	333	281	439	472	506	428	612	570	489	469	607	612	342	144	497	355	652	562
AGTCCATCAGGTCGTTGCCC	193	142	267	253	231	279	336	165	206	286	278	324	154	181	287	308	374	112	140	285	267	167	168	281	331	176	228	314	304	233	31	248	174	301	274	295	239	342	282	228	256	293	260	172	60	234	147	303	285
ACCAGTCATCAGGATGAAAT	149	156	141	169	137	164	195	134	145	153	126	179	102	121	120	126	146	61	51	155	133	108	124	164	140	90	103	130	160	125	13	6	2	3	7	80	80	187	148	130	62	63	124	99	30	131	88	144	122
CCAGAACATTTGCAGCGGCT	111	113	185	199	181	208	251	164	197	216	190	273	125	114	212	213	224	81	115	212	195	155	143	194	211	125	179	210	243	207	22	170	145	250	240	253	255	260	202	125	222	244	250	127	66	202	123	281	246
AGAAGTTAGACAGCAGTTTC	40	29	140	142	16	24	372	21	28	260	299	400	22	37	239	265	465	53	60	226	194	4	0	344	50	39	181	151	21	13	31	10	8	174	200	15	4	378	42	25	212	257	28	11	75	19	13	155	137
CAGCGTAGTCTGAGAAATAC	394	355	440	432	391	370	511	436	529	472	396	557	374	372	462	618	605	226	204	387	368	291	320	457	603	322	371	390	472	419	53	547	376	454	533	502	531	703	607	461	396	478	440	249	137	414	259	519	485
CCATTGTTCAACAAAATAAT	78	101	189	222	133	164	216	168	173	191	184	223	126	135	179	205	218	79	62	207	173	128	118	190	197	117	179	200	176	189	13	126	89	175	157	175	170	197	173	142	175	174	172	94	45	141	80	216	188
GTGGAATGGCGGGTTACACA	180	189	343	308	278	315	378	184	250	272	296	349	212	241	312	364	422	105	127	321	238	160	191	290	262	175	243	248	280	232	33	247	193	275	288	270	252	373	224	195	266	315	253	138	76	210	132	275	236
TTCGACGTAATCCATATCAC	251	254	323	320	276	319	421	258	299	325	317	389	207	286	294	364	369	120	117	267	237	181	172	275	326	159	277	324	379	283	24	6	6	1	4	67	78	492	251	210	317	383	272	185	98	245	199	370	311
AAATTTTCGTCCGCGCTGGT	385	435	661	744	677	714	816	589	655	845	842	888	445	528	619	776	867	348	370	760	655	469	546	681	864	478	713	818	947	739	54	671	520	807	738	927	731	965	797	594	676	865	784	421	192	606	396	864	774
TTAGGTGACGAGGCGTGTAC	29	32	50	65	46	54	62	46	61	64	67	69	46	35	51	73	78	21	20	72	55	37	33	58	81	34	63	58	59	65	11	66	46	49	92	70	59	75	63	61	64	50	51	37	8	51	24	79	55
TCATCTTCCGGGTCCGGAAT	22	35	5	10	30	20	112	51	64	5	2	115	53	71	5	6	163	19	17	2	4	1	6	105	111	71	3	3	52	38	17	43	42	1	6	18	22	152	43	39	1	5	16	11	23	64	56	6	4
CGACGTCAGCAAAGGTTTGT	0	0	0	0	0	0	162	0	0	0	0	113	0	0	0	0	78	0	0	0	0	0	0	172	0	0	0	0	0	0	6	0	0	0	0	0	0	130	0	0	0	0	0	0	37	0	0	0	0
ACTTAACGTGAAGCTGCTTT	256	250	520	595	473	511	610	418	451	580	527	616	339	362	538	559	589	240	234	505	494	303	364	566	587	335	474	525	607	538	51	449	365	596	611	552	558	695	501	426	547	620	618	304	123	434	266	580	545
CCACGGTATTTCGCCAGAGA	130	174	153	156	123	128	181	199	226	114	116	152	214	232	135	138	172	45	45	123	103	62	77	115	149	81	107	112	128	102	18	111	94	99	122	113	84	145	166	122	124	132	126	74	25	131	86	159	103
GATAAGGAAAATCTTCGTGG	80	84	245	259	159	200	392	112	151	409	396	501	206	228	404	455	492	168	166	206	131	240	255	385	652	340	313	381	958	845	30	150	132	216	229	442	359	528	140	113	230	231	342	186	73	140	115	255	188
CAATAATCGGGAACACATCG	161	155	243	257	1	2	363	225	309	321	339	440	208	235	303	350	480	151	148	335	322	0	0	360	407	255	284	351	1	0	49	309	228	223	246	0	0	461	371	345	217	295	0	2	95	305	174	204	168
CTGTGCGATATCATGTCTTT	411	404	691	808	667	735	869	501	573	806	799	829	464	547	738	911	864	263	274	639	570	263	261	630	743	398	569	609	674	587	70	470	377	619	757	645	593	755	545	492	625	719	676	380	182	633	381	756	657
ACGAGCGCAGCAAAAATTTC	296	288	450	538	489	517	693	428	509	717	686	689	312	281	568	650	689	246	246	582	525	322	344	581	663	333	541	599	672	617	48	392	306	531	514	591	506	692	562	410	602	658	633	368	136	484	324	713	619
CCATAGCCGAAAGCCCGGCA	21	30	53	65	59	68	97	30	45	68	71	93	63	77	85	75	116	24	24	71	53	30	39	68	43	29	61	63	30	32	5	41	32	73	62	64	51	100	52	37	65	70	29	23	18	49	31	85	75
CACAGATATCGCAAGGCAAA	258	215	518	518	461	416	539	294	346	410	396	484	247	241	444	511	506	168	162	393	354	215	228	444	468	213	350	423	459	315	50	352	264	500	481	452	405	555	425	370	406	434	388	237	98	378	210	499	451
TTACGGCAGGGGCCGCACCA	410	384	644	679	568	627	766	471	635	517	500	827	188	240	532	499	803	161	199	652	631	501	568	689	801	461	672	700	761	591	58	482	390	599	549	623	500	775	722	549	648	720	713	359	173	578	335	792	591
GCGGTTATCGAAACGGGTAA	71	59	61	60	125	122	188	81	115	172	170	198	102	122	209	173	227	55	56	142	143	82	95	169	152	76	116	142	130	91	13	109	93	155	151	132	110	210	161	136	146	183	112	74	31	150	66	170	179
ACGCTATGCGGGATCATTGG	105	127	341	410	418	345	474	241	299	410	376	448	202	233	357	396	382	1623	1710	332	287	265	269	353	349	205	317	373	540	441	37	308	202	407	393	415	404	519	312	219	339	438	383	210	84	297	176	422	369
TCACCAATGATAAGTTTCAC	100	79	216	261	172	153	309	94	93	205	177	336	155	179	230	271	326	99	102	249	168	103	99	264	216	159	208	228	249	213	30	145	153	275	229	154	183	341	175	128	211	253	180	104	49	184	132	253	269
TTGCTGCGGATGGCATTTTC	705	596	357	432	519	516	533	455	536	521	513	643	357	365	553	571	696	276	303	562	407	254	248	477	569	297	356	457	493	428	36	431	288	491	463	447	430	610	0	0	2	1	1	0	84	511	334	564	412
CCTTTGCGGTGCTGATGTAC	155	145	270	284	236	228	269	164	193	218	214	220	153	191	228	279	264	72	101	202	171	161	127	175	261	138	195	223	276	201	24	241	176	293	267	296	256	335	223	169	196	204	225	124	47	157	117	209	199
CTGCGGTAATAATCCCCGCC	162	142	357	394	191	193	396	213	264	313	350	386	167	243	280	324	414	122	147	258	247	198	153	276	351	212	273	301	351	320	39	253	207	270	334	265	259	385	311	267	257	324	203	127	79	282	172	352	287
ACGGTATTTACTTTGAGCAC	125	137	469	481	499	525	594	145	186	549	547	596	218	285	471	586	727	187	218	485	442	273	374	498	472	207	436	460	549	436	39	235	187	570	571	635	518	702	232	183	567	580	564	331	140	213	159	509	382
CCCGAACTGGTAAGGAACGG	101	107	370	383	364	361	469	286	356	377	347	456	224	256	382	436	490	294	240	348	313	210	268	417	333	169	290	352	415	374	43	275	184	370	376	431	383	481	355	252	367	427	390	197	108	307	214	466	400
ACATAAAGCTGGAACCACAT	144	187	273	315	282	279	364	220	281	288	269	344	211	250	276	377	393	110	103	256	196	209	177	239	272	134	215	259	256	226	19	248	186	289	301	306	274	355	291	201	266	354	282	148	66	261	138	337	246
TTAGAAACGCTCTTGGAACC	156	102	81	88	0	0	113	73	70	98	80	128	63	60	70	94	119	20	118	57	48	0	1	81	60	19	49	80	0	0	7	36	36	69	51	0	0	107	87	82	65	91	0	0	25	51	36	68	76
CCGAAGATTTTGTCCACTTT	507	544	874	986	10	9	1217	655	841	1074	959	1189	613	695	930	1032	1116	431	452	822	854	4	7	911	1047	571	734	818	15	18	73	678	524	797	966	61	50	1137	882	789	862	990	29	14	208	742	482	1125	892
AACGAAGTGATGCCCCAAAG	98	87	318	308	258	282	312	188	234	285	311	339	214	277	277	310	351	98	97	252	242	224	264	295	303	166	220	292	315	223	21	201	147	232	262	265	233	364	226	171	276	369	314	143	64	195	114	392	310
CAGCATCGCCAGGATGATTC	144	179	339	402	344	332	474	226	295	370	360	486	218	232	406	464	472	157	171	382	360	230	236	377	405	236	359	362	355	331	35	218	161	331	402	340	315	504	223	215	327	394	339	192	89	275	223	416	376
CACTGCATCGCACGTTGCAC	261	239	384	375	337	272	461	256	317	339	377	409	178	196	298	338	454	190	174	335	324	185	218	356	359	236	261	352	324	272	58	289	223	335	383	400	346	485	402	357	371	398	382	184	94	298	190	389	339
CCGTCATTAGCCGGTAATGC	85	100	103	113	107	121	139	99	110	154	91	169	79	88	135	130	137	50	84	126	103	91	86	151	201	108	80	110	171	143	12	75	41	113	124	103	112	141	128	115	176	171	144	77	51	121	65	163	103
CTGATGGTGGCGTCGATGTA	37	65	80	92	168	157	253	103	144	147	85	283	125	141	175	182	304	74	88	157	111	105	115	231	139	81	100	126	234	175	23	145	94	128	143	206	190	306	138	143	134	155	216	106	48	124	75	189	138
TGTTGTTGTAAAAACCTTCG	21	10	36	27	24	20	331	25	31	33	28	389	39	51	74	90	419	18	14	38	34	18	19	295	49	29	34	37	42	45	16	20	9	22	27	25	24	328	29	27	22	30	45	28	42	21	14	42	25
TTCGTTAAAGGTGCGGTAGC	31	69	8	6	31	59	293	40	70	45	71	398	33	37	24	32	382	6	8	18	9	25	23	314	15	12	40	43	54	57	24	6	15	42	24	16	30	476	0	8	29	46	27	7	84	102	53	94	76
AAGAGAGGCGTGCCAGGTAG	104	114	376	422	426	411	526	229	319	321	323	446	258	258	486	574	552	112	145	373	362	399	467	390	472	249	319	415	382	364	39	239	187	474	440	416	430	442	468	359	508	554	487	267	95	352	208	439	407
GTCAGTTTTCGTGGCGCTTC	226	222	295	413	289	328	424	251	377	363	341	404	221	294	393	396	404	155	140	370	266	170	182	303	387	207	317	357	399	291	37	307	188	298	282	304	264	373	428	340	388	418	432	223	87	312	210	470	389
GTGAACGTGCGCGCTCTTTT	10	3	6	6	191	170	586	8	4	3	5	699	3	6	5	18	689	0	3	7	4	354	494	535	1	4	5	0	20	33	52	10	10	11	21	146	278	753	9	10	9	15	134	134	136	10	9	16	5
GCAGCGCGAAACGCTTTACC	842	700	261	322	330	251	366	169	221	203	194	270	89	111	244	282	234	1176	537	165	194	155	183	204	224	156	180	189	216	216	20	289	191	295	332	348	375	381	183	123	223	241	269	120	60	148	111	225	197
TAACACATACTCTACATCAT	227	219	422	444	347	427	504	309	458	435	425	458	238	266	398	468	557	185	138	400	365	314	328	411	462	236	374	460	494	315	42	237	180	279	292	322	272	406	389	295	370	417	443	227	90	380	273	493	340
TTCTGACTGTCCTGAATGCC	139	113	252	318	283	266	371	155	196	315	322	386	209	211	301	313	395	96	106	239	199	208	255	290	213	123	195	253	426	315	37	138	106	163	182	188	206	264	245	218	293	262	365	198	83	256	164	347	245
TGACCGCGCCCGTTGACCAG	346	352	696	711	657	618	763	461	723	810	802	850	398	508	689	727	725	220	246	697	584	398	379	646	730	399	582	747	814	681	73	562	350	706	678	659	666	771	641	576	790	810	696	415	189	593	373	805	685
ATAGAATCACGGCTGGCTTT	451	470	473	588	450	476	595	409	565	530	510	588	338	388	493	549	588	267	232	486	407	295	298	493	561	295	411	538	498	463	27	512	383	527	472	492	473	553	667	544	430	437	508	273	90	437	267	542	417
GCTTCGCCAGATCGCTGTCC	6	7	59	63	5	7	169	2	9	81	81	189	4	9	59	85	165	2	0	41	51	4	5	140	22	9	51	63	13	8	9	10	6	40	48	0	2	101	6	12	62	59	5	3	48	15	14	79	81
GACCAGCCAGATTTCATCAA	53	68	116	104	141	110	188	110	142	134	118	207	106	121	95	121	206	46	64	85	92	75	84	142	152	89	70	81	156	111	13	148	122	117	126	188	153	214	154	138	80	90	153	93	30	119	91	114	117
ATCTGAAGTTGCTGTGTTTT	299	292	499	596	465	540	592	459	523	638	563	704	386	418	538	637	572	257	260	625	539	389	436	554	654	322	461	569	603	459	46	459	384	562	562	519	517	641	524	392	513	615	538	310	117	421	310	655	546
GTTATCGCTGTACATATAGC	220	263	408	416	414	383	526	276	323	448	352	420	250	246	349	336	459	121	155	349	293	190	255	363	383	201	318	382	374	303	40	257	196	373	392	352	320	439	389	290	352	377	334	193	87	316	228	471	396
AGTTGGCGATCTACAGAACC	141	165	311	259	293	308	392	217	219	305	250	401	176	210	320	396	421	115	110	281	241	276	346	324	292	150	203	298	323	299	27	201	170	253	244	282	235	341	284	191	319	366	394	213	86	284	176	326	302
AAGCCGAGGATCATCATCTT	310	312	578	620	539	524	745	393	476	579	477	667	303	356	521	596	625	199	229	483	480	356	355	488	652	335	425	530	539	552	80	464	343	519	456	461	395	601	601	463	473	566	452	318	113	430	309	621	483
GCAGTAAACCATTTCCATTT	348	340	88	102	84	66	243	130	137	86	96	224	32	62	82	85	213	52	44	66	72	8	18	207	132	53	79	87	122	78	24	98	92	121	93	131	120	311	139	103	91	105	93	53	51	186	105	111	100
ACGTAACTCGAGTAATCGTC	205	267	357	366	315	347	454	448	808	330	303	364	200	166	262	308	350	147	102	329	265	154	140	335	328	221	277	347	365	248	23	633	504	413	421	463	429	463	626	554	376	363	365	200	93	667	611	375	298
CAGGCCACTTCAAGCGGACC	93	92	5	17	40	43	430	111	121	6	3	460	190	212	9	23	424	81	85	3	0	10	10	385	181	103	0	1	18	19	57	118	94	2	4	20	33	529	185	166	4	5	27	30	139	203	123	6	3
GTTCGTTGGCGATCAGATGC	348	408	620	683	654	606	777	472	631	703	625	771	367	403	632	650	951	343	350	800	725	417	380	691	713	409	491	561	633	459	70	541	401	649	618	655	556	762	792	630	632	755	639	373	166	538	355	871	767
TGTAACGTCCCGTGGAAGTC	251	257	524	497	372	434	650	382	349	527	501	537	281	315	452	542	558	170	234	485	409	275	294	482	504	288	387	480	551	386	44	352	274	425	464	405	403	551	487	400	437	549	462	266	123	351	270	554	454
AGGAGCCAAAGATATAACCC	106	84	186	219	233	207	288	46	87	113	104	264	12	28	188	155	289	39	64	235	188	22	28	266	322	168	238	302	1222	1617	21	4	0	321	391	289	322	348	214	169	270	369	291	164	48	100	58	252	226
CATTGCGAAAAATTCATTCC	156	174	281	325	314	318	346	212	308	396	362	403	193	241	356	352	433	112	145	307	275	238	261	340	337	227	288	353	359	295	42	300	227	366	355	426	348	457	301	237	339	355	388	226	96	297	186	392	349
CACCGTTTCCGTAATGTTGC	335	323	398	483	355	442	522	502	594	462	454	515	629	761	474	555	567	148	186	381	342	268	262	386	474	272	423	407	494	397	47	515	417	454	479	450	460	622	529	386	415	489	414	246	102	388	214	544	399
GTCACCCAACGCCATCCGTG	129	139	351	402	343	355	458	219	208	394	379	451	187	229	422	478	549	140	134	365	319	247	222	350	366	218	282	377	366	369	47	253	177	415	362	300	336	444	273	216	355	406	385	205	116	271	174	475	389
GCTTCAGGTGTGGGGGCATC	135	173	31	45	39	56	452	152	179	59	59	463	136	196	24	19	426	95	119	23	18	19	23	380	250	130	17	17	29	27	37	165	140	31	17	29	40	499	200	153	14	21	34	20	93	222	200	58	51
AATACTGGCATCCAGTCAAT	66	85	75	92	103	106	125	85	128	76	79	136	22	23	37	44	51	41	74	65	87	86	92	97	112	57	66	95	120	82	7	115	76	117	110	113	115	164	121	99	97	131	92	55	28	70	26	59	65
CCTGTCGATTCTTTAACACC	71	90	71	68	103	125	163	53	72	99	94	155	94	85	74	78	148	20	23	29	27	61	86	128	18	9	38	50	124	106	10	52	40	62	57	110	102	175	74	52	50	32	144	72	27	66	47	80	67
GTTACCGGTCGCCAGACCTG	132	174	296	344	265	292	350	243	242	314	322	396	188	225	325	321	417	152	136	267	279	124	191	309	337	156	220	238	380	274	34	237	173	322	290	328	344	393	301	209	269	297	311	166	71	244	172	367	260
TGATACGCGCTTCACGAACC	27	32	41	30	41	31	311	13	23	29	21	346	8	15	28	26	288	88	81	28	25	12	11	246	27	15	27	32	46	34	27	25	12	23	29	28	21	323	39	31	46	37	45	31	63	32	24	25	25
ACAGCGGCAGAACGATCATC	12	15	65	86	115	103	109	31	43	100	88	135	33	39	85	121	124	18	17	54	56	51	66	97	34	27	65	93	99	80	17	24	37	77	95	95	108	150	31	35	75	94	91	34	31	38	35	92	57
ACTGCAGACAAAGAGATGGT	157	182	348	373	268	344	389	278	300	336	361	386	178	200	274	311	331	122	139	299	267	174	143	300	363	176	317	364	415	325	38	258	183	278	271	306	264	378	313	228	330	327	309	179	99	230	141	395	320
TTGGGCGTATTGTCAAAACC	72	99	140	139	152	117	174	186	295	147	128	177	64	98	110	143	138	61	59	130	96	82	98	112	139	73	87	136	110	139	8	215	167	168	147	174	161	189	257	197	125	137	113	90	30	221	178	156	161
TTTCGAAGGCGTCGTGGATC	0	1	418	446	349	329	421	10	7	494	388	440	172	187	360	450	487	2	2	349	315	286	334	364	6	4	340	360	401	376	37	12	7	263	272	438	370	464	2	3	119	161	367	234	80	8	3	486	407
CTATTTTTGGCATCGCTACT	327	295	275	300	258	262	260	219	261	304	245	290	97	114	236	267	239	191	129	269	229	208	165	242	448	274	259	297	1174	753	16	191	149	223	192	240	176	240	365	280	242	309	304	159	49	230	155	277	288
CACGGCAATGGCGCGTGTCA	146	150	209	201	96	80	304	225	216	277	266	309	216	229	296	306	345	103	133	205	209	1	9	243	247	152	245	212	10	15	39	197	142	193	167	3	3	289	228	191	253	282	15	3	72	219	157	256	242
ATCCGGTGCCAGTGAACAAC	97	104	165	222	161	182	235	146	172	224	176	212	110	129	178	196	241	63	78	164	161	76	135	158	185	107	142	170	228	173	25	172	122	214	219	226	204	267	179	170	203	210	210	117	62	158	129	214	152
GCGGTTAAATTCACAAACCA	176	158	269	294	247	246	349	165	205	251	234	303	155	179	295	388	373	144	151	254	206	196	193	263	252	174	178	221	275	209	24	194	158	238	220	267	212	294	229	189	273	259	283	177	61	212	136	282	225
AAGCCTGGAAGGGTTTGATC	704	534	323	375	325	339	518	325	472	388	390	549	306	357	389	473	531	180	250	385	275	238	268	418	478	262	328	388	342	306	36	473	302	385	409	399	352	600	497	373	367	421	374	213	82	412	314	438	353
CCGTAGAAAGTGTCATAATG	216	209	451	535	470	494	616	319	421	501	486	604	330	371	586	587	629	171	192	520	425	296	364	520	539	270	419	480	549	448	54	307	246	402	402	424	408	548	404	384	444	518	491	280	102	416	264	595	451
CCTGCGAAGCGGTCGGACTC	50	62	43	44	187	217	308	60	87	32	33	268	125	114	25	49	336	39	46	48	39	139	128	232	45	22	18	31	210	199	27	44	48	16	31	165	167	267	64	56	28	29	213	120	74	82	62	28	22
CCGAAGCCCATCAGGCCCAG	124	159	244	243	186	264	281	181	237	259	267	314	166	149	270	279	342	100	106	239	228	122	166	238	297	132	224	278	246	234	33	244	190	269	269	271	267	389	245	197	195	253	247	142	60	211	134	299	274
AAACGGGGTATGTAAGGGCC	99	119	286	317	305	308	379	243	280	374	320	464	281	323	314	417	494	152	144	361	278	169	209	395	347	177	254	355	320	238	40	233	190	398	383	376	306	502	344	271	311	435	388	175	88	281	200	415	353
TCAGACCGTCAATACGATTC	102	124	285	244	218	193	293	185	209	241	240	305	171	193	260	286	365	122	176	251	239	132	184	240	262	126	210	248	290	208	23	200	157	306	307	286	217	342	220	145	245	299	291	157	74	197	133	327	249
CATTTTGTAGTCGAAACCGC	146	128	266	299	0	1	312	165	234	261	243	284	165	155	231	294	292	85	89	247	244	0	0	222	250	143	193	215	2	4	20	169	145	261	221	1	0	291	253	207	263	272	1	2	60	196	151	250	298
TCATCCTCTCAGACCAGCTA	0	0	0	0	0	0	262	0	0	0	0	248	0	0	0	0	291	0	0	0	0	1	0	243	0	0	0	0	0	1	19	0	0	0	0	0	0	273	0	0	0	0	0	1	56	0	0	0	0
TTACTTTCAGCAACGTTGAG	85	105	228	265	278	256	288	182	200	277	240	278	174	196	235	287	319	97	83	201	210	143	159	248	283	137	192	227	342	223	19	204	157	235	278	306	273	340	199	187	196	252	273	138	48	196	136	343	294
GTTAATGCGACTCCGGCATC	255	220	420	492	403	418	573	342	430	508	463	587	299	358	522	513	576	241	282	496	460	291	300	529	535	240	351	403	409	351	42	386	307	461	480	457	371	614	445	398	446	483	473	257	126	384	283	583	469
AACACCACCGCCACGCCAAT	234	253	225	247	267	326	454	92	132	237	213	384	116	128	208	249	347	90	103	164	151	178	149	361	340	164	152	185	399	297	40	133	105	162	157	199	166	360	256	214	151	188	303	184	86	232	154	142	94
GAAGGTCGGTTTTTCCTAAG	183	176	285	333	325	287	389	185	214	326	287	372	173	175	261	297	343	134	123	285	293	186	234	362	284	168	248	272	312	269	16	189	163	315	336	333	325	354	295	211	275	319	280	195	54	235	164	333	270
ACAACCTCACGGGTATCTTC	0	0	1	0	0	1	461	0	0	0	0	446	0	0	0	0	400	0	0	0	0	0	0	355	0	0	0	0	0	0	41	0	0	0	0	0	0	481	0	0	0	0	0	0	102	0	0	0	0
CGTTTAGTGGCATCGCCGGT	358	360	626	693	615	650	723	493	626	727	738	868	437	505	654	733	787	367	419	724	630	463	530	733	766	396	595	736	716	663	58	487	400	671	697	719	635	856	665	487	687	735	686	430	153	538	375	716	703
ATCTCCGTCGGAACGTCCGC	266	275	368	450	387	354	475	310	364	439	384	458	234	286	341	421	468	143	185	399	326	269	279	372	457	224	309	411	379	357	36	246	190	319	326	335	309	419	504	383	432	467	402	231	103	352	216	431	413
TTGAGCCGAGGGAACAATAA	72	70	147	158	136	163	219	122	151	175	168	200	100	90	124	129	169	57	87	167	139	105	109	173	180	100	143	154	188	148	15	128	114	178	176	137	141	215	169	136	145	186	151	77	36	163	98	153	154
ACTGGCGACATGATCGAGAT	97	92	213	217	180	213	237	117	192	193	218	270	129	156	216	254	239	138	103	197	146	116	110	206	273	124	171	207	220	170	24	202	138	245	243	323	237	274	183	161	204	216	203	103	59	183	114	256	208
GTCGTGCCAGGGCGGTTTCC	22	35	5	10	7	6	336	54	83	43	76	363	147	182	73	81	375	9	10	8	10	6	12	274	2	1	12	13	5	12	21	50	38	24	31	15	18	362	55	45	15	18	16	9	67	60	60	13	13
TGCGGCCAGGCGATCTCCAC	76	53	99	117	45	58	181	8	15	39	24	480	4	0	155	160	491	137	142	261	259	108	91	355	174	88	92	102	80	77	21	130	143	196	183	101	89	497	309	262	277	264	64	62	98	160	104	320	253
GTTCATGTCACCGTTCAGCG	303	295	206	289	451	362	613	159	191	209	157	562	87	124	197	241	469	399	326	238	216	156	105	514	715	377	246	287	963	929	64	317	261	220	197	407	368	673	350	251	220	235	507	317	149	203	123	198	172
GCGCGATAAGCGCAAAGGTC	98	133	187	277	212	212	302	153	174	254	198	267	117	163	210	251	265	110	98	219	169	107	136	231	305	138	212	261	222	190	28	154	113	176	256	233	192	308	272	176	207	272	232	154	74	176	116	265	215
ACGCATCGCACTGTTTTTTT	194	186	334	350	292	315	370	246	297	377	370	415	197	234	339	415	427	136	153	359	292	209	243	330	365	208	318	320	337	295	36	230	187	305	360	277	315	385	338	259	322	369	378	176	77	318	182	402	343
GGGCATTACGCAGACTTTCA	400	414	269	271	495	578	934	299	365	230	271	923	319	360	510	517	888	398	412	324	254	350	408	774	591	271	228	227	492	448	64	425	320	283	271	680	538	916	453	402	253	324	692	396	173	295	269	193	168
ATCAACACGCTCCAGTAACC	135	153	206	208	237	227	268	189	212	218	243	264	137	149	212	265	252	87	87	243	193	128	124	224	304	148	247	236	274	243	28	165	156	248	229	247	232	269	238	180	227	235	214	132	71	204	140	229	211
GCCAGCGGCTTTTCAGTGAT	0	0	3	7	8	10	495	9	15	9	7	374	10	3	13	15	391	5	2	8	15	8	5	360	11	2	12	9	7	14	40	12	6	11	12	22	13	358	19	6	13	9	19	9	87	3	5	12	16
GTAAGACGTATTGATCTTTC	160	145	224	251	230	163	503	120	178	237	231	488	113	121	223	306	559	118	96	225	216	103	115	373	150	44	124	153	166	147	27	186	143	253	269	191	196	471	199	163	233	278	198	117	103	242	141	203	183
CAATGATCGCCTGATAATCC	0	0	0	0	0	0	520	0	0	0	0	482	0	0	0	0	428	0	0	0	0	0	0	364	1	0	0	0	0	0	45	0	0	0	0	0	0	351	0	0	0	1	0	1	103	0	0	0	0
CGAGGATAAAGGCGAGCACA	111	105	207	203	181	180	240	133	197	204	211	251	164	155	200	210	261	97	102	184	180	95	107	196	252	125	158	204	184	131	20	204	183	234	245	259	237	326	191	163	180	195	209	92	60	144	118	211	230
TGTCATGCGCCAGTCCGTGA	362	393	572	621	545	574	686	419	548	594	578	664	332	381	511	582	615	241	289	562	429	367	384	570	714	345	493	516	595	439	72	448	341	520	538	541	519	639	656	556	583	657	591	373	149	471	338	580	558
ATTACGCCAACGGAACGTAC	26	44	8	13	26	26	536	72	89	5	3	412	146	146	1	3	371	23	28	4	1	0	6	371	47	19	0	1	7	11	25	48	47	0	3	7	5	418	62	49	0	0	10	6	86	98	51	2	1
CAGACTAAAAATCTTTTCCC	272	306	756	917	668	834	1031	478	543	906	839	966	395	489	939	999	1051	304	287	767	724	523	470	833	807	437	813	881	984	802	72	561	475	953	928	797	783	1125	637	411	823	908	779	447	177	634	420	961	711
GTGCTTTCAGGTTCTCCGCG	159	160	338	351	68	71	448	338	361	420	404	485	261	291	396	472	473	128	184	380	279	139	164	372	439	261	403	364	146	145	48	272	194	324	343	87	73	452	403	295	345	428	91	45	93	358	192	431	428
CTCCAGCCAGTCGCCAACTT	89	98	318	307	226	274	339	136	182	324	309	367	204	178	309	295	374	92	85	279	254	140	123	265	149	86	254	277	280	197	29	112	92	261	225	258	212	340	239	165	283	345	274	174	69	167	136	355	334
ACATTCGTCGCAGATATACA	32	25	113	132	18	29	203	15	22	123	128	187	53	64	159	175	254	0	0	9	4	1	7	169	45	25	62	80	68	46	13	18	21	60	72	21	4	259	18	11	135	95	35	18	46	28	18	75	64
TCTAACCGCGCATAGTTTTT	404	482	768	831	701	766	950	602	707	878	780	955	549	574	799	994	998	280	324	763	640	392	530	748	850	463	716	754	853	688	69	678	514	847	736	848	798	991	853	677	843	918	861	508	186	800	426	1010	842
TTCAGCATGTCGCCGTAATC	204	250	430	486	506	454	573	291	428	579	530	573	351	351	451	487	599	199	197	524	392	282	288	495	667	317	379	498	516	370	48	372	289	469	455	452	488	585	410	388	451	452	427	257	123	429	251	565	466
GCCTGCGGCGATCTTCAAAC	96	79	77	95	84	88	100	92	64	112	94	125	48	52	79	91	87	43	36	78	76	65	69	82	116	44	93	127	114	110	10	80	70	93	111	104	61	108	130	112	90	100	115	53	23	59	50	77	69
CACCAGTGATGCGTCCACTC	6	3	8	12	11	2	228	4	9	2	11	141	2	3	6	4	215	2	0	7	6	3	8	221	17	3	7	11	10	8	16	15	12	21	12	23	27	158	5	7	4	7	7	2	61	7	6	7	19
TAATTCTTTCCATACTGTTT	140	176	245	302	213	214	293	233	280	327	302	379	201	213	300	414	397	138	162	262	291	237	190	308	378	205	271	294	329	275	19	251	211	306	327	325	282	379	327	259	288	388	305	219	69	236	170	399	318
CTGGAGTTTACGCGTCGCTT	2950	2856	354	434	395	382	523	464	568	431	430	580	485	578	225	247	527	2694	3667	316	324	235	312	442	984	549	447	447	509	419	54	712	475	378	430	478	390	571	945	746	329	386	518	275	134	469	272	417	374
TGCCATCGGGCAAGCTCCTC	96	95	185	224	303	287	381	154	211	316	337	439	240	289	376	432	510	86	123	277	230	243	207	390	281	160	263	245	428	351	33	140	118	219	238	341	224	358	205	186	255	267	353	200	75	181	164	311	259
TCAGCCATTGCGTCGCCAAA	214	223	409	457	387	413	487	370	367	461	439	517	316	310	415	489	581	145	168	395	308	284	276	404	509	264	385	417	517	382	49	390	296	440	487	461	385	569	447	333	421	535	447	258	104	324	241	464	409
TGGTTCACTATCGGTCAGTC	0	0	1	2	0	0	392	0	0	0	0	424	2	0	2	0	422	1	0	0	1	0	0	355	3	3	1	1	2	3	47	0	0	0	0	0	0	423	1	0	0	0	1	1	90	0	1	0	2
AGCGGAACGGTGTAGAAGAT	9	10	193	232	241	275	263	94	186	239	222	306	56	75	215	259	320	8	2	212	171	152	206	235	251	119	202	207	351	291	26	88	49	275	264	263	293	318	178	136	291	268	344	165	59	141	100	257	232
GCTCACCGAGCTTCCCTGCC	168	232	320	361	298	356	362	270	421	422	319	474	262	323	413	439	516	148	179	405	351	255	263	394	447	248	306	363	370	344	45	381	250	377	412	456	410	565	477	317	369	432	426	219	107	317	199	483	376
CTCCATCGCCGTCTGCGTTT	85	61	150	165	165	129	170	112	154	173	132	183	81	102	119	150	187	63	66	147	152	80	104	136	162	99	135	152	181	135	8	88	63	121	140	119	114	113	158	98	146	145	163	76	34	116	78	153	127
AAAGATCCAGCCGTTGTTGC	195	216	371	390	280	287	456	243	351	373	381	470	239	295	359	392	496	109	146	349	291	184	182	296	325	179	256	324	322	261	30	266	185	382	344	346	306	419	297	247	345	374	317	177	63	297	186	417	321
TCGGGCGACCACCAGAGGAT	186	141	132	136	99	147	302	29	36	36	19	244	29	28	85	86	270	101	100	210	205	189	161	230	231	125	209	231	303	203	29	205	170	236	268	224	280	327	222	191	225	244	225	118	58	221	171	303	205
CGTTCAATACTCATGGTTTC	250	241	448	482	22	27	582	333	431	505	467	585	299	361	502	582	566	259	325	402	423	5	7	465	526	281	382	458	36	35	39	390	311	513	514	28	24	634	423	346	429	510	27	27	84	406	273	615	452
GCTATAGCACGACGGAATTT	72	78	87	96	116	107	425	55	55	107	120	394	126	164	106	105	313	77	89	82	106	119	59	289	406	216	110	120	606	795	32	34	39	96	109	191	175	388	64	57	41	45	82	94	82	43	48	65	61
CAAAGTTTGCTACCAGCATG	125	143	271	332	379	318	417	156	163	359	333	492	120	155	355	394	478	107	112	377	377	258	305	381	228	126	277	318	333	363	35	148	103	409	408	380	360	529	135	98	309	361	377	228	104	117	98	450	353
GAATAAGCGTGCTCTTGGAT	28	33	12	27	149	146	1001	105	139	58	22	907	139	180	91	84	1108	18	20	29	27	45	44	804	42	30	28	20	123	132	75	74	37	20	24	163	150	1217	86	72	30	18	106	83	221	44	59	40	29
AACAGTAATTGCGAACCTTC	342	445	346	330	304	312	357	205	287	358	352	395	175	217	305	322	381	141	140	304	282	140	172	343	376	209	252	317	354	286	25	306	260	375	365	331	378	454	338	282	266	365	315	199	71	313	182	341	336
CACAGCCAGGAAATCTTCAC	248	243	335	380	335	323	400	315	372	413	370	469	245	270	369	404	434	173	219	332	327	145	242	374	449	252	315	321	382	325	28	328	227	369	329	345	278	379	476	358	373	396	347	223	91	365	271	485	364
GATCCAACCTGCGGCTAACG	279	290	496	572	431	520	641	410	436	589	576	657	361	366	477	598	658	193	230	482	441	329	360	553	623	318	465	523	483	380	60	439	373	606	554	569	490	692	544	460	470	633	612	313	161	451	331	637	479
TCAATAAAAGAGACGTGATT	213	250	379	386	316	354	481	244	307	444	388	449	119	175	359	398	488	159	141	405	354	261	286	423	517	210	393	451	435	389	29	202	143	320	342	360	312	437	215	162	396	412	410	248	86	261	194	511	394
ACGTCTTTGCTGCCGTCTTC	530	549	61	76	90	72	107	58	80	50	53	87	75	81	39	64	79	32	41	46	55	56	52	68	122	68	58	86	75	85	9	79	63	75	83	88	83	110	88	84	48	71	76	52	16	62	67	47	43
CACCACGCAGTGAGGCGAGT	96	176	206	227	164	209	243	161	222	216	211	306	154	135	258	247	269	79	83	236	191	144	161	214	224	125	173	195	172	198	25	198	131	222	251	263	229	287	236	216	205	218	265	138	62	166	103	229	237
AAACGGATCAAGAACAAACG	362	354	513	527	512	480	623	368	466	530	491	590	277	315	488	497	564	205	203	461	441	338	398	544	598	333	431	562	562	431	49	389	315	488	525	508	409	630	574	432	500	529	559	309	116	433	265	609	479
AAATTTCGCCGCCAGCTTCC	229	223	444	494	449	505	505	305	374	480	448	512	313	316	376	465	581	159	165	366	357	276	257	403	412	209	361	428	520	390	29	307	267	413	366	473	429	491	398	322	382	499	497	301	96	352	220	450	412
AGTGTCGTTATCAATTGCTC	68	64	125	178	116	117	161	126	105	165	164	188	103	108	140	192	215	70	116	140	147	111	107	142	181	98	143	158	136	149	17	153	133	226	233	193	130	213	140	129	129	176	137	109	31	113	74	181	156
TTTAAACGCCAGACCAAAGC	2396	2477	2067	2297	2343	2530	2679	457	594	726	741	1054	334	376	928	1031	1414	500	507	1354	1100	764	822	1501	1356	688	957	1057	1224	1057	72	620	482	877	752	948	847	1215	2192	1628	1487	1621	1813	932	344	1033	768	1345	1235
ATAATTCAGCAATGTTTCTC	238	214	376	393	250	230	394	269	367	390	375	481	215	253	385	444	442	167	161	339	297	102	109	343	394	247	366	373	237	237	30	266	167	292	270	163	129	388	341	266	327	399	183	134	78	308	210	394	374
CTTTCCCGCAGCTCCGCATC	80	87	207	235	197	207	291	192	202	341	304	326	60	74	249	310	314	140	129	282	241	164	196	237	365	232	252	302	229	216	33	124	105	307	332	244	205	296	178	139	290	351	221	93	87	194	133	278	215
GCAGTACGTGAATAATCTCC	127	180	371	411	317	319	584	300	412	451	342	572	231	278	414	448	503	102	146	383	308	225	263	392	410	234	342	361	354	298	56	353	253	411	383	352	345	508	405	289	346	385	371	180	98	320	196	438	380
AGCTGGAACTCATCCAAAAC	128	132	223	247	237	239	312	177	225	275	222	280	152	174	233	296	286	91	111	234	176	131	143	228	277	177	237	236	249	218	16	193	171	252	267	281	220	350	249	186	248	303	236	134	69	196	158	285	246
GGCATCAACAGCACGCTCGA	0	0	0	0	0	0	0	0	0	0	0	0	0	0	0	0	0	0	0	0	0	0	0	0	0	0	0	0	0	0	0	0	0	0	0	0	0	0	0	0	0	0	0	0	0	0	0	0	0
GCGACGCGATGTTCGACGGC	397	430	677	691	595	666	921	419	634	706	663	935	516	557	737	720	947	263	289	663	621	395	470	723	821	399	543	626	768	637	101	527	431	755	772	713	634	929	690	530	629	793	703	387	190	638	381	720	632
TGCTCAGTTAATGAGGCTGT	227	208	384	415	369	372	475	310	375	390	351	504	266	308	388	440	445	132	162	391	361	265	287	363	439	248	321	383	360	385	38	259	207	346	346	403	304	437	216	137	404	410	400	225	110	294	194	489	370
CGTGCGCGGTAGGTAAAGCC	48	51	227	260	54	28	261	143	158	186	198	262	136	169	245	311	335	67	75	231	184	8	12	221	203	105	155	195	10	11	19	150	114	222	202	14	26	272	227	164	228	254	42	21	71	165	128	283	237
TTTTAATTCAACCAGTTTGT	135	169	355	458	371	446	458	310	441	420	414	455	315	329	388	479	474	148	142	423	358	287	312	340	450	264	354	381	521	379	25	384	268	376	466	515	406	516	340	295	370	379	426	235	74	294	208	455	359
TTGTTACCAGTGAAAATTTA	90	131	288	291	234	276	295	188	217	261	308	344	156	161	251	281	314	82	94	226	217	82	81	255	248	142	235	232	344	216	27	198	131	274	243	271	258	313	216	188	251	282	209	125	59	189	143	298	263
CGATTGCCATACCTGCCATC	104	169	176	230	285	323	341	146	182	123	112	216	128	149	131	151	256	94	82	83	99	152	159	228	218	120	108	96	243	182	29	138	121	108	96	176	182	275	184	139	133	144	230	110	45	194	140	163	122
TTTTTTCGCTTCGTACTGCG	111	148	201	226	217	222	246	206	249	284	288	292	186	191	203	294	299	99	114	274	205	138	193	239	227	157	228	213	271	194	10	229	163	298	279	303	282	334	228	183	228	305	270	157	36	202	130	286	269
AAGCCGGTGCGGTCAGGCAT	319	349	436	473	460	467	660	357	477	450	427	635	291	354	390	459	588	350	433	504	386	332	353	522	603	305	341	470	493	399	56	403	298	456	526	444	400	636	453	404	445	486	469	275	137	445	303	516	411
CCGCCAAGCAGGGCGAGGAT	457	454	562	569	521	589	670	717	844	612	605	678	390	410	591	759	795	330	364	555	500	381	454	532	700	354	461	566	703	552	79	453	360	516	471	582	444	665	720	565	557	647	593	453	153	505	351	670	590
ATTTGAGCGTGATTTTTCCC	512	595	871	1005	792	802	1030	646	793	968	920	1006	586	656	787	918	1058	413	455	842	777	653	752	813	919	495	690	824	909	861	57	693	465	823	806	777	740	1036	940	707	897	963	825	466	171	723	465	915	805
GTAAAACCCCCGAACTGGTA	0	0	1	4	141	169	532	67	69	11	10	476	4	9	1	3	451	104	104	55	47	269	239	407	305	195	346	405	415	368	33	310	203	425	399	433	393	592	289	227	348	417	383	225	117	299	201	408	414
CCAGTGACGTTCAAGAAAAT	289	333	516	668	533	539	752	406	553	597	593	694	371	416	531	591	614	222	266	535	479	309	359	569	695	415	451	477	643	498	54	605	414	597	585	634	625	854	613	435	499	594	616	348	145	459	302	613	519
GATCAAATTAATAATCGTTT	104	122	232	243	185	181	257	154	237	245	235	301	137	182	257	307	287	106	84	196	197	164	163	232	230	138	184	167	193	195	21	154	133	205	192	206	174	226	225	166	203	226	237	121	30	229	113	297	234
TTTACGCAGCGCTTGTGCAT	0	0	0	0	0	0	308	0	0	0	0	377	0	0	0	0	326	0	0	0	0	0	0	266	0	0	0	0	0	0	13	0	0	0	0	1	0	281	0	0	0	1	0	0	85	1	0	0	0
TCATGCTGGATTCAATATGC	290	259	326	379	318	358	422	279	356	342	330	453	178	189	264	310	359	128	126	338	268	220	252	340	361	187	301	288	341	248	30	297	222	260	321	309	248	394	347	268	317	332	330	212	90	339	194	404	329
AACAGGCCACAAATCAGAAC	37	31	251	332	231	289	389	35	68	334	282	326	31	52	269	242	337	54	54	297	260	169	201	310	41	31	184	230	276	224	26	55	43	230	237	251	279	345	76	46	273	271	291	167	65	59	43	248	235
ATCACTTCAGCCGCCACTTC	366	403	648	706	586	632	723	577	735	648	607	728	354	421	569	667	650	247	230	601	557	362	353	607	677	327	551	562	582	491	60	856	622	761	734	810	712	893	982	749	602	663	606	324	140	581	396	730	525
CTCATCGAGCAAAGCCTGGC	97	76	174	191	191	209	210	130	231	237	225	268	107	151	210	252	251	61	89	200	177	101	146	227	231	127	212	214	251	253	18	162	135	263	300	273	255	392	201	190	183	219	225	117	58	179	124	274	212
GGGTCATGCGACTGTTAAAT	120	144	205	225	152	227	248	189	246	204	231	240	206	214	196	234	256	66	76	174	160	88	85	192	212	115	157	174	182	141	19	158	142	139	119	168	126	212	218	208	185	221	167	96	50	176	144	262	199
GTTTAGCGACTGCTGTAACC	186	182	299	323	260	292	336	222	272	272	236	319	139	192	252	300	320	117	89	242	183	148	194	236	300	171	185	211	245	185	19	185	161	281	248	263	240	336	235	204	254	266	301	131	57	207	120	270	238
AACGCTGATCGGTTTACCAT	189	218	353	394	349	383	458	253	333	375	397	454	270	316	396	427	530	140	155	382	305	235	258	396	455	212	303	398	414	325	26	271	223	346	313	325	292	419	390	296	352	354	388	252	97	340	206	454	346
CAAAGCCTTGCCGAGAGATT	28	34	26	33	67	58	505	27	29	24	61	518	127	124	146	203	534	53	66	40	42	34	38	388	55	38	39	52	139	231	39	77	73	83	73	69	75	465	47	36	18	24	0	0	102	109	110	43	24
CTGATTAACATTCCGGCAGC	217	224	442	423	360	481	494	289	322	410	394	500	212	253	374	472	500	166	186	408	339	220	283	380	471	221	348	435	439	384	28	310	260	463	435	393	354	510	371	311	345	437	311	223	99	403	213	430	402
CCTGGTAGACGATATCGGAG	78	99	394	445	453	417	484	283	379	430	456	513	21	42	450	532	514	140	167	410	368	366	444	456	287	177	328	454	530	390	34	273	220	531	445	561	511	508	265	232	470	494	411	261	99	333	217	528	465
ACCAGCCATAATTCGCTGAC	176	152	216	274	223	246	324	235	276	288	303	387	221	184	284	248	348	115	145	294	241	145	158	277	280	167	215	235	268	203	28	244	185	277	286	306	264	400	288	196	272	335	301	161	55	193	148	330	263
CAGCAACGTCGATTCCTTCT	336	334	590	681	583	570	733	476	558	718	642	793	387	369	612	666	695	349	345	597	500	319	395	685	706	351	502	533	635	540	55	471	336	616	639	620	494	831	566	479	620	724	647	366	147	580	336	729	550
TAACCGCCGGTTTTTGATAA	56	70	223	272	139	159	350	120	162	244	269	362	149	202	253	306	390	53	66	222	180	181	209	229	210	115	184	205	105	98	20	136	119	276	269	192	185	353	126	115	179	250	173	77	51	231	160	260	222
CGTTGGCAAACATCATCACC	375	398	694	735	696	703	855	463	559	717	651	788	336	415	721	815	792	514	315	642	543	418	386	636	788	428	595	658	794	552	84	474	400	629	630	645	639	874	512	400	562	641	630	377	179	628	388	823	668
TGCAGGAAAATAGTATGGTG	357	352	291	323	246	265	352	286	371	387	322	414	237	280	351	439	415	146	172	404	368	201	211	371	396	195	318	351	343	286	23	321	225	361	348	347	341	434	456	322	305	390	344	180	82	329	206	396	350
CTTTGTCTTCGCTAATCACC	26	30	38	39	168	224	296	83	105	85	58	311	27	28	5	16	320	6	8	17	18	80	128	250	4	2	24	25	204	182	30	7	5	2	1	222	187	393	11	5	0	5	125	62	72	73	61	22	19
CGGTACGCAGCCAGCGCTTA	108	133	211	180	205	161	237	185	210	236	160	255	113	155	191	210	254	59	83	182	166	93	114	202	228	104	143	195	179	166	16	111	70	138	116	169	125	164	189	126	201	203	188	114	49	151	114	259	196
TTTCGGGAGGAGAGAGCAGT	160	168	331	364	291	317	433	256	324	341	394	430	268	280	388	396	457	232	221	322	273	199	252	362	406	214	330	315	398	345	24	290	213	413	361	383	300	454	394	291	341	389	331	209	97	390	182	444	380
TTCTTTGGTGTAGATGGAGC	81	97	185	247	228	195	229	134	134	267	275	271	123	145	195	248	316	122	128	257	209	121	174	243	226	102	149	166	242	190	11	176	124	230	230	253	244	289	147	132	230	262	233	137	48	156	127	267	227
CGCGAAATAGTCCGGGATGG	232	294	404	388	443	467	545	503	804	434	453	556	332	305	467	522	566	130	173	351	309	194	264	435	529	224	285	329	394	331	64	443	446	401	384	407	369	434	691	624	363	428	464	204	127	779	730	433	394
CGGCAATAAAGCCCAGCATC	27	23	141	137	98	117	298	40	79	158	128	366	153	151	181	270	301	18	44	127	110	19	28	230	85	51	101	158	76	64	27	57	35	160	143	126	86	393	85	64	140	148	101	51	54	64	45	172	137
ATTCGAGCACCAACAGGTCC	442	506	235	319	6	5	554	364	525	394	417	539	401	419	358	507	553	184	218	411	356	4	0	461	567	308	343	516	3	4	30	530	355	307	347	7	2	615	603	478	262	357	8	0	124	415	289	250	278
TATTAGGATCAAATGCGTCG	105	103	216	251	241	194	267	217	219	266	269	318	145	188	266	351	324	118	118	261	258	189	186	229	266	133	236	227	193	241	15	193	158	236	248	250	195	249	199	189	248	252	239	134	43	225	156	276	226
CTTGATGCGTTGACCACCGT	0	0	0	1	0	0	321	0	0	0	0	383	1	0	0	0	331	0	0	0	0	0	0	264	0	0	0	1	0	0	34	0	0	0	0	0	0	310	0	0	0	0	0	1	95	0	0	0	0
TTTTGCAATGTCATGGACAT	2	1	1	2	2	7	554	27	36	4	3	540	18	27	4	7	605	5	7	7	3	1	1	412	0	0	2	4	0	0	30	0	0	5	6	1	2	508	4	3	5	6	5	4	95	2	1	1	1
CGCACCAGCGCCTATAATAA	55	42	51	60	59	77	88	71	72	71	71	104	40	41	35	53	76	122	42	67	53	19	41	77	89	39	21	23	13	5	8	70	83	95	73	71	71	150	87	92	53	51	48	34	26	64	45	57	47
GCCGCAAATATGCACCATCC	162	126	226	250	270	236	330	160	202	225	235	314	125	159	206	263	277	103	106	218	214	112	95	260	273	132	204	242	294	218	41	200	136	220	239	260	263	347	238	204	247	261	272	174	99	192	113	242	253
GCCTGGAAATCGACGTAGTG	127	145	251	265	222	209	273	179	213	259	240	318	194	218	302	308	412	79	114	242	217	104	137	287	273	166	239	288	238	198	42	227	164	283	258	222	197	332	270	191	269	300	260	154	72	299	145	278	271
GATACGTTGGCTTCCATCGC	231	245	360	480	347	355	536	287	359	453	409	516	305	329	446	499	614	163	190	361	326	161	200	422	469	224	396	411	453	373	37	311	242	430	416	334	366	540	373	286	394	424	392	206	98	333	239	456	458
TACCAGTGAAAATTTAAGGT	132	155	263	296	271	291	362	162	205	295	272	324	178	188	246	291	350	76	88	215	213	143	159	298	270	125	245	281	282	240	20	172	160	255	242	271	258	375	211	159	265	298	280	139	71	229	160	321	288
GTAGCTTTTGTTTTTTCATG	136	163	370	339	287	331	413	247	309	322	336	416	223	228	329	382	369	146	111	319	279	209	243	364	374	195	276	328	289	203	22	269	207	373	321	352	340	436	300	270	322	328	392	191	49	299	175	425	343
TGCGAGCGGGAGGAAGCGTG	48	77	205	203	181	205	268	107	137	227	205	244	111	109	234	273	300	51	68	192	153	80	105	183	185	96	140	188	163	127	32	103	62	166	151	132	143	209	99	108	190	255	157	65	55	122	93	247	221
CCGACCACCGGGTGGATCAT	23	23	123	134	19	21	270	23	55	205	248	271	27	18	129	189	236	14	12	145	164	5	2	216	70	50	127	143	109	82	28	17	19	118	152	10	4	271	22	31	149	152	14	6	62	36	31	138	96
GTTTTTGCTGCCATCGAAGT	26	51	13	16	104	71	573	24	18	24	14	674	24	25	6	18	593	15	11	14	10	55	54	491	11	12	16	14	35	92	35	4	3	2	5	71	82	635	0	1	3	4	16	8	123	11	11	18	9
CACTCTTGTGGAAGCAAAAC	133	125	192	226	199	225	274	195	232	236	194	266	133	137	250	276	266	129	83	198	188	166	148	218	263	133	213	234	256	230	27	194	136	236	221	248	207	274	209	188	225	238	202	115	52	178	124	266	231
AGCACGCTGGACTCGAAGAA	95	105	196	216	191	186	261	113	168	217	223	300	131	130	182	254	251	101	94	176	126	110	117	205	261	123	226	221	251	182	16	138	103	187	189	200	175	220	158	134	194	217	225	113	46	165	104	223	177
GACATCCTCATAAATACAAC	99	99	172	177	147	160	203	131	165	194	175	211	78	88	137	179	188	66	67	193	172	132	107	183	207	80	159	141	207	152	12	182	122	216	211	180	201	255	184	111	152	204	207	111	42	163	106	193	152
CATGACCAGACCTTCCAGCG	87	78	169	251	254	279	491	67	108	276	219	523	161	133	306	363	529	64	76	220	183	162	134	403	86	45	133	145	215	191	39	64	42	223	186	274	228	542	79	86	212	212	332	169	114	89	53	191	197
CCAGTCGGTGGCGATCATAT	105	148	214	263	205	230	233	138	188	239	195	236	114	113	128	188	254	64	83	176	153	125	121	190	220	135	145	175	211	191	22	187	144	186	198	194	175	281	242	226	201	193	210	119	52	167	110	208	185
ACAGGTAAAACCAGAAGTTC	193	213	325	368	276	273	385	280	335	373	390	447	224	269	343	442	468	156	161	365	327	145	149	377	366	191	266	316	291	226	28	347	247	418	467	371	331	491	382	303	344	328	325	194	55	302	232	360	308
CCGGTAAACAGCCCAGATAT	177	156	281	296	297	298	405	202	285	321	297	435	187	211	311	344	432	127	153	238	205	189	202	353	322	180	226	299	333	307	33	252	236	324	359	353	357	514	325	251	310	318	347	210	78	268	198	348	287
AGAACCGCTACTGCAATCGC	617	572	571	538	519	496	590	476	494	509	533	606	152	155	535	650	601	177	132	539	399	467	416	477	468	275	519	567	517	547	43	534	392	583	559	538	400	566	1761	1357	557	628	529	289	133	359	305	624	447
CACGCGATAGCTGGGACGAT	83	113	164	150	148	128	183	191	214	250	195	235	85	103	176	192	224	58	81	155	157	122	171	203	186	102	144	154	132	124	21	161	141	181	212	195	191	246	249	184	176	214	194	107	59	144	81	211	160
GCGTATATTTGCGCTGTGAA	121	121	262	272	208	236	326	211	260	285	299	294	190	189	275	304	382	106	126	276	272	222	185	320	306	162	252	267	240	244	36	202	163	331	255	236	219	368	286	230	300	350	242	167	69	261	144	367	301
ATAGTGGGCAATCAGGGATT	72	70	370	427	381	344	569	104	103	355	331	573	193	260	363	427	565	106	111	394	314	229	274	459	453	259	282	341	484	336	39	193	175	339	287	261	256	519	302	230	349	359	218	153	115	309	182	385	331
GTGGTCGTCGCAGTCGGAGC	108	128	223	247	196	229	289	170	202	262	204	251	127	138	196	261	241	82	96	200	192	141	142	215	235	121	165	234	237	195	14	159	119	230	247	187	209	293	203	142	219	252	219	115	61	163	133	221	212
AACGTTCAGCATCCCCTTTC	321	365	673	753	595	683	811	483	661	793	771	845	452	591	758	911	873	256	272	693	636	419	461	737	793	441	624	752	783	605	69	671	469	837	828	823	782	1057	761	595	764	938	798	468	194	572	404	778	685
AATGGTAATCACTTCGTGTC	204	206	396	433	373	355	442	276	393	428	389	513	286	289	423	452	511	174	159	405	332	240	311	373	413	220	375	397	493	415	36	301	241	404	423	416	444	534	426	281	439	445	484	258	91	297	198	502	362
ATAAAACGTTTCGCCCGGCC	1	0	21	21	44	36	152	31	37	295	256	425	0	0	4	2	440	0	0	43	25	130	50	320	16	10	19	15	7	9	19	1	4	176	104	113	84	439	145	96	153	183	95	38	76	13	8	61	57
ACCGGCGACGTCCAGCATAC	486	466	343	371	433	354	462	243	310	356	296	400	169	185	297	285	404	214	256	377	306	319	391	398	457	272	334	401	400	371	51	385	271	407	412	505	495	546	424	352	338	414	389	220	113	311	189	395	272
ACCCATGGTGAAGAACTGGC	160	151	280	272	293	292	362	161	215	245	220	317	200	215	322	277	401	332	243	255	225	171	206	259	321	131	228	261	316	285	32	224	140	266	308	274	211	332	304	260	260	291	347	151	80	234	143	328	218
TTTATACGAATAATAGCGGC	135	151	274	223	244	210	269	164	190	233	262	264	125	160	229	228	245	97	87	193	178	146	147	199	250	129	171	203	226	231	10	204	121	283	231	215	231	264	239	184	204	249	215	122	54	151	96	278	181
CCCCTGAGCGGGAATGTCCA	185	166	238	282	237	303	281	171	218	215	253	292	107	154	223	217	311	117	111	239	218	215	273	265	302	161	211	256	319	230	30	198	157	284	210	239	212	314	308	222	232	240	317	149	71	245	139	264	228
CTCATCAGGAGTGACCTCAT	155	194	350	348	321	343	395	362	417	367	370	470	225	271	392	416	443	126	128	292	268	308	348	356	42	37	43	54	56	52	8	321	207	343	388	403	327	412	549	445	346	409	400	235	88	321	210	459	373
CAGCGCCACTGCTTTCAACA	81	81	75	80	89	107	103	70	80	91	95	121	35	59	70	64	101	55	47	79	103	95	141	93	132	57	103	109	126	107	9	82	64	92	90	123	86	123	149	123	111	106	137	48	24	69	65	111	88
GCCCACAGTGCATCCATTAC	39	37	504	495	411	439	613	64	101	496	493	662	222	243	517	618	645	40	27	492	447	282	325	533	97	63	436	553	440	416	49	60	56	515	514	456	446	660	133	103	493	576	504	252	154	123	96	605	432
CGCCCATGCGTTGACGTCGC	154	179	316	368	339	346	410	210	339	335	333	390	239	197	378	384	454	134	161	346	343	255	239	354	348	198	298	344	430	286	30	287	202	341	336	269	297	416	414	321	351	413	387	238	88	326	203	438	375
ACCGTAGTACCGCCTTTTAC	118	104	223	238	100	103	259	155	198	270	271	313	209	226	201	288	312	57	56	253	192	90	91	262	204	92	220	250	95	84	28	223	181	328	284	73	83	426	257	224	249	296	104	53	64	254	141	334	256
AAATTTCTATCATCATATCG	179	216	327	349	361	377	453	272	338	362	433	414	240	272	317	419	457	146	145	313	310	228	276	318	419	240	382	337	431	309	27	362	246	451	399	511	446	551	377	296	388	365	303	211	50	306	188	390	338
GTTGTCGATACGGTTAACCG	159	180	295	313	211	198	359	230	307	289	294	416	198	245	332	388	414	130	128	314	300	142	156	300	381	177	272	283	283	270	40	289	236	391	362	250	258	451	284	287	307	343	279	137	78	240	170	334	325
ACCCAGACATTGCTGACTGT	399	421	782	1022	887	835	1143	588	692	899	898	1109	652	800	993	1194	1262	307	314	849	773	562	523	953	926	574	790	905	1063	794	81	723	576	913	998	960	893	1190	1107	805	893	1048	935	632	245	675	488	1174	962
ACTATACCTTCAGGGACTTC	104	92	151	172	128	116	201	92	125	127	178	170	102	137	121	173	198	82	81	141	153	87	114	148	145	81	121	149	147	117	15	89	81	136	125	87	98	162	155	114	153	181	140	108	39	146	71	183	132
GGTAGACGGGCCGCCGATAC	17	24	199	188	515	561	648	16	29	51	57	675	51	66	258	348	690	141	162	315	277	261	367	539	22	9	23	44	198	245	74	8	2	22	14	420	467	638	25	20	48	53	567	338	156	9	8	122	97
GCGCGATTTCCGTCATCTTA	189	199	269	278	321	280	386	183	241	364	325	408	211	216	315	388	420	115	141	339	306	208	178	371	321	218	304	379	407	293	42	253	196	289	270	354	333	496	378	267	287	311	415	195	100	268	170	375	304
AATAAACCACGCGGCAGTTC	586	610	901	1034	840	845	1062	645	794	884	918	1082	583	717	874	942	1081	599	406	809	674	462	504	850	913	559	746	834	906	814	83	643	435	793	735	806	678	989	989	717	875	1054	911	533	216	742	462	990	905
CTGACATTGTTGCCTGGCGG	217	232	322	347	285	298	397	268	285	359	264	372	248	226	303	390	406	132	132	322	320	168	169	339	498	236	246	327	297	288	36	164	118	243	284	134	171	386	313	289	308	348	219	132	83	307	202	363	302
GATGCTCCAGAGAATCGATC	101	112	231	221	204	196	304	160	217	261	238	292	179	188	284	283	314	92	115	224	177	127	137	255	241	140	150	198	223	190	32	291	183	285	252	238	217	394	282	216	276	280	225	150	67	201	125	261	212
CTGCGGTTGCGCTTGCTGCC	242	260	517	471	423	450	583	317	359	471	401	534	270	295	432	407	505	179	207	413	350	287	243	437	477	236	312	381	358	362	60	290	245	330	328	306	258	480	431	341	491	515	418	242	130	396	243	557	431
GGTATCGAACCACATAATAT	82	94	178	224	211	182	248	188	213	202	149	222	85	109	138	179	212	65	70	185	135	75	89	181	215	87	135	188	33	44	17	166	128	170	162	151	162	233	241	184	184	232	157	96	51	197	106	182	186
CGTCGGAAACCGCTTTGCCA	178	184	288	290	256	257	369	202	278	317	308	348	158	207	286	357	389	124	142	275	271	175	237	302	330	183	265	277	299	223	22	277	189	341	278	295	260	411	295	231	266	325	289	180	81	241	159	334	237
AACTCACCGAAAGATAGTCG	67	99	185	231	221	261	331	179	261	281	267	333	100	91	332	300	321	104	116	206	191	119	151	254	361	130	231	275	372	298	14	120	112	241	209	300	196	390	318	238	240	281	290	136	64	225	121	317	221
ACAGCAAATCTCCCCGGCGC	137	147	294	274	302	251	355	148	250	301	271	335	181	123	267	191	317	76	86	224	196	150	163	275	318	155	268	258	276	291	32	231	176	286	288	321	296	336	251	231	263	311	299	173	83	201	150	302	273
GTCCAGATGCTGTACCAGGT	176	218	422	462	459	453	629	295	378	473	453	607	308	360	494	552	620	213	233	448	372	337	314	498	506	295	414	501	538	441	54	339	286	434	442	608	464	662	348	312	437	492	545	306	137	399	289	498	411
GGAATGCTGTACCACTGCAT	143	135	230	253	143	149	273	166	192	260	193	243	141	188	244	302	288	68	88	222	166	135	143	213	211	123	185	217	231	193	22	194	137	283	285	231	234	313	225	161	216	258	226	139	63	193	112	251	230
TTCACTGTGAGCATCAAGGC	160	166	93	112	359	340	479	249	303	164	163	463	223	271	137	145	413	118	129	264	223	260	298	358	384	194	269	302	449	346	38	252	195	98	85	316	278	422	350	237	98	96	319	193	81	311	181	200	197
GCCCAGCACCGGTTGGGTAC	180	170	323	319	204	231	384	264	314	348	362	439	185	229	295	367	423	118	141	309	234	155	110	357	366	196	281	295	205	170	37	258	195	306	299	210	166	352	328	272	314	333	316	134	98	255	176	349	304
CAATTACGGAGGCGACAGAA	112	112	212	239	217	267	269	149	223	255	204	278	143	184	240	231	286	126	87	208	193	114	127	244	297	134	208	265	279	217	18	164	137	212	189	270	238	302	202	174	194	217	198	144	57	231	170	336	231
AAAGTGTAGAACTCATCAAC	73	67	109	117	101	97	105	79	77	92	79	101	56	51	82	119	98	34	50	106	88	108	94	97	107	62	70	85	95	98	9	78	61	85	90	84	88	79	115	114	110	122	111	57	21	78	43	109	85
GATAAACAACGCATTGTAAT	61	73	84	103	61	87	95	44	69	98	82	95	47	64	67	70	93	22	38	60	58	36	55	77	75	58	67	99	77	54	12	183	152	222	226	206	137	261	88	62	80	75	89	59	18	70	45	87	73
ACCGACATCATGATCAGCCC	143	152	270	291	249	213	355	190	216	347	268	329	157	211	269	314	337	101	108	222	216	156	173	283	275	153	222	241	303	241	22	192	163	254	275	256	234	340	256	241	308	343	259	162	92	202	136	285	244
AGCGACACCATCCGCACTTT	157	171	370	379	307	330	457	258	335	415	424	468	244	308	372	446	500	195	175	394	340	232	269	386	407	236	322	373	325	317	47	278	207	377	408	309	314	410	356	240	318	364	330	174	101	272	185	418	353
TTCTACATCGGTGTGTAAAT	18	27	24	20	24	24	112	14	26	7	16	106	14	29	15	4	138	22	24	12	23	15	22	96	33	22	18	16	30	28	8	19	18	6	8	29	36	123	48	46	29	24	51	27	27	23	28	33	36
CGCTGATAAACAAAACGCAC	53	68	144	173	87	66	259	93	90	126	154	224	103	110	193	235	244	70	92	187	158	96	95	177	124	82	146	168	95	69	19	76	64	132	113	92	68	195	116	96	155	153	63	50	41	93	87	169	148
CTGACCGGCGACGGCACGGA	73	80	181	178	198	184	229	161	154	199	182	228	86	93	158	158	192	65	81	121	149	99	106	201	198	83	136	144	232	181	27	127	120	134	126	192	150	191	219	148	135	153	222	150	44	151	83	180	162
TTATTCAGTTTGACCGTCAA	118	104	273	229	238	283	239	151	133	149	138	202	135	147	162	179	220	86	83	201	163	164	195	173	216	135	175	201	205	191	11	165	105	165	158	286	176	207	278	192	188	254	231	154	33	169	102	214	173
ATGAATAACTCCGTCATCCT	234	221	414	452	385	414	533	269	360	430	366	551	297	332	429	475	515	152	164	387	328	249	254	421	495	289	360	420	360	343	41	309	242	388	417	413	461	517	416	369	443	484	370	223	108	344	227	529	454
CATTGCTGACGATGCCGACC	199	189	377	425	313	294	436	243	310	391	348	464	231	263	400	399	465	169	158	328	267	180	212	393	388	192	329	325	370	284	39	301	253	340	343	360	323	496	371	238	346	369	317	179	99	281	185	388	351
CAAAATGCAAACGAAAGGTG	256	282	380	425	350	362	489	271	365	374	370	476	263	302	416	462	494	179	187	410	325	256	232	455	405	239	337	402	418	315	27	447	290	544	435	490	431	641	391	318	360	376	377	200	95	325	239	498	350
TAAGTAATGCAGTAGTCGCC	161	180	309	327	296	331	347	197	263	347	303	345	174	197	284	352	394	123	136	343	281	225	196	338	317	161	222	279	283	260	25	181	177	255	228	261	254	357	295	234	296	314	329	169	65	200	137	338	268
ATCAGCCGGGCATTATTTAA	215	238	411	497	371	450	527	343	470	497	464	546	254	312	424	503	499	194	183	430	352	299	304	481	457	228	365	421	500	433	46	390	297	484	468	521	446	584	460	365	383	499	476	235	96	407	288	520	443
ATTTAGCAGGGCAGGGATAC	304	267	632	700	481	504	695	523	619	605	591	690	277	329	517	632	779	230	331	691	570	429	496	586	715	421	580	569	651	541	66	421	346	618	580	571	500	798	473	417	625	643	593	339	126	460	307	741	600
TCGCGGCTGGTGACCTGCAC	207	157	333	339	296	332	416	230	276	359	367	416	184	226	323	275	414	143	153	314	295	166	189	330	322	199	270	336	381	311	40	238	190	340	304	296	231	384	370	279	353	321	369	203	93	290	169	377	312
ACCGTTGAGCCAGGTTGAAT	143	160	294	365	329	345	427	244	313	414	298	427	167	252	324	415	441	170	144	350	339	233	188	342	369	212	290	345	401	341	34	260	220	385	379	317	354	465	291	245	336	363	330	177	68	315	205	450	367
ACCTGAGCAGCAATACGGCT	6	5	103	114	152	89	118	20	41	178	141	141	5	7	141	144	158	0	3	63	93	64	94	109	100	47	116	138	177	193	16	30	27	110	140	112	99	124	86	70	127	105	121	82	26	61	41	114	122
GCAAGTGTCGCCTGCAGGAC	113	108	242	235	192	188	292	200	231	203	206	319	140	165	219	269	275	90	126	250	209	126	131	268	302	148	170	246	275	205	34	237	168	315	264	309	289	316	212	174	248	256	218	140	68	233	141	309	243
AATCGCCTGGCGTAACTCCT	356	353	36	46	66	74	500	304	384	50	42	509	348	442	63	86	638	158	179	40	47	64	54	411	294	190	28	40	190	142	39	313	250	73	88	60	88	647	481	388	58	69	64	52	76	322	226	25	28
GCAAAGAAGTTGTCATTCCC	189	193	412	479	696	743	543	277	288	399	400	525	185	227	353	441	406	185	248	421	377	431	456	493	562	329	357	468	904	967	64	289	243	426	395	555	515	559	444	350	409	458	581	312	115	366	215	574	395
GTTACGGCGAATTTTTTCTT	5	5	9	13	5	7	488	5	4	3	10	524	1	1	4	5	548	1	3	1	0	1	2	391	13	7	5	11	14	14	23	7	6	6	8	11	11	520	9	2	10	8	12	2	72	5	4	4	4
TTTGAGCAACTGCTCTTGTA	57	62	107	174	103	119	129	73	109	130	150	128	68	82	91	154	183	54	51	120	91	78	99	123	122	63	119	104	109	100	10	55	49	99	104	110	89	143	78	58	86	96	102	55	23	81	42	135	98
GCATCCACCAGATGACCAAT	88	98	72	88	0	0	116	63	84	80	70	106	50	68	54	79	92	40	43	77	60	0	0	95	71	54	71	108	0	0	11	49	48	74	62	0	0	119	100	75	76	81	0	0	23	71	47	90	94
GCTTCATTCAGGCTGGCTAT	86	89	7	6	138	96	367	117	116	6	5	368	181	238	10	10	542	120	220	44	46	170	187	325	151	107	5	8	122	147	32	179	129	7	14	124	175	507	109	109	5	6	94	98	100	213	168	26	20
CAGACGTCCTGCAGCCAGAT	319	363	357	377	317	293	455	273	374	452	399	462	251	312	399	446	451	140	149	354	299	242	205	338	437	209	309	365	316	225	45	339	255	388	403	353	295	490	373	264	367	425	335	176	94	350	220	444	333
CAATTGTGCCCAACGTTGCC	124	127	244	286	234	227	279	152	212	211	270	297	194	192	229	266	323	81	88	296	242	146	180	258	254	134	215	245	295	199	28	183	119	193	197	210	192	240	249	172	242	237	254	145	68	210	122	293	198
ATAATCGGTGCGGCAATGCC	0	0	0	0	1	1	203	0	0	0	1	240	0	0	0	0	267	0	0	1	0	0	0	184	0	0	0	0	0	0	15	0	0	0	0	0	0	234	0	0	0	1	0	0	45	0	0	11	11
GACCAGCATTGTGTCGTTAT	76875	78118	577	595	737	625	993	510	679	419	407	701	239	318	314	370	332	71699	82687	731	641	2403	2599	838	13365	6885	744	825	2591	2588	79	2507	2072	458	491	792	817	810	1468	1330	593	682	682	429	207	966	584	566	415
AACGGCTGACTTTAAACAGT	490	534	851	894	800	867	1063	632	830	806	796	937	670	769	903	953	1202	289	337	752	645	455	501	745	966	470	682	813	908	716	88	640	508	851	813	842	781	1021	869	682	740	844	864	473	185	662	478	942	743
ATATGCAAAAAGCCGGTGAT	71	102	268	339	242	307	398	44	83	259	257	323	126	160	223	334	410	102	105	270	237	171	180	309	335	162	241	301	314	249	25	126	92	356	291	349	284	414	207	141	222	312	253	139	46	264	138	382	291
CGATGATGTCCTGACCTTTG	0	0	12	11	160	169	469	0	0	11	14	503	1	1	16	9	492	0	0	11	9	335	494	451	1	0	2	5	16	16	36	1	0	3	8	107	187	603	1	0	14	16	111	75	120	1	2	6	7
GCCAGCCGTGTAAATGCCGA	121	141	239	278	223	274	351	198	269	306	274	291	172	204	249	344	314	107	114	235	216	121	193	269	288	140	222	276	272	209	25	216	155	259	274	298	246	371	285	184	258	247	288	160	74	204	153	290	246
CTCCATCCAGTTCTCGCCTT	180	208	415	387	248	265	437	255	334	398	345	409	235	309	356	404	455	162	148	335	307	128	143	318	383	195	303	291	229	218	29	269	208	335	303	220	253	414	349	211	309	341	227	96	78	279	202	446	305
AGGCAGCATCCGGATATTCA	124	117	200	187	162	154	266	119	116	130	119	211	93	130	133	142	240	59	53	154	178	50	57	175	158	88	126	148	150	108	20	110	76	153	189	143	114	238	122	130	156	143	120	70	32	159	73	195	179
GGATCGTTAAACAGATGCTT	411	445	692	822	673	684	880	476	600	679	628	738	417	529	721	797	829	289	300	688	621	390	405	718	893	464	606	695	725	655	82	538	373	644	660	628	567	817	603	558	711	821	747	395	149	560	382	795	685
AGATTCGTCAATCTGCGCCC	124	177	175	288	205	227	278	190	221	242	234	256	135	154	221	230	302	72	105	237	211	135	151	237	261	157	220	251	283	186	17	268	226	355	367	354	397	434	285	195	226	303	248	158	52	203	155	301	259
ATCCCATGAGACATCCAGTT	523	565	662	680	614	644	842	544	756	757	730	839	458	496	671	804	833	371	380	608	576	397	467	673	795	364	551	700	715	651	58	572	460	700	638	840	665	812	745	568	656	732	712	411	195	598	354	855	618
GTAAGCTGTGTTGAGAAAAA	158	169	342	368	298	375	471	221	289	316	328	450	185	251	342	419	435	145	136	353	257	226	264	349	368	216	309	331	429	302	26	250	199	297	326	307	242	382	327	259	309	353	315	172	87	310	181	438	341
AATCGCCAGAAACAGTTTGC	271	271	522	597	613	556	626	454	531	638	564	727	253	305	442	483	552	208	202	544	436	321	413	521	573	294	474	548	559	536	39	444	352	598	609	654	646	764	568	434	558	619	632	380	122	442	275	651	511
ATCAACGGCATGGTCCGTGC	242	263	285	360	302	292	351	298	374	342	361	426	204	236	361	349	367	115	116	267	281	215	209	274	406	213	266	291	392	312	36	301	220	298	306	356	288	383	336	294	332	349	293	170	84	294	193	376	344
GATGCGGGTACGGTTAGTGC	319	323	427	552	317	297	695	382	413	358	408	553	333	425	420	470	650	213	264	374	373	165	140	502	489	270	298	405	172	174	58	457	350	431	480	291	243	615	536	427	371	535	265	169	138	440	272	434	420
AGATGCGCAATATAATAATC	410	448	647	680	538	641	730	553	651	767	747	874	439	510	685	793	824	283	265	629	620	383	382	708	789	423	560	726	619	520	62	599	393	646	609	617	522	783	774	533	708	735	760	407	154	627	390	802	749
TTCCAGTCGGTCGATTGTCG	212	168	330	428	342	344	487	297	340	453	382	515	259	301	402	452	580	130	124	386	296	208	225	364	411	240	339	379	375	317	31	303	255	372	395	360	358	539	369	305	400	423	396	225	82	298	231	444	409
CACGCCATCAGCCAGCGTGC	184	201	330	366	388	291	445	273	361	403	385	447	236	268	357	424	449	173	164	376	372	230	255	393	424	206	310	367	393	310	49	334	244	408	395	438	401	491	418	283	380	425	396	262	119	326	209	445	346
CTGATTTTTATCGGATTACC	172	209	344	435	380	391	399	273	314	372	387	395	161	178	286	380	336	147	134	255	250	200	213	289	408	186	272	289	417	370	33	202	125	243	235	265	212	236	400	307	311	330	317	268	66	238	173	394	311
ACGGTTAGCGGCAACGTTTC	202	225	379	436	435	485	508	251	299	383	386	484	227	279	402	392	500	165	174	335	288	272	203	398	420	198	251	336	353	362	28	204	203	308	297	326	304	440	314	276	332	339	360	221	114	268	232	468	352
CCACACCACCGTTTTCCCGC	207	227	433	501	416	371	536	280	390	472	438	526	294	292	403	451	535	158	176	433	378	323	322	465	532	246	371	426	454	396	62	370	288	477	433	491	378	603	450	393	429	493	456	242	137	403	258	515	379
CTTCGTCAATGACTGCCAAC	153	126	227	311	248	252	290	249	248	295	257	313	118	160	195	216	251	106	106	263	191	157	237	269	289	144	238	286	313	252	33	256	169	227	236	274	252	306	253	217	261	297	276	163	54	210	150	349	251
GGCGTGTTCTGTAATTGCTC	9	11	20	35	24	25	30	22	28	43	26	27	19	25	23	26	31	7	11	27	20	8	16	33	26	11	28	21	31	21	4	24	26	34	44	29	30	44	26	25	35	30	27	14	10	30	19	37	28
CATCTTCGCCAATGGTTAAT	326	280	481	471	455	453	567	319	445	544	478	588	265	358	476	538	541	262	267	403	420	223	301	441	489	294	404	528	529	444	41	422	276	458	471	558	468	627	498	356	495	548	495	285	107	385	253	623	501
AAAATCAGGGTGTAGGCAAA	139	163	255	287	266	247	316	266	291	379	350	433	199	218	233	299	365	105	131	316	280	167	239	325	365	204	259	341	361	284	26	278	194	321	327	310	361	418	317	250	260	359	279	207	40	254	151	313	232
AAACGCCAGAGAACGCCCCA	96	106	223	253	844	973	2216	45	50	166	132	1124	53	63	155	224	1259	27	26	182	176	434	449	1366	61	36	90	79	240	162	90	54	34	165	148	466	382	1128	100	79	294	402	881	502	325	74	82	228	186
GATTCAAATGGCGCATAGGT	205	244	421	455	315	345	497	284	355	533	435	531	297	381	431	561	520	151	182	380	360	269	262	395	500	256	373	423	442	330	36	326	255	403	401	437	351	547	323	271	383	437	411	205	91	324	204	462	415
CAGCAGTGCTACCTGAACTT	0	0	0	0	1	3	246	0	1	0	0	215	0	0	1	0	137	0	0	0	0	0	1	177	0	0	0	0	5	7	20	0	0	0	0	2	1	160	0	0	0	0	0	2	39	0	2	0	0
GTAATATCAGCGGCACTCGC	180	199	349	402	319	280	426	226	230	327	326	428	219	233	363	400	465	128	132	321	320	221	206	347	363	239	312	363	371	342	35	232	144	271	322	290	236	380	375	266	389	392	382	216	107	308	182	440	400
GGCAAACTTAACTGCCAACC	390	391	554	558	615	605	679	358	551	557	458	648	306	326	482	557	622	221	242	480	416	355	426	502	636	325	489	517	610	564	66	462	313	461	492	601	545	604	506	468	490	559	590	370	137	404	299	551	486
GCGGCGTCAAAACCTTCGAT	65	70	115	126	92	83	130	86	130	125	114	144	71	70	105	127	127	38	62	118	93	63	73	144	132	84	85	102	88	93	20	81	54	100	94	97	92	123	92	75	99	132	118	67	22	93	63	137	105
GCTGCGTGTTTTATAGAAAC	131	157	667	765	340	399	587	323	415	622	626	485	253	280	528	576	540	185	178	417	367	254	241	443	811	399	407	536	1032	892	43	256	188	279	283	282	286	397	295	205	388	394	348	228	83	325	195	417	428
AATTAACCCACTGCTCGCTT	114	115	116	136	199	236	359	149	187	83	59	314	219	263	146	155	413	64	66	56	55	77	55	267	125	72	29	29	162	138	22	178	135	75	82	186	163	332	242	218	42	71	162	108	77	195	152	94	61
AAACCTAAATCTAACATTTT	70	68	160	198	229	244	283	134	160	199	196	294	128	139	157	206	226	75	85	169	169	153	159	238	230	124	164	177	288	242	16	142	111	158	163	203	178	241	175	146	180	181	281	142	34	157	119	216	166
GCTGCCAGGGTTTCTTTGAT	202	224	361	413	316	308	427	264	293	368	283	435	290	280	395	418	466	126	157	332	272	215	209	377	501	250	324	329	416	318	44	291	223	381	359	318	275	449	308	247	345	363	299	193	71	268	160	386	326
CGGGAAGAAGAACGAAATCC	138	135	248	308	239	222	372	154	234	263	286	308	159	194	271	279	312	100	110	190	225	162	175	275	288	183	267	247	270	227	33	226	173	282	284	303	268	330	234	239	251	310	268	131	68	227	137	291	261
CCTGATCACCCAGGCTACCC	1	3	3	3	14	14	288	5	9	3	11	306	7	6	5	8	262	2	1	8	20	16	9	239	10	6	6	6	12	11	35	2	1	5	6	19	10	270	16	5	9	13	13	4	60	10	3	10	6
CAAAGCCATTGAGCCATTCC	0	0	0	0	0	0	431	0	0	0	0	413	0	0	0	0	535	0	0	1	0	0	0	352	0	0	0	0	0	0	29	0	0	0	0	0	0	539	0	0	0	0	0	0	101	0	0	1	0
ATGCGTAAGTCGGCGTGTTC	111	134	116	122	133	128	196	114	180	145	131	167	100	116	135	176	190	57	54	129	100	49	59	162	170	90	122	143	80	79	14	180	127	143	176	98	103	221	193	135	111	137	82	44	40	146	100	154	118
AAATTGGCGTAATTATGCAG	178	180	334	329	273	298	339	227	317	297	321	385	177	206	254	301	334	120	110	291	213	203	243	274	343	192	247	316	413	331	27	249	163	306	222	286	269	331	312	234	261	330	289	168	65	225	155	379	315
ACAGATACAGCGAGGAGGCC	269	320	476	524	444	474	652	350	402	499	501	662	352	369	510	586	674	179	223	468	445	300	278	510	565	288	376	496	591	428	53	399	286	476	526	454	422	578	556	380	525	650	509	287	124	426	268	639	556
CGTCTCTTGTAAACCTTCGC	17	20	17	15	27	20	36	20	22	24	21	28	19	15	27	26	31	2	14	24	16	12	17	14	30	14	22	24	24	16	2	19	13	24	26	23	16	26	26	26	22	28	30	14	5	21	20	32	14
CCGACATATAGCGGGAGAAC	149	144	351	344	303	386	466	238	277	345	290	489	80	134	392	438	529	145	159	333	335	174	140	398	653	332	340	341	443	323	44	275	203	341	344	368	331	484	191	184	314	366	273	185	116	327	176	474	389
CGTTCGCTCGCCGCTACTGG	1	0	8	10	3	7	636	0	0	0	0	657	0	1	8	5	582	1	0	2	5	0	1	463	0	0	3	1	9	0	48	0	0	6	4	4	4	562	2	0	2	7	5	3	147	1	0	4	6
ATACCCATCAGAATAGAGGA	64	64	241	277	262	269	298	153	160	282	229	296	138	154	239	320	335	98	103	262	214	196	206	254	282	166	218	259	389	266	16	174	160	276	267	311	289	322	177	119	291	303	321	196	46	191	115	324	231
GGATGATAGGCGAACAGCGC	201	210	287	282	282	259	336	239	261	314	325	401	196	248	310	345	377	149	190	327	237	167	203	278	340	204	293	309	343	256	47	269	195	319	339	389	290	371	396	308	291	337	416	192	103	267	193	352	358
TCGGGCGATTAATCAGAATC	52	55	145	153	112	119	197	78	129	177	169	213	115	100	152	184	216	71	52	162	154	125	109	187	162	120	159	167	129	99	16	87	72	124	141	118	95	185	130	106	180	177	175	94	43	110	81	191	179
CGCCTGCTGGCGGGGAATTT	213	264	268	253	17	17	277	131	207	249	222	312	641	779	254	314	341	113	108	292	245	40	25	275	251	133	212	211	75	74	17	178	132	257	256	31	45	337	235	159	273	310	38	18	57	312	214	353	305
CAGACGGTCTTTATACTTCT	7	11	11	5	3	9	169	5	15	11	13	195	4	10	10	18	147	7	13	8	6	1	4	127	8	5	8	7	11	0	8	9	16	13	10	23	24	168	6	9	7	15	14	7	22	10	4	8	10
GGTGCCGGAGAAAGTGACGC	358	412	847	845	749	694	1076	353	452	896	776	1077	383	466	903	949	1117	249	257	720	606	368	341	772	891	435	742	843	739	577	101	400	350	833	944	658	573	1186	661	556	816	931	568	345	233	565	361	953	788
TTAATAATATCCTTAAGTTC	162	175	337	373	279	303	385	253	301	351	352	403	203	245	344	377	406	161	136	389	314	208	210	371	356	169	317	353	374	343	17	355	236	381	375	457	398	520	372	224	365	426	298	238	69	261	192	379	325
TAGACTGAGAGTACCCTGCC	191	199	240	260	238	276	306	202	288	263	318	311	148	172	194	257	289	89	134	237	199	51	60	280	328	186	199	231	32	47	29	262	168	267	230	254	270	313	324	234	291	265	255	123	58	236	152	313	219
GATTTGTGCAGTGGTGGCTC	76	108	171	148	187	187	207	176	244	284	219	288	141	168	216	273	231	79	107	188	195	141	160	189	256	118	153	214	231	154	17	227	190	268	233	278	279	318	181	168	180	208	214	123	62	187	115	234	192
CTGGGGGCGAGGACGCTGGC	196	177	243	280	230	243	328	173	233	230	284	264	186	181	240	268	301	140	126	275	220	133	87	237	321	143	213	230	325	244	17	164	143	228	189	194	202	267	269	207	211	255	211	132	39	219	121	273	252
CGTACCAAAGATTTTGTCAC	42	38	184	200	220	177	296	117	115	248	188	326	109	106	180	159	289	55	45	192	179	150	182	265	166	87	199	190	295	234	26	75	67	169	211	244	206	360	125	81	188	203	280	152	76	125	71	278	253
AGTTGCAGATGATTTTCAAT	31	27	38	27	42	49	330	24	51	41	33	335	23	27	44	34	276	16	18	28	37	37	37	270	42	13	27	22	18	33	22	25	18	21	31	34	26	298	54	32	48	20	47	21	54	61	32	30	18
GCAGTTCCCAGGTTGAGCCC	2	2	11	6	19	14	812	7	7	20	8	708	7	11	8	12	751	28	25	15	13	13	3	627	9	4	14	14	3	12	67	3	1	8	17	4	12	772	10	8	6	5	8	5	155	3	6	8	13
CACAATGCAATGGTAACAGC	224	254	382	503	317	385	482	271	352	418	448	556	292	270	446	549	502	215	249	448	448	284	286	456	553	258	382	430	482	376	37	345	255	539	443	517	376	618	424	306	439	445	440	251	115	425	247	458	477
ATGCCACGTTTGGAACGGGT	28	28	7	17	34	31	105	39	50	16	13	112	38	28	7	9	76	7	23	8	10	12	11	64	44	32	6	8	32	22	8	46	36	7	17	21	28	106	35	31	5	4	16	20	20	30	44	21	17
AGTCACGCTGTGCCTGGATC	117	149	311	312	249	186	427	259	259	364	363	512	276	306	310	307	451	163	161	396	352	109	102	337	298	144	236	300	93	100	40	240	165	258	264	158	141	326	337	261	338	411	276	168	102	284	177	436	378
AGGATCATAGTCGGTTGGAG	345	325	737	785	727	865	870	583	715	754	751	874	485	475	676	738	856	243	300	610	575	479	436	648	727	401	596	661	822	648	70	589	443	715	693	982	807	902	695	599	649	801	815	470	164	574	417	828	655
GTTCTGTTGGAAGGTGTTCG	176	193	334	469	416	367	511	344	364	462	417	556	284	278	418	518	543	150	184	362	369	246	218	430	415	210	365	398	422	391	47	316	238	417	409	438	361	592	388	330	393	463	462	281	140	361	212	446	367
GCCGTGCGGCAGTTGCGTTC	214	192	357	377	429	417	502	296	374	390	380	502	201	260	333	440	440	144	183	337	294	186	236	374	388	238	321	360	342	279	33	355	296	454	374	472	327	567	375	291	382	416	368	232	119	322	221	429	340
AATGATGTGGTAACCGAACT	182	202	307	347	277	307	438	257	324	421	383	385	262	314	420	440	464	328	170	337	357	265	241	353	402	220	282	396	420	365	26	400	307	492	506	564	415	653	349	310	342	402	373	231	99	320	197	418	377
GATGATTTACCCCCACCCAC	118	126	226	278	259	251	341	219	233	322	314	368	201	220	315	352	364	135	126	243	277	161	171	338	328	178	242	334	382	286	30	221	186	301	327	367	271	397	274	204	293	363	318	194	74	242	164	360	270
AACCAGCCTCCAATACGTTG	295	277	511	600	515	509	701	404	429	528	482	638	352	415	525	631	693	197	202	490	410	229	284	526	480	280	400	467	527	446	44	434	322	559	469	519	464	714	505	356	478	567	537	243	112	463	272	539	493
GAGCGACAATCCCTGCATAT	220	233	404	433	352	306	466	292	369	426	421	445	217	261	416	456	523	174	182	322	343	241	241	370	459	231	352	358	423	343	45	312	221	349	387	442	350	482	448	347	405	385	419	223	104	397	238	404	344
ACTTCCCCAGCAGGCTATGA	51	49	144	179	111	105	167	97	117	162	198	200	154	118	162	211	229	76	64	133	129	58	47	155	167	82	145	145	145	139	7	99	60	123	172	132	102	179	131	94	151	181	145	75	27	103	66	191	178
CCGTTGTGCACGCGACATAG	113	91	179	184	159	183	177	124	155	190	138	184	89	89	188	159	246	69	86	158	120	97	126	159	225	140	155	149	120	130	16	111	82	137	112	138	139	174	166	157	127	168	160	91	44	145	95	190	176
TCGAACAGTTTGGCGATCTT	128	129	324	382	291	342	377	207	263	323	277	396	235	278	347	348	381	144	135	288	278	204	270	317	292	188	258	329	330	245	29	296	197	275	314	313	263	392	349	369	326	355	278	176	102	214	131	335	287
GTTTAACGCGAGCAAATGCC	59	103	201	242	170	166	321	54	78	326	255	317	575	689	268	248	322	22	32	204	186	154	159	266	85	63	175	185	280	248	27	36	26	181	195	129	110	342	25	30	191	242	170	99	64	62	75	222	161
GATCGTCTTCCACCGCAAAA	162	150	280	303	273	280	390	192	243	287	239	358	187	218	295	338	358	235	185	210	204	270	341	292	372	200	229	284	346	331	39	234	149	195	171	255	246	282	314	299	276	326	369	198	86	231	176	332	229
GCGTTGTTGCAGGAACAGAA	131	155	407	380	247	289	469	217	283	406	399	508	255	291	403	442	472	141	154	395	373	161	147	402	479	248	315	409	339	307	30	256	180	364	351	324	253	388	369	277	388	432	354	244	94	335	200	484	395
CCTGACTTTGCTGTTGTAAA	65	49	93	107	115	130	126	104	100	137	108	129	59	77	113	123	120	36	34	95	87	42	89	92	92	53	70	116	88	67	7	73	64	83	103	100	120	106	120	80	83	86	78	65	24	74	47	119	90
CAAACGTTGGGCAAACAGAC	135	155	226	262	222	255	323	153	184	245	232	285	126	139	228	291	317	109	92	216	160	164	168	223	271	114	167	217	176	164	23	209	141	270	227	236	228	340	183	182	208	276	253	127	47	172	113	290	271
AACACATAAAGCGGTTGCCC	0	0	0	1	0	0	163	0	0	0	0	152	0	0	0	0	76	0	0	0	0	0	0	90	0	0	0	0	0	0	8	0	0	0	0	0	1	141	0	0	0	0	0	0	23	0	0	0	0
GCAGTGTTGCCAGCATATGT	0	0	0	0	1	0	280	0	0	0	0	294	0	0	0	0	224	0	0	0	0	0	0	167	0	0	0	0	0	0	29	0	0	0	0	0	0	192	0	0	0	0	0	0	54	0	0	0	0
GTCGGCATTGTCACTGCGCT	337	365	611	656	611	561	708	479	533	664	585	825	393	478	717	795	864	217	265	563	513	423	353	625	700	347	528	603	696	558	84	551	374	662	647	695	589	809	546	468	618	602	657	354	184	451	337	655	583
TGCTTTCGTTGTCGAGAATC	103	93	235	277	262	202	298	78	115	266	235	293	163	202	257	304	338	185	195	262	222	177	122	282	313	181	219	227	313	270	29	59	57	227	211	204	194	343	46	54	224	247	258	135	61	95	106	305	263
GGCACTTTGAAGTCGGCATA	121	112	245	250	217	219	296	121	153	224	221	253	107	150	233	225	291	87	103	258	202	181	164	284	191	118	191	244	237	172	17	115	79	185	182	189	215	257	198	130	200	281	228	122	62	183	131	285	238
ACTCATCGACAGCAGTTGGT	61	100	160	170	111	164	183	257	336	187	155	202	99	95	162	185	204	61	69	170	161	83	66	162	173	76	118	175	148	158	27	224	186	225	190	92	76	210	308	276	188	178	149	97	41	272	275	187	193
CGCCGCCTGCGCCTGGCGTC	234	248	590	559	544	611	671	481	640	665	617	782	403	483	628	748	891	267	284	592	462	351	425	649	545	285	475	589	676	540	47	263	228	589	583	616	596	801	344	241	569	556	706	381	128	493	359	749	611
AGCGACCGTTGCGTGCATTA	0	0	1	0	0	0	2	0	0	0	0	6	0	1	0	1	3	1	0	0	0	1	0	9	1	1	0	0	4	0	2	1	1	0	0	0	0	6	0	0	0	3	0	0	0	2	0	1	0
CCCGGTATAAAGCTTATTGT	231	292	428	460	467	408	539	304	368	400	404	471	285	316	390	468	517	148	193	378	343	328	242	403	460	255	343	435	512	374	36	325	211	369	357	364	417	487	411	343	374	446	430	252	101	321	181	464	390
ATTTTTACCGAAACCGAATC	6	3	50	112	89	98	811	5	5	28	19	965	18	8	102	94	835	1	4	41	41	21	17	672	8	2	40	32	124	124	40	11	6	89	69	59	62	987	12	4	46	60	104	56	137	8	8	286	222
CCTATCTGTAATTTTACTGA	109	96	204	244	226	226	262	184	233	237	248	257	185	156	283	350	291	114	73	243	185	163	173	202	264	141	195	247	272	221	23	208	125	223	191	208	241	280	253	191	248	291	269	184	54	154	105	261	213
CCAGGCGTAAACTCTTCCAG	275	266	489	525	440	459	602	318	396	510	533	561	285	314	478	608	601	216	215	543	499	350	403	521	565	293	485	527	541	496	49	425	313	523	563	592	549	619	515	381	494	554	462	314	108	444	263	576	470
GAAACGGGCAGTGACTTCAA	48	65	121	122	130	151	167	94	126	141	135	210	86	111	145	171	145	57	186	130	121	78	88	150	168	72	124	135	148	148	21	96	68	111	93	132	93	139	155	110	120	125	133	90	29	116	55	140	110
CCAAAACTGGAGGCCAGCAA	59	51	84	82	100	88	100	76	100	60	59	84	45	66	81	82	88	27	38	66	66	64	71	67	77	46	51	60	103	67	7	69	58	79	53	73	90	81	93	72	75	83	82	46	15	76	39	55	64
GTCCACACTGACTACGGATT	21	18	3	7	26	32	95	19	40	6	4	95	57	63	2	4	67	13	22	8	4	18	27	77	96	50	9	4	31	30	3	33	21	5	4	14	21	102	47	36	7	5	16	9	25	64	25	8	6
ATGATCCACTGGTTACCCAG	167	223	327	412	346	314	430	225	305	473	438	459	211	209	394	457	520	162	154	368	301	231	194	367	407	208	329	452	406	395	36	320	232	400	393	430	348	468	390	316	336	424	361	199	73	316	177	484	404
CCCCTGATGAAAGAAAAAAT	74	88	192	198	188	178	220	129	149	148	161	204	93	77	157	186	185	64	64	145	143	122	88	134	144	90	146	150	159	154	8	102	81	150	153	149	110	174	137	101	155	174	152	80	45	95	81	203	172
GCTGCTGTGCCATGCTTTGT	356	344	574	646	515	555	801	437	534	613	497	748	450	476	609	633	910	293	489	585	540	439	431	700	694	378	522	680	519	452	107	440	298	558	541	450	410	811	645	531	603	649	399	253	165	560	338	670	566
CTGAGATCTCATTGACCTTC	701	652	467	544	338	401	482	326	395	463	433	461	174	233	470	565	549	730	539	464	445	220	216	405	1120	566	629	718	2584	1690	41	337	258	398	373	466	339	506	729	538	448	475	509	321	91	360	257	546	437
GTCATCGATGAGATGACGCA	102	114	192	217	142	197	236	155	190	242	223	305	115	149	268	276	320	95	84	237	177	142	119	210	228	125	207	192	233	194	23	195	145	234	273	236	211	337	207	181	202	239	225	136	64	186	141	291	218
GATAATACCGCGTTCATCCT	66	80	153	181	156	143	166	124	171	205	194	263	116	114	218	205	275	78	102	181	150	105	118	201	218	128	162	209	216	156	23	118	99	163	152	173	180	206	201	123	163	199	170	92	46	135	112	232	176
GAGGTTCAGGTCATGACCAA	3	3	3	3	24	36	190	10	9	3	2	185	2	2	3	4	148	2	2	0	2	8	13	124	6	2	0	1	33	12	9	2	0	2	1	29	21	125	4	4	1	2	20	15	30	8	4	1	1
GTCAGATGAATTGAATTCTC	0	0	0	0	0	1	199	0	0	0	0	218	0	0	0	0	240	0	0	0	0	0	0	159	0	0	0	0	0	1	20	0	1	0	0	1	0	280	0	0	0	0	0	1	36	0	0	0	0
TATCAACCTGGGTTGCCGCC	12	13	13	16	20	29	717	15	29	22	16	659	24	32	10	11	642	11	6	10	4	3	4	510	15	5	13	12	28	13	61	11	7	15	9	9	3	736	21	30	12	18	10	7	170	45	51	19	9
GAAAGCAAACTGCGCTTCAC	97	109	369	373	276	195	419	198	272	347	398	469	227	232	332	416	464	132	126	375	293	239	263	358	368	182	242	368	364	321	35	218	182	286	302	275	258	357	223	189	335	395	279	187	88	223	167	365	369
GCAGGATAGCGGAACGGAAC	0	0	18	30	20	27	374	22	47	185	188	318	0	6	175	253	365	7	11	113	109	109	247	256	3	2	144	152	201	158	38	25	14	176	156	144	184	339	66	44	111	133	172	117	62	99	85	173	136
CAGCAGTTGTGGGATAATAT	170	194	259	313	275	260	348	499	724	315	294	388	173	210	259	335	317	103	104	211	190	155	110	275	223	109	196	179	45	66	30	346	278	233	237	244	265	270	571	574	281	277	310	178	70	519	487	292	240
CAATCAGGAAGAACCACAGC	136	177	195	283	275	254	282	150	196	278	187	269	176	192	242	262	339	86	96	197	196	135	135	233	223	157	216	241	322	279	20	185	144	226	245	260	256	331	244	191	175	224	230	139	64	195	133	273	183
CATCGGCTGATGCATACTGC	320	299	588	590	590	504	684	366	523	640	534	702	387	382	523	606	712	218	253	540	498	370	355	543	661	363	480	508	566	578	53	449	312	533	575	576	523	682	624	459	614	678	599	357	166	501	276	693	538
CGGCAGCCAGGTTGATTTCC	190	160	267	278	323	306	368	206	271	340	305	398	187	217	299	372	385	158	157	305	264	207	204	370	264	138	277	281	397	275	59	233	137	284	311	316	332	415	279	234	302	312	356	201	80	189	166	375	317
AACCATCGGAAAGGCGATGA	89	93	142	158	117	110	172	105	120	156	168	208	86	97	132	140	164	77	76	173	102	79	87	162	177	80	108	163	168	102	12	97	64	103	103	100	105	118	162	112	168	148	151	99	28	131	73	151	149
GCTCCACGCTCAGATAACGT	55	63	138	170	75	95	273	49	66	102	94	339	77	91	189	212	309	55	76	125	114	61	75	292	144	70	185	205	101	71	27	85	79	149	143	92	77	288	102	67	144	180	116	56	66	94	72	213	195
ATTGTTTGCGCAGCAGAGCC	451	556	159	188	279	240	394	160	153	221	237	436	195	219	270	302	444	290	355	37	46	146	171	314	120	70	28	56	138	150	23	23	29	39	17	139	133	453	26	29	21	34	28	30	69	47	52	27	29
GCTCTAACCACTGAGCTAAG	6	7	33	28	8	15	475	1	6	13	28	438	1	2	1	2	453	5	13	37	29	15	19	335	1	0	1	1	9	2	28	1	0	8	7	1	1	504	1	5	3	5	0	0	91	3	2	27	19
CAAAATGATGTAAGCAACCA	287	305	443	462	420	444	538	301	405	425	446	559	300	320	486	505	608	149	222	444	385	409	419	451	498	256	338	453	510	386	53	451	308	511	538	551	491	648	535	405	471	428	528	278	110	435	238	530	476
CATAGTGGCGATCAGCCAGC	110	110	415	395	430	429	583	86	116	484	400	566	131	218	414	408	533	104	111	449	338	278	268	458	349	195	302	359	402	321	50	222	188	396	377	340	278	639	219	169	341	381	333	196	119	304	190	393	371
AGTAATTGAGGGTAACGGAT	155	137	200	230	197	191	247	173	196	246	232	262	135	146	194	268	232	82	93	192	148	93	139	179	195	113	149	174	188	163	13	141	119	177	147	171	145	212	200	128	175	195	190	80	34	157	118	198	214
GCGAGACAGCAGGAGAGATC	56	65	120	117	112	118	178	74	101	113	100	218	67	80	94	119	163	38	50	105	93	110	143	143	123	82	73	80	80	73	21	129	82	108	126	101	92	191	113	93	122	124	132	55	38	56	29	5	4
AGCTGACGCTTAATGCGGCT	278	270	274	240	299	348	379	240	303	365	311	383	92	96	313	338	416	145	167	304	215	197	191	275	449	229	276	296	363	264	28	232	139	306	313	386	298	414	378	307	294	344	269	173	74	281	197	380	299
GCGGAAAAGTCACAATTTCG	222	253	473	466	397	375	505	317	436	471	435	523	317	295	408	568	604	180	180	350	358	222	288	443	458	240	361	421	488	380	44	403	276	504	435	455	455	590	418	338	476	504	474	266	114	323	218	490	403
GCTTCTCATCCTTCCCCGCT	328	362	564	671	525	497	720	400	546	629	559	650	346	423	652	697	724	208	255	474	414	305	362	523	558	294	503	483	610	457	71	385	350	455	459	397	419	729	539	413	512	598	530	306	118	391	249	604	490
CGTACGTTGGCGGGCAGTAG	249	205	376	428	91	126	471	306	371	368	376	478	211	286	327	347	442	123	142	341	277	30	17	359	545	241	320	355	139	82	49	305	221	324	328	73	68	387	467	342	374	414	126	60	102	332	184	448	333
CGTTGCGAGCCACAGTCATG	186	190	371	383	366	359	526	302	366	462	485	593	268	311	424	529	568	173	173	409	345	196	241	381	418	239	306	381	430	312	36	284	257	378	391	400	321	497	382	316	492	495	451	249	122	364	228	454	404
CATAAAACCGGTTAACGGAT	215	255	403	436	360	318	474	307	394	459	368	490	234	234	415	464	507	145	184	366	365	222	223	420	411	212	338	368	454	347	28	431	333	506	478	447	364	515	448	303	417	457	417	246	104	376	199	486	366
GGCACACGTAACGTTACTTT	204	238	155	171	145	140	474	279	349	110	127	537	308	335	80	86	576	167	161	224	190	120	143	386	410	242	64	68	157	162	47	253	180	124	119	154	130	426	380	379	111	157	182	125	110	306	195	144	130
CAAGAATATGACGTGCCTGA	226	258	422	487	410	371	537	279	370	434	422	535	311	314	536	659	614	127	161	452	369	262	238	413	473	256	402	441	467	393	44	364	256	379	366	412	373	470	432	363	455	487	461	251	116	359	266	506	404
CTCTTCACCTGCCACGCCCT	186	201	464	508	734	695	526	363	375	582	499	567	424	478	524	632	636	187	171	434	394	433	372	451	492	250	391	477	1109	979	61	333	275	385	408	532	506	538	397	327	469	538	660	396	175	406	252	511	477
GGTCGAGGGCCAGATTAAAC	125	145	288	303	241	310	307	287	345	273	287	334	180	242	297	321	351	107	125	248	224	190	189	278	321	196	179	253	248	191	30	185	148	218	238	220	202	298	351	262	242	301	271	155	80	236	163	299	229
GACGTAGGCAAGCAGGCTTA	66	104	261	332	304	324	327	147	207	354	309	398	120	152	304	306	316	101	123	269	239	195	175	315	252	126	259	255	317	213	40	193	157	317	372	401	382	450	140	137	284	281	341	208	69	237	165	321	275
ACAGCGTCAGGCCGTTATCC	89	124	30	44	328	280	449	128	166	34	29	472	171	159	72	54	498	159	162	78	38	205	239	420	252	164	34	26	309	277	47	176	181	22	41	341	269	460	262	204	47	58	383	194	101	264	188	51	46
TGCACTGCAACGCCTTTGTC	402	443	686	775	666	752	815	529	669	798	640	833	424	464	644	804	837	273	285	643	532	390	404	616	719	375	534	598	814	591	63	523	379	591	648	703	552	807	714	580	636	763	751	456	220	649	395	761	582
ATCATGGTTAACGCATCAAC	109	133	194	185	175	224	208	137	212	196	209	202	131	118	189	184	245	65	88	194	163	127	126	190	192	121	162	204	197	190	15	175	144	190	219	205	209	234	233	186	212	228	205	121	34	169	109	230	196
ATCAGCGCGGAGACAGGCGT	162	154	199	222	471	374	508	193	239	173	175	440	145	187	180	169	385	151	191	125	122	202	248	317	318	161	139	145	383	327	34	240	171	146	182	400	451	482	269	224	147	174	425	247	110	292	223	221	152
CGGTGGTCAAGGTTTCTAAA	141	132	294	307	260	273	343	191	195	264	310	369	168	168	315	332	407	122	114	296	250	219	212	329	325	156	242	295	351	265	30	229	152	286	324	331	288	379	284	187	296	316	310	186	51	233	152	330	280
CTACAGCCGGTGAGAAGCAC	90	126	180	217	164	226	270	164	205	238	228	301	178	175	252	294	308	102	116	235	197	143	140	238	288	104	207	205	292	235	24	162	138	205	196	209	205	251	248	187	238	236	274	142	63	183	133	301	241
TGATTAAATTTGTCCGCAAC	220	250	395	429	14	4	453	313	377	490	419	517	306	302	466	459	536	182	200	381	334	1	0	390	568	293	405	427	10	20	39	272	254	338	358	10	11	460	385	344	467	494	16	11	85	328	251	417	373
CACAATGGTGGCCTGGAAGG	147	175	109	88	492	481	750	206	223	95	55	786	214	245	198	163	688	232	218	214	207	358	459	652	388	205	92	114	583	527	78	276	200	92	94	361	354	675	443	360	185	169	590	275	169	423	350	206	206
TACCCACATAGAGCTGGGTT	231	246	382	424	362	417	487	105	152	308	310	395	136	145	326	357	470	129	156	346	289	219	205	351	237	104	288	286	193	182	35	115	104	286	259	185	163	481	147	112	310	339	194	133	101	158	104	371	284
TCCAGCAATTCAATCTGTAA	67	61	265	309	53	48	317	235	256	324	354	379	167	160	278	293	355	93	80	312	265	17	23	301	279	165	268	277	10	33	33	297	194	341	356	45	35	478	273	239	322	347	70	46	97	237	132	355	317
CAGCGTTACGGTTGAGGTTG	318	337	547	561	534	529	684	461	542	659	607	783	338	400	545	638	740	308	257	593	481	335	342	585	627	381	507	565	646	548	67	438	340	505	519	495	454	609	580	462	528	599	577	321	164	505	289	696	561
GCGCCATCAACCACATTACC	159	173	357	389	329	359	377	306	306	325	304	386	231	272	384	399	500	130	149	239	241	196	240	329	337	222	251	268	260	236	36	277	238	352	337	396	357	479	310	229	313	349	351	190	72	269	183	384	302
CGGATCGCCAAGCGTGATCC	445	465	566	578	917	906	1859	284	399	432	438	999	389	407	404	576	1008	250	247	583	538	468	560	1192	499	284	337	362	667	582	105	227	170	323	299	759	645	1199	652	462	372	391	778	451	354	615	397	864	732
ACAGGTCGCCAGTCCCTTTC	201	247	466	532	401	413	566	338	435	434	426	498	260	290	446	423	538	240	244	470	383	274	322	461	518	276	423	450	496	340	53	331	282	495	479	485	400	539	466	375	346	444	497	218	97	308	243	521	426
TTGCCAGGCGTAACATGAGC	206	202	382	446	349	320	444	88	117	400	339	450	249	272	329	352	491	136	170	421	359	195	184	344	419	234	303	383	396	365	36	91	78	341	294	260	220	500	99	64	333	429	326	209	80	158	147	492	395
CTGACTTAAATCACGCTCAC	188	230	341	361	282	320	407	276	348	430	395	478	276	308	423	510	509	147	137	388	355	239	243	400	439	219	364	373	412	322	34	312	242	343	401	373	326	507	336	295	354	401	377	249	91	293	192	388	333
AGTTTTTCGCCAGGTTATTG	333	411	389	413	383	409	457	306	373	373	380	451	339	363	370	402	450	119	111	338	343	257	210	336	403	200	276	308	420	336	22	332	223	398	383	447	369	497	336	261	335	445	372	230	87	355	236	410	357
AACATCGCCATTTGGCTGTT	363	410	491	483	411	471	578	419	460	536	389	584	317	351	448	480	515	241	229	471	426	290	276	504	545	302	481	450	524	335	33	327	285	393	405	447	371	469	582	497	415	501	452	275	125	467	302	594	520
TGTTCGCCATAGATGATCTC	133	128	216	228	214	218	277	166	186	280	215	292	109	123	163	229	219	55	73	197	176	97	93	205	223	113	169	197	233	153	23	188	138	202	226	190	200	267	204	158	186	220	246	117	44	158	114	255	202
ACCAGTTCCAGTAGTAATCG	250	262	402	483	377	432	598	305	381	427	378	508	289	315	471	454	570	168	185	387	376	240	237	458	464	242	396	392	421	372	43	347	294	473	383	476	436	546	496	372	421	466	464	229	85	333	237	499	418
ATTTATCGTATTGGCCGAAC	28	27	101	140	80	94	137	150	191	319	328	375	214	250	225	276	367	74	109	292	193	121	160	272	131	78	102	137	153	128	10	141	114	359	350	347	324	427	148	125	267	322	264	166	71	198	143	339	320
TTTCAGCTGGTCGGTCGCGC	2	3	67	80	220	283	532	0	0	102	115	580	0	0	153	136	612	0	0	55	46	146	159	457	0	0	36	66	262	195	48	1	1	104	83	293	253	687	2	4	57	73	256	151	133	1	4	85	58
CAGAGCCATTACCAGCTCAA	0	0	0	0	1	1	339	0	0	1	0	336	0	0	1	2	301	0	0	0	0	0	0	293	0	0	0	0	0	0	24	0	0	2	0	0	0	359	0	1	0	0	0	0	78	0	0	1	1
ATCGCCCACCATATAAGAAG	34	43	5	11	86	94	242	4	8	6	3	181	9	2	14	19	215	4	3	5	1	14	12	124	5	7	0	3	53	35	19	6	4	8	7	66	78	189	2	3	2	4	51	41	42	24	23	1	4
TCTCGCCCAGCTTTTTGAGT	232	217	371	453	428	419	561	304	436	440	433	552	299	306	364	491	507	204	199	415	342	313	259	460	441	225	350	427	487	357	55	260	240	394	293	472	422	504	423	377	427	510	489	302	103	310	195	417	365
TGCATTGAGTTCTGTACATA	187	178	272	259	347	336	320	149	206	212	196	295	76	141	132	148	204	116	111	176	170	131	131	231	177	90	168	211	87	60	35	113	93	169	164	252	175	317	139	131	186	216	315	154	60	147	128	207	191
AAATCAGAAGCCACGAAATC	59	97	141	121	1	0	195	82	138	140	143	149	52	72	127	117	147	271	183	170	128	0	0	174	206	89	113	126	1	1	8	73	58	97	108	0	0	119	149	109	143	179	2	1	36	125	69	196	120
TGATACCCAGAGTCGAACTG	111	109	284	337	268	311	525	147	191	301	315	472	198	229	370	363	544	157	162	350	257	164	230	411	176	85	224	208	353	250	35	145	117	207	247	300	296	441	171	121	276	304	325	195	91	214	190	316	278
CGTGATGTAAGCTGCTTCGT	3	0	1	1	3	2	628	0	2	3	1	697	0	4	2	2	624	1	1	0	1	0	1	582	0	0	1	0	1	0	78	1	6	4	6	3	9	691	0	2	2	0	1	0	143	0	0	5	0
CAATGTTATAGAGACTGATC	36	34	32	47	26	28	617	4	4	6	11	723	19	22	27	32	722	10	7	18	6	12	12	571	33	15	13	9	3	7	45	23	8	35	34	60	59	795	0	1	1	10	4	4	100	56	65	39	28
CTCCAGAGTGGAACAGCCTG	93	103	242	298	448	551	728	102	162	360	344	659	107	153	366	366	688	71	68	340	278	115	112	525	279	163	377	464	541	392	54	80	77	345	373	543	476	831	216	189	324	372	551	264	145	204	154	397	303
TGATAAAACGCCGGAACGGG	364	375	607	734	600	612	844	245	312	352	337	495	238	261	369	389	529	166	164	398	316	262	228	458	318	201	321	281	424	294	34	395	264	468	505	493	440	675	530	436	411	517	520	309	121	470	299	639	481
TCGGAAATCGCCGGTTATAA	0	0	0	0	0	0	334	0	0	0	0	340	0	0	0	0	272	0	0	0	0	0	0	270	0	0	0	0	0	0	23	0	0	0	0	0	0	356	0	0	0	0	0	0	59	0	0	0	0
GCAGACGAACCGTTTGATTC	140	138	314	340	227	291	353	212	259	303	283	435	220	246	320	319	398	113	135	266	295	169	188	330	390	214	305	262	395	237	40	248	181	295	303	305	259	389	291	237	350	334	323	164	92	306	206	386	315
CGCCCCTGGTTACCCGGGAA	74	98	42	50	93	92	333	103	115	58	70	267	124	195	45	57	247	64	69	104	101	122	118	236	106	65	48	45	85	96	27	89	69	26	35	80	89	242	161	119	31	37	103	53	50	138	81	73	51
GACCTGTACATTACAGGCGC	83	98	187	214	179	199	291	159	189	291	213	339	190	214	308	376	416	75	90	235	228	124	176	279	243	153	198	213	256	231	20	109	89	192	165	140	172	229	217	235	222	238	222	135	59	211	126	283	247
TGAGCATCAAGGCTGGCAGC	87	80	2	3	55	40	327	89	128	4	4	369	99	129	4	9	318	79	104	17	12	93	72	352	174	104	141	172	126	142	24	95	65	11	2	24	41	311	105	80	3	1	35	42	72	181	114	16	20
GGCCAATAGATGAAACAGTA	33	43	71	67	88	63	147	180	209	261	211	371	178	215	277	294	421	107	146	254	259	783	734	338	140	82	88	146	206	167	17	182	171	255	240	351	270	379	326	259	290	352	372	213	89	265	158	297	227
CTTCACCGACAGCCAGCACC	1	1	2	9	20	19	736	2	0	5	5	800	1	1	6	12	813	1	0	1	1	2	0	601	2	3	0	5	2	3	66	2	5	0	2	4	3	738	2	6	2	3	1	1	164	3	0	22	13
GAAGATTTTTCCTCTAACAG	286	277	430	476	397	498	546	294	455	427	430	523	252	294	427	472	502	263	264	406	423	275	250	430	511	270	419	391	475	406	21	404	306	402	398	495	372	477	415	365	393	459	380	247	81	358	253	499	433
AAAGTGAAAGTGTCAGAAAG	186	193	474	571	466	425	613	275	322	498	484	540	232	267	447	484	518	165	174	470	424	225	209	483	465	241	367	452	486	430	35	271	258	385	380	344	400	539	394	316	503	553	545	299	97	357	203	606	471
CCAGGCAGCAGCGAGGATCA	165	190	130	166	139	138	196	152	282	146	136	211	89	99	87	128	190	49	68	148	119	124	77	144	162	75	101	104	158	121	19	171	133	96	128	124	87	154	324	342	135	155	99	68	37	349	302	168	123
TTTGGCAGGTAAGTTGAATC	242	303	475	549	366	440	561	342	441	449	463	581	269	319	457	539	544	159	180	429	379	305	290	459	464	234	356	460	522	384	30	346	264	467	437	459	389	595	432	392	379	531	510	266	104	321	224	494	396
CACAAGCACTTCTCCCAGCC	188	214	496	480	336	335	573	314	340	439	460	570	257	345	522	581	617	168	176	392	372	158	145	505	400	217	342	444	290	339	56	266	240	435	430	294	281	536	421	323	473	496	326	206	134	328	232	550	518
GCACGTTGATGGAAATACGC	317	302	517	606	518	491	743	405	492	513	538	698	386	410	619	613	683	186	177	479	451	294	299	494	629	345	453	564	602	561	66	518	335	503	574	576	499	671	659	442	583	648	582	351	178	501	300	556	447
ACTTCTCCCAGCCCGGTGCT	108	121	195	222	203	215	257	151	170	213	209	265	122	119	227	330	245	84	121	198	166	166	116	202	225	143	164	213	194	155	26	174	109	232	187	220	189	306	260	217	233	248	291	125	69	178	115	316	204
GTCGTCAGGAATGCTGGCAT	234	191	356	386	483	433	458	242	292	346	302	403	217	228	330	415	388	143	152	395	273	314	317	339	303	229	260	317	657	573	42	287	206	366	354	478	453	439	319	307	375	404	496	304	121	225	174	381	302
TACGGGCCAGGCTACAAGAT	143	104	179	204	180	185	238	136	206	213	210	242	133	158	178	224	194	85	84	205	160	138	145	225	195	101	146	197	224	154	20	131	97	129	140	137	154	187	185	173	177	212	234	112	48	156	108	198	183
CATTAATAAACACCACTGAA	200	207	472	504	449	473	550	401	482	568	562	605	272	334	526	609	573	191	213	457	368	299	330	450	618	346	492	515	643	514	39	374	283	379	389	491	405	514	461	321	502	524	488	313	113	382	252	569	468
TTGTTTGCTGCGGGTCACAC	63	72	129	129	313	300	605	126	169	235	255	806	340	326	379	430	745	107	104	197	174	333	329	531	223	133	188	180	421	334	68	194	173	195	220	417	314	788	98	97	164	220	294	205	155	373	251	268	240
ATATGTCAGGCAATGATTAT	78	120	403	393	241	250	424	164	233	371	296	342	156	206	330	447	378	124	138	299	306	98	88	367	206	127	270	269	226	169	21	203	194	362	401	303	237	496	245	221	320	397	222	149	80	225	130	354	346
TAAACGCAGCACTGAGTACA	247	255	368	383	308	338	491	326	440	369	408	484	242	286	422	405	547	172	200	390	305	247	265	421	392	235	299	388	375	373	45	417	327	512	523	528	487	630	413	314	412	415	346	256	110	336	245	473	380
CGGGAAATCAAAATGGCAGT	156	160	274	279	263	308	353	187	226	272	263	327	155	191	257	290	332	94	109	209	200	128	185	225	278	142	207	208	294	188	29	237	141	270	277	296	192	325	252	186	259	270	254	152	64	199	130	283	259
CATCCAGTATCTCTTGCGCC	191	199	315	360	267	285	358	194	254	325	298	358	109	132	316	334	418	823	311	298	211	180	246	324	339	184	228	290	339	260	33	209	128	259	285	328	289	391	260	218	259	283	314	194	85	218	155	294	264
GCGTCCACTGATTAAGTTGC	43	53	98	120	108	99	131	130	285	120	120	124	61	78	103	104	146	37	49	123	79	49	90	101	137	63	121	91	103	96	18	323	237	221	229	245	190	249	249	244	136	127	106	60	35	246	183	131	117
CAGCGCCAGCGTGCCTTGCC	173	167	258	305	5	1	321	209	215	318	307	361	180	214	295	311	307	93	113	252	243	14	21	308	370	173	248	255	9	15	33	205	129	286	259	3	0	322	200	144	285	303	0	1	85	223	182	347	270
CATCAGAAATGCCCATGCGC	233	212	345	366	303	325	377	231	328	282	251	352	218	241	363	397	452	131	138	353	267	192	173	322	375	193	290	331	389	217	38	250	208	280	291	320	243	331	350	249	299	339	309	166	74	292	177	355	313
CAATCGGCAAGGGATCGGTC	182	122	345	326	232	272	470	146	163	232	209	437	177	188	228	321	382	139	143	330	258	111	126	336	234	130	197	251	48	55	45	232	169	209	239	94	101	402	442	285	256	317	68	45	112	237	131	334	301
CGCTGGCATGACCTAACAGT	0	0	0	0	0	0	623	0	0	1	0	653	2	3	1	3	643	0	0	0	0	0	0	536	0	0	0	0	0	2	44	0	0	0	0	0	0	527	3	1	0	0	0	0	137	3	1	1	1
GACGGTCAAGCGTGGCGGCC	42	52	108	121	82	103	112	226	244	311	290	376	166	210	337	339	345	104	115	250	196	87	126	275	71	48	65	62	20	31	19	96	52	93	135	37	48	260	206	189	192	168	58	56	72	118	78	142	106
ATATATCGGTGCGCCGTAAA	9	14	3	4	8	8	629	19	26	1	6	565	52	69	11	5	616	3	7	5	0	6	1	451	0	1	2	2	11	10	31	4	4	2	1	3	2	591	13	13	2	8	9	4	104	2	0	2	5
CTTAAATGGCGCGCCGTATC	274	278	439	527	444	486	607	366	435	478	482	596	255	362	465	594	670	198	222	444	394	310	388	530	574	286	410	507	492	391	40	505	331	541	573	599	507	772	532	382	389	517	526	299	111	429	274	521	425
TCCACTACTTCGAGGAATAC	214	185	287	255	297	265	371	288	282	369	381	440	248	255	341	340	385	171	140	347	280	134	117	342	370	215	258	349	297	263	43	234	181	268	242	273	261	351	320	237	309	402	332	165	96	295	195	373	319
TTAGTCATCTTCACGCCTTC	290	294	342	408	314	318	533	277	444	126	93	659	389	368	246	288	729	118	155	197	178	210	151	615	274	130	134	152	318	165	42	225	186	177	181	441	401	817	256	197	261	373	344	194	142	392	290	244	206
TTCCAGCGTGTTAGAAACAC	0	0	0	0	6	8	268	0	0	0	0	234	0	0	0	1	284	0	0	0	0	4	3	182	0	1	0	0	46	33	15	0	0	0	0	6	5	284	0	0	0	0	1	4	33	0	0	0	0
TGATGCGAACGCCCGGTAAT	468	520	638	653	683	624	785	584	765	800	730	870	570	616	795	896	964	406	383	771	622	580	672	762	811	460	627	756	769	700	82	561	432	534	519	621	528	883	768	605	532	632	610	406	155	644	469	862	780
GTGTCGAGCATTGCCAGCAT	226	269	372	422	118	132	456	457	557	422	385	481	585	625	415	538	516	240	198	384	356	133	135	442	563	217	265	315	207	183	44	477	348	448	418	167	170	518	630	479	333	434	132	57	117	345	203	429	382
CTTGCCAGGAAACTTAACAC	218	196	307	366	221	207	322	216	303	297	269	326	155	206	265	319	318	105	108	250	187	86	142	235	331	167	225	300	183	203	38	240	184	318	275	242	211	383	292	239	236	269	203	126	54	250	151	338	243
CCCCGCCAGACCGCCAGGGC	146	170	81	81	115	104	253	84	111	58	43	280	83	89	92	112	272	106	80	68	62	25	31	190	282	124	143	199	313	172	26	208	160	193	163	208	176	238	345	267	212	217	220	128	67	189	125	212	160
AAATAATGATTGGGATATAC	532	527	610	676	728	735	850	374	510	633	664	974	764	790	737	808	1002	268	261	673	605	546	552	820	949	529	578	581	707	647	59	344	273	643	658	776	746	986	469	354	568	682	842	387	155	364	223	751	603
CTTAATGAAAGAGGCAGACC	135	143	288	314	0	0	459	188	231	292	216	401	178	162	268	319	374	130	133	287	280	0	0	338	264	152	194	243	1	0	26	199	184	235	221	0	0	412	245	174	206	211	0	0	88	193	143	267	242
GTCGCGGTCAGAATGGTCAC	148	173	222	262	1	0	312	160	241	336	307	389	243	206	321	363	383	98	124	297	229	0	0	307	303	179	236	271	4	0	28	274	193	399	340	0	0	461	230	194	253	291	1	0	93	230	157	331	262
TTGCAGCGCGATGTACAGCA	614	623	661	718	717	738	831	458	578	624	548	732	269	260	391	453	558	295	345	584	454	495	502	550	669	335	488	516	664	548	75	518	379	547	509	535	533	697	798	609	550	603	640	382	162	446	329	629	487
GTGACATCACGAAGGGTAAT	268	250	386	421	425	414	503	310	366	440	412	474	330	417	517	519	578	224	271	406	377	266	278	418	467	269	351	382	451	398	41	306	183	391	343	355	319	428	445	318	405	454	444	226	102	352	227	447	369
TTCCGGGTTGGTGATAAACG	88	91	75	78	38	65	408	221	275	320	331	403	218	264	217	253	379	124	119	285	252	326	275	337	316	161	222	273	289	257	17	362	245	432	397	369	377	512	339	320	371	427	409	268	78	172	112	56	53
ATAGCCGAAACGCGCAGTTG	238	288	248	342	272	251	490	334	468	297	265	459	236	278	96	153	418	168	172	261	217	243	264	388	491	290	295	351	343	315	45	334	281	260	244	283	260	540	500	409	280	317	384	169	122	331	216	315	307
ATGCAGCGAAAAGCATCGTC	239	267	454	444	352	381	493	315	392	464	470	523	254	293	393	461	525	364	256	435	396	260	284	437	416	247	345	424	427	345	56	385	268	541	491	479	518	584	364	256	329	364	359	200	111	332	199	501	390
TCGCCGTAGGTTTCGCTGGA	435	446	780	958	811	807	1081	583	770	832	782	934	482	586	783	842	962	317	343	865	735	530	494	880	926	448	685	777	857	780	83	538	437	707	757	729	699	963	726	594	751	874	859	448	182	700	436	966	789
TCGGTAATGACGCTGTTTTC	72	98	5	3	150	162	774	205	283	77	60	901	400	408	965	1120	906	29	41	4	4	27	35	677	120	79	5	2	62	42	80	328	265	10	7	206	133	952	31	21	1	1	91	62	150	263	195	22	15
GCGTTTTGCGCCGTGTTTTG	246	252	618	600	524	536	709	383	488	639	628	700	328	367	540	595	670	219	200	529	475	336	349	569	558	311	442	529	593	481	55	392	328	549	595	574	517	721	502	356	533	568	596	305	158	444	289	628	508
CATGATCGTTATTTATCCAC	95	96	343	391	385	384	469	206	332	342	396	450	195	240	434	515	526	108	109	350	291	208	182	392	287	127	276	306	304	258	37	426	352	392	350	425	356	471	421	361	397	423	427	209	107	666	622	474	361
AGTTCGCCAGGGTTGATATG	268	238	263	327	547	588	761	170	245	157	142	731	167	225	202	248	601	112	121	107	91	303	426	533	369	230	243	265	409	350	61	244	191	167	175	392	322	652	293	288	163	217	463	264	140	457	307	262	229
GACAAATCCGCGTTCAAACC	252	255	470	501	472	419	590	357	464	565	544	627	362	364	570	669	704	172	194	486	439	329	325	546	594	262	463	532	547	480	60	409	327	467	532	506	480	657	431	359	480	470	503	324	163	399	227	556	457
GTCAGGGAGCTGGAGCAACA	250	267	213	257	122	123	353	198	290	188	195	270	99	89	122	155	237	90	111	198	172	89	75	235	248	126	201	275	141	105	24	159	139	161	195	82	68	243	302	259	244	262	126	60	63	201	148	260	198
GGTGCCCAAAGCATTAGTCC	114	107	312	363	189	229	376	214	259	352	307	363	231	283	318	369	396	162	122	284	238	125	168	302	361	193	232	319	269	250	39	228	193	293	258	269	249	360	274	204	237	321	296	162	78	207	127	342	268
GGTCCACTGGTATTCCAGAC	50	57	163	210	26	7	334	65	74	166	141	350	40	61	233	269	398	28	43	265	247	11	9	319	313	137	260	318	73	76	31	66	59	292	300	11	27	364	126	109	267	308	22	22	79	52	38	237	206
GGGCCCTGCCAGCTACATCC	0	0	0	0	1	1	804	0	0	1	0	802	0	0	0	1	868	0	0	0	0	0	0	604	0	0	0	0	3	1	85	0	0	0	0	0	0	821	0	1	2	3	5	2	175	0	0	0	1
TCCGGTTTCACGAGATTGCG	237	275	441	450	364	380	515	252	344	474	454	546	249	311	404	453	562	150	140	396	381	240	242	433	463	271	340	451	426	393	35	420	284	437	442	407	390	530	410	363	436	520	421	243	122	345	206	499	384
TCACGCGTTGCGGGTACATT	87	75	156	115	135	124	158	95	113	124	124	164	92	87	119	212	173	47	77	134	135	92	92	127	135	85	113	126	137	133	17	114	93	148	112	149	119	158	159	108	136	171	128	74	36	117	57	138	121
GGTAAAGGTGGTCAGATTCG	259	350	712	718	645	652	879	413	415	716	656	844	405	454	688	815	834	260	304	613	627	401	451	706	751	429	564	671	733	570	91	531	413	799	763	728	639	959	655	489	673	759	687	351	173	508	353	828	658
ATGCTCACGAATGATTTTGT	168	154	355	393	310	298	428	243	331	425	449	517	201	229	309	349	407	118	180	347	283	231	245	368	413	208	338	376	386	303	43	261	193	333	384	360	347	468	374	306	348	378	375	218	90	316	151	452	362
CGAAAACGCTGCAACACCTG	394	432	771	796	735	689	902	568	722	832	894	988	600	647	780	958	1122	276	327	753	597	433	396	759	951	436	762	830	914	718	80	731	525	868	780	1050	851	1160	826	636	842	887	863	441	203	732	449	839	900
AATACGTTTACGCTGCCAGC	37	38	68	77	37	16	102	60	74	79	80	146	38	44	27	34	108	44	44	80	53	28	50	119	71	47	38	69	8	15	11	44	35	53	45	25	33	99	71	64	73	69	46	15	18	65	51	81	64
CATAAACCAATAGTGACCGC	209	209	351	421	305	329	447	287	358	440	370	466	236	242	378	416	463	145	169	374	342	184	272	375	415	219	318	384	407	308	44	308	238	387	416	385	355	472	371	319	382	420	384	213	83	350	206	399	361
CGCTTAACCACAGCATCATC	422	455	742	811	664	676	930	572	767	851	772	979	569	577	822	941	1070	394	399	831	712	414	482	854	956	510	682	711	879	693	79	634	532	801	777	784	734	1052	860	658	764	864	727	493	206	697	505	974	776
ATAGCTGGTGTTCTCCAGAT	101	110	270	301	288	302	321	115	171	225	209	334	234	279	256	287	324	128	152	180	186	214	192	277	27	21	185	209	432	327	28	152	118	238	236	279	225	302	226	168	251	265	345	183	76	120	127	279	309
CACAAAGAAAAGTGCAATAC	8	21	42	58	96	87	125	3	5	22	36	192	15	25	72	103	154	6	9	58	49	184	154	174	2	0	33	42	147	108	10	12	15	60	77	79	77	210	52	56	52	83	85	70	34	29	49	42	32
CGGTAAGCAGGGCATTGATT	113	174	285	290	281	267	330	367	581	255	277	339	170	248	321	333	365	205	130	292	245	176	204	275	279	152	199	256	312	199	30	351	249	249	236	243	222	249	592	532	266	307	288	186	84	540	442	344	241
GCCATAACCAAGACGGTTAA	228	145	237	281	239	262	337	146	212	240	213	281	132	140	257	269	282	94	74	212	181	197	115	225	208	115	161	193	227	171	21	140	124	205	178	164	155	226	234	172	211	287	200	112	53	166	122	275	233
ATCATCCGCACCATTGGGCT	114	131	230	233	209	220	244	190	225	274	234	266	124	128	223	247	240	122	101	197	170	100	121	174	242	149	243	248	220	188	27	144	109	193	186	188	176	224	300	259	250	264	268	140	62	170	102	252	201
ATCGCTGGGGGCGAGGACGC	55	50	399	439	1	2	551	30	41	430	385	692	144	150	378	362	651	43	53	265	243	0	0	469	140	67	316	345	4	6	59	45	62	409	408	1	0	696	47	36	394	465	1	1	151	55	31	379	277
TACCTGAATACATTCGTCAC	100	106	160	186	146	159	161	137	124	206	177	217	110	107	197	221	197	70	62	152	154	161	166	172	181	114	157	183	182	140	18	144	101	148	188	168	162	195	167	135	172	180	174	106	30	148	98	221	180
GCGCACTACCGCCACCGGAT	214	219	443	439	431	522	718	259	342	408	408	630	163	205	373	378	548	139	192	425	363	238	293	512	511	263	296	407	556	506	78	316	216	411	424	564	471	626	487	393	314	380	417	228	149	316	192	458	367
TTTTCGCCAGATCGATAAGA	80	80	98	110	118	154	126	79	92	120	133	165	61	62	88	138	155	44	50	86	104	90	88	121	156	77	99	115	129	110	6	100	53	98	80	131	139	132	88	71	86	87	146	69	17	90	59	100	96
GTATGAAGATCGAAAAAAGC	82	105	165	147	145	111	169	136	147	174	175	220	106	130	175	155	200	110	110	172	147	103	122	164	162	97	149	136	150	150	7	133	121	166	222	204	172	199	164	130	147	190	172	115	43	138	102	170	187
GCAGTTCGTAGAGCGTTTGT	395	401	668	731	601	668	837	531	682	827	699	913	397	495	683	694	882	290	408	819	676	567	467	819	814	454	554	700	746	601	75	436	361	597	585	621	582	798	753	632	705	763	727	409	180	655	478	899	760
CTAATTGATTGTACATTTCC	295	331	453	455	448	404	501	598	925	470	455	552	285	334	431	493	512	182	221	425	388	297	346	462	490	277	431	446	420	394	34	782	620	479	457	420	486	534	623	549	420	522	488	306	91	419	314	542	491
TGTGCGCCAATCATTACTCT	91	103	154	174	189	201	262	132	128	253	234	296	104	103	269	313	303	110	104	218	161	135	145	322	256	120	178	197	273	193	32	127	76	175	171	226	215	253	224	164	170	191	252	120	73	139	97	149	146
GCCAGAGCTTCGTTGAACAT	0	0	0	0	0	0	143	0	0	0	0	110	0	0	0	0	79	0	0	0	0	0	0	96	0	0	0	0	0	0	8	0	0	0	0	0	0	142	0	0	0	0	0	0	16	0	0	0	0
TCATAAGGAACGGTTCTACC	67	76	49	82	54	78	67	66	80	63	73	81	42	47	64	76	74	28	31	61	44	41	59	53	61	34	28	61	35	43	6	38	31	34	49	53	43	60	72	71	74	56	71	38	10	84	44	80	67
CGCTATCCAGTTGACGAAGC	106	104	145	162	164	146	214	135	202	213	173	223	122	142	161	216	218	67	80	174	133	108	125	194	214	123	153	197	214	136	20	126	71	102	132	120	109	164	186	172	207	192	205	118	33	139	84	222	160
CCTGTCGTTCATGATTTTAA	23	14	40	42	42	41	65	41	50	41	61	64	23	22	40	38	54	25	23	63	41	45	50	56	54	27	45	33	50	44	5	64	42	76	85	57	49	74	65	51	41	57	44	23	7	37	25	58	33
CTGTGAGCTGTAGATCATAT	77	76	144	154	120	97	147	85	116	133	138	149	59	59	68	100	130	44	54	148	113	56	76	145	148	87	126	111	142	113	10	113	71	134	113	109	113	179	120	130	128	149	98	85	32	115	67	173	115
AGCACGGAAGATACAGAATC	322	328	485	443	293	338	584	273	328	437	461	632	181	173	348	408	565	163	155	447	393	89	99	515	461	279	393	451	396	314	51	319	230	430	456	378	293	614	450	374	389	423	328	155	130	279	186	499	450
CTTTGGCGAAAAACTGTGGA	105	105	237	227	190	248	260	151	257	297	269	298	140	199	231	274	316	89	95	268	221	205	168	250	270	129	224	252	289	264	18	214	141	263	226	238	250	264	275	215	299	328	312	184	74	231	154	281	219
ACCATCCTGACTATTGTTAC	200	241	546	654	518	515	675	409	506	687	627	788	338	355	700	757	754	237	227	616	555	467	452	693	611	330	577	631	682	475	59	393	306	587	620	634	554	764	492	371	646	691	611	388	168	459	275	666	524
GGTTTCGGCGTACAGCTCAT	319	312	522	541	602	700	632	504	619	543	593	763	433	452	558	642	746	256	238	561	528	452	436	589	601	325	490	576	648	576	52	532	396	571	526	721	568	742	651	543	584	701	752	379	156	504	330	668	561
GGGCAAAAAGGCCACAAACG	177	147	271	275	247	233	326	210	237	243	215	288	205	270	250	241	301	88	87	168	180	160	169	209	228	128	164	237	246	177	18	214	116	168	234	260	208	280	216	141	212	228	210	129	47	252	120	290	234
GAGAGCACGGGTAACAGAGC	441	420	823	853	795	765	1022	536	723	789	825	999	522	537	1027	1038	1026	404	381	783	683	498	578	733	1077	527	716	862	860	755	108	575	460	671	783	650	636	871	838	612	742	905	850	488	250	626	459	969	809
AAGCCCATGGTGGAGTAGAA	54	90	264	258	35	34	335	239	283	279	292	404	191	184	244	372	423	83	87	299	236	14	7	317	306	181	230	305	3	2	32	185	125	295	285	10	16	430	302	228	262	345	50	35	80	300	145	350	325
CTTGTCGCCGTTCGCCGGAT	279	246	406	519	404	433	526	275	394	415	398	485	305	316	418	509	548	193	176	379	329	223	252	349	415	265	386	407	432	398	60	288	237	343	321	307	333	429	397	373	410	431	421	232	125	362	240	457	389
AACTTTGAGTACGATGGTGT	0	0	0	0	0	0	112	0	0	0	0	146	0	0	0	0	69	0	0	0	0	0	0	90	0	0	0	0	0	0	9	0	0	0	0	0	0	147	0	0	0	0	0	0	19	0	0	0	0
GCTCGGACTTATTTGGGGTC	143	167	485	568	456	520	606	273	336	562	514	640	337	376	597	626	746	158	161	440	399	206	236	419	434	236	416	474	498	405	56	307	275	618	530	476	507	711	358	279	443	582	507	300	128	381	293	644	546
GATAACCATCAAGGTAGTAC	7	3	13	18	119	211	483	3	3	12	8	443	29	38	23	35	440	8	2	3	0	16	26	420	0	0	9	20	37	55	32	3	2	7	6	161	138	526	8	17	26	26	158	71	89	0	2	17	10
ATTTTGACGAACTCCTGCCC	0	0	0	0	0	0	61	0	0	0	0	123	0	0	0	0	45	0	0	0	0	0	0	37	0	0	0	0	0	0	4	0	0	0	0	0	0	69	0	0	0	0	0	0	22	0	0	0	0
CAATGATATACCGTAGATTC	327	318	591	648	549	614	805	404	555	630	650	768	401	454	597	642	793	235	257	593	533	361	396	645	730	377	509	544	617	515	68	526	405	707	612	691	563	851	571	448	578	636	515	340	136	493	307	704	571
ACGCATACCGGTAATCGGCT	171	161	190	217	242	223	281	170	189	233	219	269	129	159	184	205	262	201	151	185	165	142	172	214	234	140	181	213	204	155	21	153	114	221	226	244	201	229	205	151	165	192	208	118	46	199	132	243	209
GCATAAAGTCATAGACTTTA	0	1	2	5	48	50	194	2	1	2	1	217	6	7	4	3	186	0	0	2	0	4	2	128	0	0	1	2	8	11	12	1	0	0	0	24	8	169	1	0	2	3	23	19	28	0	0	0	2
TCGTCTGGCCATCGACATCC	43	30	73	82	81	67	83	151	170	256	263	320	137	171	256	290	298	82	98	222	191	131	123	261	106	49	82	102	138	106	15	185	148	235	245	221	218	329	248	199	219	258	235	144	69	196	132	246	216
GTGGATGTCAAGACCAGGTA	0	0	0	0	1	0	404	0	0	1	0	411	2	1	1	5	369	0	0	0	0	0	0	301	0	0	0	0	1	0	35	0	0	0	1	0	2	464	0	0	0	0	0	0	73	0	0	0	0
ATCATCACCAAACCAATCAC	138	179	286	287	280	267	351	240	283	320	311	411	200	231	280	292	373	89	131	252	284	160	194	292	308	148	223	297	298	220	27	213	180	272	239	262	234	325	283	286	269	341	288	148	71	261	160	371	271
AGCCGCTGGCGAATGCCGAG	132	123	308	293	253	230	347	213	287	278	285	328	160	180	216	260	295	111	121	281	213	169	179	260	287	146	211	277	366	287	26	230	135	252	266	297	248	277	271	234	281	352	327	183	79	305	178	356	292
CTCGACCAACTGATCATCCC	0	0	0	1	0	2	249	0	0	0	1	253	0	0	0	0	211	0	0	0	0	0	0	207	0	0	0	3	0	0	15	0	0	1	0	0	0	194	0	0	1	2	0	1	57	0	0	3	0
TGCGGCAGCTGAGGGTTCAC	258	330	327	326	345	413	508	360	464	487	391	571	351	335	469	411	556	172	226	426	337	190	245	482	553	291	397	425	486	372	60	528	365	463	448	512	424	650	534	436	375	411	389	273	103	449	276	422	375
ATGGAAGGAGTATGCATCAT	190	244	59	92	51	78	964	278	412	85	65	958	411	417	52	66	1059	232	268	56	45	40	21	795	488	249	8	18	124	130	83	251	215	41	30	48	59	923	535	410	43	32	114	93	217	471	294	41	44
CCGGCTTCCTGGGAAGATTT	135	178	265	309	248	253	328	156	186	239	180	297	146	158	213	243	285	106	122	209	225	131	133	267	285	126	225	240	252	194	31	173	116	222	197	230	229	309	267	204	267	284	262	159	62	203	139	283	221
AATACTGACGACGACCACAT	355	371	532	655	68	54	746	417	527	609	585	700	428	492	550	704	665	222	267	549	451	16	3	548	604	276	464	504	125	155	53	506	349	574	622	54	39	802	563	477	545	564	31	23	132	462	310	593	571
CAATCTGATAGTGATCCATC	250	270	383	472	408	427	528	353	416	417	420	559	224	290	394	450	555	211	221	440	389	282	323	467	492	262	371	466	448	403	53	340	263	453	487	468	407	586	513	363	396	433	445	212	93	394	224	510	394
CCACCATTGGCGCATAGCCG	84	72	201	235	219	184	288	173	156	218	255	322	149	173	258	265	278	77	111	221	201	103	143	255	265	146	217	230	231	221	24	188	146	273	250	224	200	331	173	149	237	266	234	141	72	189	128	249	216
GCCGATTTTCACTTTGCACC	169	157	145	176	275	245	401	105	166	78	65	364	109	108	104	107	438	54	78	63	47	222	254	341	268	153	134	151	274	253	36	192	142	113	135	253	225	438	176	135	96	129	260	136	69	256	141	142	125
TGGGAAAGTGACCGACTTGC	138	132	242	265	234	221	275	211	265	266	230	352	187	193	272	305	308	97	111	215	235	137	171	276	323	171	188	233	237	200	29	173	151	279	269	241	239	310	268	222	239	250	295	144	71	186	140	310	248
GTCTGGATGGCGTTCTTTTG	205	236	483	539	310	348	614	314	382	514	472	621	244	334	469	484	525	215	159	435	398	245	276	434	585	315	386	448	528	362	50	395	288	562	525	377	344	624	480	341	434	471	298	202	93	384	245	481	420
TCAAACAGGCGGGTGTTTTC	84	125	490	557	154	122	732	131	169	605	539	758	290	377	583	696	853	118	166	543	484	89	61	577	179	106	473	470	391	279	72	175	140	634	601	234	185	775	215	141	624	687	153	80	146	238	166	717	514
CGCGCCAGTTATCAGGCTGC	221	215	343	359	311	363	474	235	310	344	363	425	245	263	341	397	482	149	163	385	353	202	238	375	405	192	323	350	423	350	44	275	186	350	329	313	283	419	363	280	317	402	363	227	98	359	206	450	347
ACACCACTTCCGAACAGTAC	100	110	157	171	161	158	219	144	177	182	204	219	115	129	155	243	259	54	76	140	163	125	100	212	147	75	152	169	101	117	15	123	84	177	118	149	143	203	179	124	196	214	173	82	49	176	113	164	217
CCCGCCCAGCACGGCGGCGT	89	99	164	182	150	180	211	147	181	213	172	240	134	137	210	213	260	74	118	220	195	121	158	253	242	121	180	195	204	145	34	211	169	255	262	230	227	287	178	149	176	248	221	117	52	139	98	253	215
CAATCAGTGCAACCAGGCCC	294	307	557	593	588	562	782	424	580	479	453	805	365	379	473	505	643	297	309	604	493	398	481	661	470	285	420	484	322	442	68	474	344	567	530	524	521	699	620	458	596	716	630	327	177	484	291	660	601
[truncated: 9,666 more rows]
[truncated: 69 more columns]
