# Supplementary material for: 2FAST2Q: a general-purpose sequence search and counting program for FASTQ files
Source: PeerJ. 2022 Oct 25;10:e14041. doi: 10.7717/peerj.14041 (PMC9615965; doi:10.7717/peerj.14041)
Supplement: Table S3 [file peerj-10-14041-s006.csv]

#Feature	41-1Ti9_GMM_1	41-1Ti9_GMM_2	41-1Ti9_LB_1	41-1Ti9_LB_2	41-1Ti9_M9_1	41-1Ti9_M9_2	41-1Ti9_T0	APECO1_GMM_1	APECO1_GMM_2	APECO1_LB_1	APECO1_LB_2	APECO1_T0	CFT073_GMM_1	CFT073_GMM_2	CFT073_LB_1	CFT073_LB_2	CFT073_T0	E101_GMM_1	E101_GMM_2	E101_LB_1	E101_LB_2	E101_M9_1	E101_M9_2	E101_T0	E1114_GMM_1	E1114_GMM_2	E1114_LB_1	E1114_LB_2	E1114_M9_1	E1114_M9_2	E1114_T0	E1167_GMM_1	E1167_GMM_2	E1167_LB_1	E1167_LB_2	E1167_M9_1	E1167_M9_2	E1167_T0	H120_GMM_1	H120_GMM_2	H120_LB_1	H120_LB_2	H120_M9_1	H120_M9_2	H120_T0	HS_GMM_1	HS_GMM_2	HS_LB_1	HS_LB_2
1	284	323	302	369	291	325	442	325	410	417	390	493	243	312	382	440	505	279	226	424	335	146	166	386	440	238	277	344	387	284	42	272	205	328	263	270	298	369	412	344	359	385	384	205	105	355	215	402	362
2	269	240	456	498	378	394	555	322	390	502	462	559	277	303	466	507	576	164	233	429	376	253	241	448	432	262	394	404	368	344	64	375	292	483	475	423	376	627	421	377	465	494	448	212	131	423	268	579	493
3	170	182	292	335	299	337	375	224	265	335	333	387	203	221	332	367	286	166	125	297	261	176	189	296	335	172	258	266	368	324	21	232	169	310	316	341	274	326	308	246	280	316	324	177	61	251	156	336	301
4	164	167	216	236	196	200	231	192	233	230	214	233	136	163	216	286	281	74	81	227	170	147	212	214	268	146	236	237	221	226	24	221	166	246	202	194	204	286	264	194	182	244	227	135	47	233	139	259	234
5	54	60	135	135	115	96	144	110	140	181	145	192	78	85	133	168	176	67	62	124	126	94	109	151	149	98	157	144	168	132	21	143	122	197	193	210	190	264	142	126	149	159	167	89	44	114	78	153	138
6	2	0	0	0	0	0	58	0	0	0	0	59	0	0	0	0	82	0	0	0	0	0	0	56	0	0	0	0	0	0	4	0	0	0	0	0	0	67	0	1	0	0	1	0	7	0	0	0	0
7	68	61	113	132	146	145	186	104	131	156	130	143	91	94	118	148	180	57	54	114	91	78	68	113	137	67	120	115	134	106	13	94	52	113	92	97	96	121	126	108	118	153	139	77	36	110	74	134	136
8	80	103	175	171	151	144	203	120	163	199	154	199	121	126	160	174	191	78	100	152	140	91	120	152	222	90	157	137	148	111	17	117	71	121	143	115	105	195	161	160	166	181	170	90	54	128	92	178	162
9	277	283	289	321	300	319	398	452	572	448	378	492	223	254	351	417	469	167	159	350	316	224	181	355	563	277	320	358	398	314	43	453	305	408	400	400	353	511	694	581	386	461	405	229	105	385	254	432	354
10	426	428	311	377	315	357	431	359	349	287	281	395	224	292	245	287	446	123	167	238	215	220	215	318	448	234	216	243	390	395	39	293	238	254	242	327	350	436	363	302	262	318	342	208	95	319	203	316	280
11	212	207	338	365	290	340	402	244	357	316	336	381	214	257	321	347	385	209	193	318	265	230	227	360	370	208	263	346	376	315	30	322	273	329	343	371	321	465	385	335	321	359	375	201	98	270	172	368	302
12	129	165	225	222	202	220	262	168	233	225	228	278	177	225	274	276	360	82	96	214	167	159	128	213	248	109	227	217	256	204	18	188	154	244	291	273	263	299	222	173	235	259	189	145	50	187	135	202	216
13	35	58	83	88	87	66	102	52	79	72	105	97	68	62	98	126	91	43	50	100	75	57	80	85	118	64	70	74	69	60	8	83	52	91	66	83	83	116	99	80	83	109	96	62	21	70	41	107	104
14	0	0	0	0	0	0	45	0	0	0	0	46	0	0	0	0	28	0	0	0	0	0	0	0	0	0	0	0	0	0	2	0	0	0	0	0	0	43	0	0	0	0	0	0	12	0	0	0	0
15	0	1	9	2	7	1	313	234	276	285	281	312	149	139	206	199	293	105	102	299	222	174	230	276	323	161	249	286	309	258	28	271	152	262	269	369	338	362	291	247	273	300	307	168	94	208	141	297	243
16	0	0	0	0	0	0	475	0	0	0	0	454	0	0	0	0	507	0	0	0	0	0	0	320	0	0	0	0	0	0	27	0	0	0	0	0	0	431	0	0	0	0	0	0	110	0	0	0	0
17	300	278	260	366	209	255	406	283	377	310	322	460	203	267	299	333	432	101	138	313	279	87	49	327	390	218	235	299	287	239	47	350	216	287	282	187	196	421	451	339	316	329	277	166	89	311	214	351	288
18	153	134	151	169	165	182	212	166	150	201	190	212	168	155	164	222	232	75	72	166	160	93	89	186	232	144	143	182	125	158	15	134	96	217	189	165	165	284	212	150	155	215	178	83	37	159	92	226	196
19	79	88	161	155	115	122	181	87	146	124	143	153	93	90	125	137	155	61	43	124	110	72	102	126	128	82	132	131	144	105	12	123	81	104	120	124	107	148	150	120	115	128	130	87	35	107	82	171	120
20	140	141	259	332	252	262	310	199	260	303	310	348	177	225	309	307	349	97	113	311	238	266	271	267	388	199	267	312	353	303	36	227	201	312	301	357	264	392	250	199	253	290	292	147	74	277	196	340	280
21	115	98	193	191	169	148	217	121	154	189	182	206	128	186	205	224	261	69	46	164	140	118	96	172	180	112	124	152	159	155	19	108	98	136	150	121	145	169	171	147	143	194	196	94	49	157	118	197	160
22	670	657	293	304	281	321	397	346	426	341	299	397	218	248	233	307	380	122	118	276	206	229	237	324	328	217	226	291	336	306	35	323	242	309	287	317	333	388	335	245	270	285	350	170	79	321	152	377	339
23	99	106	146	151	146	145	160	93	136	146	130	170	66	86	139	147	169	54	59	133	121	109	120	108	130	89	119	134	183	117	24	145	103	162	186	169	141	181	197	137	128	140	128	72	39	93	79	123	127
24	195	203	277	316	264	247	279	346	284	247	218	265	406	470	220	306	270	168	164	218	164	170	184	206	349	183	154	156	83	83	33	293	204	227	232	242	236	287	406	364	242	262	284	124	56	212	157	308	218
25	305	277	555	535	509	582	678	448	605	648	646	780	371	479	665	747	826	261	281	599	473	394	444	691	727	367	567	653	616	569	75	459	344	570	550	579	548	746	546	507	561	637	638	328	203	552	332	632	597
26	0	0	1	0	0	0	166	0	0	0	0	191	0	0	0	0	202	0	0	0	0	0	0	167	0	0	0	0	0	0	15	0	0	1	0	0	0	228	0	0	0	0	0	0	37	0	0	0	0
27	103	106	151	203	188	165	159	138	157	170	168	179	87	93	159	215	197	46	71	125	126	89	69	125	224	128	145	144	240	267	7	116	75	160	148	157	127	187	143	95	127	172	129	99	26	105	59	161	152
28	51	45	120	145	159	188	353	72	66	41	51	332	72	99	68	78	343	37	58	51	37	124	175	219	113	82	58	76	289	275	39	53	53	50	54	173	153	386	96	60	38	49	201	110	69	84	75	50	43
29	142	159	197	228	232	215	268	191	266	185	203	249	128	158	174	262	227	93	75	238	172	118	129	227	257	130	180	203	225	200	25	167	119	176	188	203	136	234	370	290	190	241	235	151	73	166	123	234	193
30	7	14	29	20	34	21	399	22	21	40	32	468	12	16	55	52	553	17	22	33	25	15	24	355	27	8	28	22	38	24	35	37	26	53	41	65	38	527	32	22	40	46	39	20	115	20	12	31	32
31	0	3	30	37	111	139	388	4	1	56	39	353	2	1	67	89	343	0	2	24	32	32	43	348	5	0	21	31	176	113	24	3	0	43	47	202	172	506	4	3	31	40	165	100	78	2	1	50	28
32	305	234	254	247	177	183	285	138	221	229	254	279	135	130	207	240	285	89	102	175	171	94	97	208	206	136	219	196	198	164	22	174	104	197	205	179	232	280	160	118	237	215	198	129	55	169	127	284	213
33	194	213	371	463	240	235	457	259	309	479	430	491	277	266	414	478	432	157	190	398	337	63	64	441	415	252	357	434	118	82	34	330	222	375	399	236	175	482	421	294	395	472	226	103	84	351	226	428	435
34	116	99	177	183	259	290	417	138	170	345	323	412	127	144	241	282	344	90	97	237	180	223	154	382	296	171	158	174	362	331	45	226	169	228	222	404	404	448	311	224	197	193	434	241	99	243	148	219	193
35	106	108	142	155	132	124	246	144	186	201	197	221	91	107	158	171	225	127	125	157	146	136	94	186	169	105	153	165	148	155	23	111	84	162	139	194	143	221	193	178	159	175	201	100	40	188	114	211	166
36	543	531	342	377	371	359	438	301	432	341	380	481	271	279	397	392	460	231	303	335	266	192	216	360	409	205	260	324	406	312	33	431	323	373	350	429	375	441	624	490	363	391	347	205	92	319	191	322	295
37	146	113	250	294	256	270	328	217	285	348	306	371	224	226	259	336	367	118	113	268	256	233	227	275	296	180	219	295	289	265	14	190	127	170	178	240	193	212	277	235	279	302	332	175	52	268	157	330	261
38	41	69	158	173	132	142	317	66	92	213	187	292	67	89	210	254	329	37	42	198	151	65	62	303	41	25	21	32	73	52	31	19	14	41	44	44	34	299	23	23	35	40	57	31	86	30	42	57	48
39	164	142	272	276	253	318	302	241	260	350	327	380	169	223	291	343	388	101	113	291	258	205	180	296	325	201	230	292	327	243	30	163	198	251	293	360	302	426	295	250	299	351	299	167	71	242	172	388	315
40	109	111	353	375	328	326	484	156	208	395	374	454	222	258	402	432	479	91	134	370	334	497	535	375	260	149	309	332	343	250	32	156	135	341	346	304	286	417	152	123	337	352	345	196	86	223	183	421	349
41	227	227	326	413	387	417	474	274	316	369	365	479	221	241	387	409	423	172	161	404	354	320	204	402	459	218	328	381	385	330	31	277	217	361	353	379	347	430	364	267	370	358	326	203	60	310	203	419	380
42	23	20	67	76	3	3	146	6	4	27	29	152	0	3	42	23	153	5	4	29	28	0	3	127	36	28	72	110	18	18	11	2	7	32	32	7	5	164	2	4	33	32	6	5	22	29	21	59	52
43	243	286	517	555	495	439	608	276	337	430	427	502	279	308	465	498	504	189	182	447	359	275	241	451	482	255	367	406	429	394	46	336	247	466	467	454	375	575	379	318	388	471	412	241	110	356	236	474	360
44	222	188	370	364	357	369	463	190	220	369	371	445	148	169	346	363	452	98	98	303	256	316	353	323	363	191	280	350	326	282	39	248	193	351	303	354	321	446	307	224	310	325	345	182	101	156	107	329	262
45	76	83	162	175	170	191	233	106	154	182	200	226	18	18	187	179	293	37	27	151	138	118	118	166	119	79	137	159	210	152	13	104	84	179	161	249	250	289	170	180	175	203	202	140	45	134	106	168	132
46	70	58	137	132	113	130	136	83	106	141	124	143	95	107	129	154	156	49	47	125	95	64	59	106	152	69	101	105	143	78	15	109	59	122	126	163	136	174	128	107	126	155	128	69	22	93	74	160	108
47	105	122	172	205	145	184	221	159	221	217	204	266	110	143	186	239	232	74	100	200	173	153	206	187	222	102	172	170	201	169	16	144	125	184	209	224	176	229	231	181	185	206	169	91	59	136	104	225	252
48	62	85	11	16	44	33	359	100	115	12	27	399	135	201	29	24	408	112	121	19	17	20	24	314	191	105	5	18	42	17	27	75	70	8	13	29	32	403	147	128	14	10	34	24	65	132	91	19	9
49	164	180	418	418	355	407	542	295	376	440	446	529	259	306	414	484	526	124	157	357	310	237	286	419	395	252	367	409	433	310	44	288	235	345	395	419	293	477	362	311	374	432	402	228	84	317	216	460	423
50	1649	1745	422	526	412	467	847	374	519	313	238	632	459	564	368	406	682	271	240	243	199	133	141	598	997	553	142	200	252	252	43	441	333	287	284	327	233	742	584	485	242	244	302	163	129	531	370	335	289
51	32	34	63	73	71	84	106	47	88	80	85	88	35	47	75	79	70	28	24	53	78	49	45	78	51	22	53	72	71	43	7	47	37	78	73	49	57	82	69	41	62	76	97	43	18	62	33	80	72
52	147	164	249	256	255	241	349	208	226	258	245	310	169	208	275	308	327	110	141	238	193	156	164	255	316	177	219	252	247	201	34	184	159	271	288	247	232	307	334	253	240	264	275	139	74	234	150	311	217
53	59	76	113	139	115	111	135	95	119	147	141	204	71	121	158	165	204	60	66	119	123	74	93	150	152	98	144	146	167	155	15	85	70	150	136	158	123	189	113	98	147	181	232	110	53	114	74	164	123
54	108	124	96	120	94	90	438	145	195	117	100	431	157	178	87	111	405	287	157	93	73	66	64	335	249	130	87	80	87	87	41	164	107	78	75	83	79	446	236	185	69	98	103	61	84	202	160	121	89
55	76	70	118	118	119	134	145	72	119	127	128	136	79	89	109	117	152	33	42	100	92	85	99	120	145	85	111	112	113	108	11	54	61	76	69	93	82	93	123	90	106	148	130	69	25	102	60	132	120
56	281	292	516	581	458	539	656	425	513	564	559	709	366	408	561	591	688	192	264	557	491	300	340	581	636	329	455	606	560	461	55	355	260	478	407	472	416	751	550	429	469	509	599	274	168	512	306	604	531
57	831	748	322	324	307	303	358	339	455	333	307	373	209	236	353	359	401	1019	772	331	322	318	322	300	510	279	266	348	362	303	34	338	191	255	286	320	307	323	405	359	340	342	352	153	65	326	179	348	310
58	237	251	418	470	401	365	590	315	365	438	371	488	286	291	446	458	494	158	161	402	346	237	254	416	470	239	340	382	425	331	35	406	287	440	503	458	416	635	396	295	445	421	413	239	97	334	227	454	368
59	118	132	198	239	210	226	274	162	207	236	235	250	128	214	267	275	367	53	88	195	174	102	123	196	240	133	190	209	228	190	14	131	102	176	145	129	136	194	205	180	224	239	219	116	50	199	142	234	210
60	71	78	146	139	109	116	136	118	140	155	119	177	72	115	131	159	149	49	51	140	116	65	104	105	153	80	107	144	151	132	5	162	108	168	157	182	190	187	123	85	142	158	167	92	33	129	99	177	150
61	42	46	101	115	95	73	116	43	63	120	102	111	58	73	92	126	107	51	42	97	96	65	77	102	92	42	77	99	83	82	5	70	61	99	108	106	76	142	60	58	122	135	114	67	30	73	58	122	123
62	7	5	15	14	15	13	162	2	7	12	12	205	8	17	4	11	207	2	1	4	3	7	3	106	11	9	4	5	29	26	10	1	4	3	3	15	19	108	1	8	7	4	14	8	34	10	5	12	3
63	86	89	117	138	3	10	197	107	170	159	147	199	116	106	154	147	194	68	61	127	140	1	0	170	256	152	120	147	5	5	16	117	117	116	144	5	6	211	177	167	117	159	6	8	36	235	127	163	124
64	177	206	105	111	243	201	321	139	180	113	103	249	154	181	67	73	307	90	71	64	57	127	143	179	250	147	85	117	220	211	25	130	110	91	69	240	205	321	227	158	82	104	217	143	54	178	121	115	114
65	362	388	648	740	616	645	761	440	527	663	584	737	358	405	574	713	745	246	246	584	471	397	422	597	736	410	488	588	658	581	54	497	346	611	684	742	653	850	650	575	610	649	678	393	140	497	384	705	625
66	50	58	394	446	2	1	545	78	140	475	426	579	125	128	470	522	541	39	63	431	362	0	0	435	110	62	332	402	1	0	55	91	90	393	421	0	0	603	159	123	366	433	1	1	124	166	150	473	437
67	187	166	287	331	285	358	375	225	348	377	317	430	196	245	374	398	426	175	162	323	314	182	216	339	327	173	263	296	327	271	30	205	181	311	303	361	256	361	347	257	342	442	389	220	65	257	168	446	316
68	61	76	216	275	289	259	378	73	126	292	307	376	126	140	247	299	398	97	114	249	200	126	111	280	90	44	250	262	394	293	44	81	61	231	250	237	212	373	131	117	223	313	260	136	86	125	73	410	362
69	1	0	4	4	2	4	7	0	1	8	8	8	0	1	0	4	4	0	0	4	4	3	3	3	0	1	3	3	4	8	2	0	0	6	3	3	5	8	1	0	1	4	0	3	1	2	1	4	4
70	234	213	430	385	374	358	475	256	377	447	435	526	269	290	456	446	465	136	140	402	310	144	158	377	470	300	320	386	203	186	56	290	272	442	416	268	232	533	387	303	361	453	230	118	94	318	210	467	391
71	493	491	220	278	217	232	331	231	267	249	259	350	193	226	245	306	332	166	147	296	233	174	162	293	592	289	279	271	322	215	37	185	141	215	234	187	203	274	301	273	233	272	269	145	88	273	183	285	296
72	0	1	2	4	2	0	431	0	2	3	6	467	0	4	3	1	456	0	3	2	4	2	0	341	5	3	0	6	1	3	43	6	9	9	11	8	6	427	1	0	3	0	2	2	87	0	0	3	2
73	106	118	102	117	91	153	128	187	267	109	101	113	111	114	100	98	108	41	46	90	78	56	82	117	188	116	84	73	115	72	6	554	344	140	150	143	148	157	127	83	96	108	123	46	27	167	97	105	100
74	169	163	210	244	233	195	278	157	243	237	217	229	53	48	145	158	247	75	77	190	161	95	119	167	240	132	164	204	174	157	15	177	121	186	194	158	183	268	255	174	198	241	183	110	53	194	108	241	256
75	85	99	94	89	97	90	112	113	146	96	86	124	67	94	85	100	107	30	42	59	60	45	65	101	125	59	99	97	120	105	7	99	86	121	105	123	106	141	113	108	94	72	88	49	15	72	50	72	78
76	14	13	20	30	21	18	261	6	13	26	19	307	14	11	25	15	278	13	7	21	18	16	10	214	24	16	20	14	17	10	24	11	7	15	22	18	15	305	20	12	31	24	23	18	52	20	16	28	20
77	135	121	180	201	135	155	255	172	210	217	229	235	178	187	204	273	274	70	87	220	187	115	146	195	228	104	190	189	218	144	33	186	157	226	223	198	178	289	293	240	205	223	187	131	44	182	119	286	203
78	123	123	348	373	270	311	397	187	249	363	448	446	232	275	265	349	457	113	130	365	306	249	294	336	360	156	357	334	335	296	36	257	214	478	394	390	303	594	258	192	316	464	362	219	66	267	169	379	332
79	219	237	414	410	427	368	551	254	389	440	412	570	166	166	439	485	541	138	188	439	333	175	134	417	457	292	390	445	438	336	57	429	323	502	516	559	459	749	455	351	383	429	414	249	98	372	240	375	336
80	218	194	310	339	351	337	383	209	283	346	315	328	178	195	265	302	314	99	124	294	231	169	183	274	358	198	263	307	437	263	19	244	210	356	332	366	341	365	283	232	278	329	293	201	62	246	184	398	327
81	13	14	25	16	22	26	30	5	16	17	24	29	13	16	17	31	19	7	3	11	23	11	16	27	21	11	21	22	25	12	2	21	19	34	26	16	39	39	33	28	29	23	17	10	4	16	8	17	21
82	40	29	168	189	65	99	244	154	201	242	229	299	133	150	275	254	283	105	110	264	222	99	133	218	276	142	199	249	201	212	27	240	143	184	244	288	197	267	208	179	224	308	236	126	57	163	116	249	237
83	262	281	361	371	303	334	430	265	358	378	401	449	246	270	307	423	414	133	133	367	292	266	260	342	329	202	312	328	393	265	23	347	237	380	374	394	300	451	369	305	305	371	316	161	103	387	234	439	326
84	0	4	0	0	0	5	169	5	7	4	0	180	1	0	2	0	198	4	6	10	4	2	4	147	3	4	2	1	3	0	15	3	1	4	6	8	5	124	5	4	11	10	6	4	27	4	4	4	6
85	254	317	473	464	423	397	565	310	383	427	448	532	331	339	394	518	571	279	376	456	367	225	228	415	499	263	393	463	459	389	44	406	324	498	503	425	406	653	402	372	402	474	455	258	108	409	249	556	439
86	1	3	1	0	0	0	116	1	6	0	0	130	4	3	0	0	116	1	1	0	0	0	0	74	0	0	0	0	1	0	17	3	2	1	0	2	2	135	6	2	0	1	0	1	24	1	3	0	0
87	92	101	163	197	152	198	171	127	136	205	184	227	100	99	172	182	197	60	69	158	135	105	126	164	193	110	164	185	198	157	11	120	96	169	197	202	157	200	190	137	167	199	188	93	36	141	104	192	193
88	88	121	225	303	159	163	271	165	217	192	230	293	150	183	239	267	283	97	66	229	178	142	165	237	185	129	138	219	156	177	14	173	135	226	242	220	194	259	199	150	223	254	189	143	48	183	97	254	237
89	273	255	326	382	333	347	460	244	334	397	357	423	246	293	350	439	492	135	133	349	317	208	211	335	398	228	303	375	349	303	45	278	199	324	320	345	358	481	386	316	375	428	378	224	101	293	198	429	394
90	9	7	10	13	10	10	74	1	4	11	11	73	1	4	13	14	76	3	3	3	7	4	11	60	2	6	3	5	1	1	3	8	7	17	12	14	13	97	0	2	0	0	0	1	18	6	11	6	15
91	99	87	144	218	174	174	193	116	141	200	144	221	119	117	164	196	206	75	85	150	146	135	130	169	185	106	138	141	210	127	14	87	74	144	153	152	119	203	157	117	141	160	191	103	36	140	85	193	138
92	1	1	4	2	7	10	215	4	0	4	5	274	3	0	27	27	281	2	6	8	16	29	17	183	1	1	10	5	570	425	25	0	0	10	11	15	15	308	4	3	25	21	146	82	77	7	4	3	4
93	167	177	331	340	229	259	358	214	265	333	321	376	176	194	306	342	346	148	149	332	312	212	217	345	348	159	282	289	321	301	30	352	252	360	368	416	340	460	360	231	327	326	342	216	70	289	162	376	328
94	56	49	69	101	0	4	156	68	85	92	86	110	58	65	86	95	132	37	51	94	56	0	0	91	109	65	61	90	0	2	3	77	53	112	102	0	6	122	76	66	84	101	4	0	17	85	53	121	86
95	45	68	207	200	135	135	425	57	102	265	269	393	105	106	316	338	475	61	65	188	179	131	113	311	38	22	143	177	57	58	43	86	62	207	274	94	121	427	98	52	210	238	118	78	108	148	175	272	214
96	311	296	452	468	532	455	609	301	370	456	468	559	241	305	484	513	556	260	283	473	383	264	255	450	511	284	347	423	549	455	48	273	203	295	293	280	323	365	488	319	442	490	439	265	113	368	262	521	498
97	85	82	220	264	264	293	312	189	235	199	220	292	64	86	136	137	275	115	107	224	185	294	352	229	192	111	213	201	277	267	32	134	126	239	232	265	300	351	300	256	266	277	334	187	69	212	113	238	206
98	124	120	325	316	239	306	388	230	326	344	303	417	194	205	369	412	414	141	141	358	270	189	233	334	397	244	267	277	317	287	35	267	199	273	273	292	295	360	303	217	312	362	295	175	88	334	205	370	321
99	186	184	343	366	342	361	454	271	330	346	333	426	182	198	310	392	436	128	145	356	259	192	222	374	300	192	287	334	379	280	41	283	187	312	285	329	261	365	355	284	331	375	356	188	126	309	270	414	353
100	0	0	0	0	0	0	157	0	0	0	0	139	0	0	0	0	101	0	0	0	0	0	0	141	0	0	0	0	0	0	13	0	0	0	0	0	0	170	0	0	0	0	0	1	26	0	0	0	0
101	3	3	7	0	1	4	304	4	1	7	3	318	2	6	2	1	334	1	0	1	3	1	0	277	3	1	10	5	5	5	45	1	3	3	2	0	1	317	11	11	8	8	7	7	84	6	2	7	9
102	207	206	277	285	242	246	290	210	296	314	302	322	925	977	305	324	330	164	163	284	230	126	162	255	331	191	252	272	332	294	24	338	289	351	392	419	296	435	351	273	274	322	333	178	57	375	249	311	297
103	7	6	8	11	2	10	362	64	88	55	77	399	19	17	34	35	363	20	13	10	16	2	2	287	1	0	12	10	5	3	29	17	20	21	32	13	11	355	79	54	16	22	17	8	68	3	8	1	2
104	175	202	343	352	292	341	363	250	299	323	316	430	184	233	281	383	346	151	144	313	287	170	177	316	339	201	291	349	395	333	39	217	240	323	367	336	329	379	359	286	337	357	353	191	91	271	166	382	308
105	0	0	0	0	0	0	174	0	0	0	0	132	0	0	0	0	158	0	0	0	0	0	0	161	0	0	0	0	0	1	16	0	0	0	0	0	0	181	0	0	0	0	0	0	43	0	0	0	0
106	400	397	779	831	765	748	918	598	720	794	785	864	435	537	821	919	910	338	344	811	707	595	603	773	932	456	725	779	815	700	66	584	470	738	770	851	887	956	732	598	780	873	857	458	195	630	420	898	862
107	72	116	124	154	125	117	177	129	127	163	170	186	129	131	178	190	220	59	63	186	149	89	123	175	163	89	115	144	167	148	20	148	138	178	213	171	118	231	167	118	120	148	146	77	35	155	83	214	161
108	442	483	598	725	592	610	750	549	686	692	667	748	808	869	759	820	894	270	323	711	630	641	672	672	901	469	628	711	875	705	73	521	417	688	681	683	607	741	762	570	699	814	667	384	173	654	408	760	663
109	185	199	401	439	385	369	504	316	439	373	388	490	246	291	429	435	478	131	150	384	357	221	231	420	399	209	340	342	537	350	58	298	248	358	344	420	343	461	425	391	406	484	431	228	118	348	246	531	392
110	99	119	148	169	202	147	205	357	427	487	518	598	295	318	342	404	512	161	180	454	349	228	248	424	268	126	182	237	214	254	13	399	316	443	428	539	442	603	451	349	381	413	423	271	96	379	302	462	433
111	78	66	126	169	92	113	287	123	162	232	263	318	168	194	233	299	299	2	1	3	2	1	0	4	245	107	207	233	228	199	32	220	171	302	262	298	284	347	267	196	252	259	263	141	65	222	125	277	253
112	95	138	210	207	216	169	217	214	341	179	151	205	133	127	216	236	191	56	87	206	177	118	97	184	221	120	153	202	222	127	19	287	196	170	184	200	134	239	358	267	149	174	174	95	46	378	305	191	154
113	0	0	0	0	0	0	54	0	0	0	0	59	0	0	0	0	51	0	0	0	0	0	0	48	0	0	0	0	0	0	3	0	0	0	0	0	0	30	0	0	0	0	0	0	11	0	0	0	0
114	127	122	187	221	193	196	226	151	220	229	171	259	132	152	167	256	227	77	65	193	170	114	127	168	223	117	152	200	199	170	21	214	143	197	243	243	218	254	189	136	163	202	146	85	39	153	118	265	202
115	157	177	293	285	269	270	343	185	204	281	239	345	164	177	267	316	320	117	106	268	222	154	156	260	245	151	196	250	290	224	28	236	214	325	366	369	292	420	227	176	279	282	275	172	68	204	149	328	244
116	45	66	98	109	64	41	188	73	91	137	126	182	94	78	124	142	175	34	61	94	84	43	54	137	101	82	88	108	56	61	19	81	62	117	93	57	90	206	94	79	82	98	53	48	38	132	84	153	110
117	63	61	234	271	256	284	356	128	163	264	276	389	114	142	257	329	363	80	89	272	175	171	187	286	155	73	162	195	275	279	31	113	97	234	232	334	261	440	117	94	227	249	332	164	79	132	121	250	210
118	29	41	82	87	118	121	226	4	4	6	13	237	15	18	61	76	217	24	29	70	51	120	144	221	96	51	126	142	146	113	20	46	38	96	103	113	97	277	58	58	110	103	119	62	50	83	72	149	127
119	64	76	110	116	108	101	162	111	121	154	111	169	100	105	141	192	182	107	78	117	93	54	50	144	192	85	100	134	141	142	14	152	99	126	144	149	121	244	115	93	93	82	93	66	23	102	49	119	126
120	64	59	86	96	131	129	118	39	49	96	57	90	37	48	90	84	81	48	33	64	61	65	69	71	74	34	71	82	112	94	7	86	76	120	73	131	130	122	112	86	68	68	113	74	18	60	34	58	58
121	86	86	171	220	183	204	247	129	161	215	205	232	101	118	181	194	229	77	83	147	134	79	84	208	192	115	156	168	173	137	23	164	146	196	144	182	174	254	192	172	192	205	199	96	48	163	123	221	218
122	65	72	128	130	155	119	163	91	122	158	147	206	95	116	144	196	201	61	74	164	111	80	103	168	150	89	142	168	162	129	14	144	94	153	180	167	183	221	123	127	140	173	154	86	30	145	91	192	127
123	232	216	348	352	287	288	433	265	285	350	316	410	183	221	321	391	413	92	128	278	281	269	242	369	337	182	269	269	306	273	29	318	217	326	355	333	299	389	456	333	303	383	305	190	82	271	184	377	352
124	79	72	190	205	177	165	204	85	143	204	210	232	93	131	215	230	253	64	59	180	168	155	193	191	173	83	189	204	199	163	20	148	99	222	218	229	182	296	125	111	161	178	166	120	57	119	88	223	175
125	74	85	133	134	40	85	131	121	141	156	145	154	83	105	118	137	180	54	63	132	104	13	10	144	171	82	118	136	50	41	6	141	119	178	151	70	55	220	115	125	126	160	24	31	24	130	87	177	153
126	124	154	305	290	238	289	419	255	395	338	324	413	135	145	254	333	399	122	122	266	215	227	177	353	396	218	256	299	357	328	40	202	173	269	271	312	296	379	422	360	279	341	268	168	94	303	186	320	302
127	0	2	0	0	0	1	281	0	1	3	0	280	2	1	1	2	346	0	1	1	3	0	0	256	0	0	0	0	0	0	15	0	3	1	2	0	2	387	2	0	1	4	0	1	56	0	0	7	4
128	82	69	152	165	188	156	181	159	178	182	170	282	112	133	146	192	214	53	69	177	144	82	110	181	201	105	151	193	222	172	15	134	124	172	167	177	143	188	207	187	211	233	207	127	46	187	98	175	181
129	175	163	326	351	386	441	494	217	267	418	366	494	307	288	358	438	514	122	154	326	269	300	289	398	321	197	381	438	519	467	46	180	136	343	336	435	450	475	259	245	357	404	422	297	98	206	182	301	243
130	187	205	278	288	247	276	377	214	308	333	320	354	194	192	277	317	361	121	106	312	231	143	189	260	296	161	221	264	306	276	28	229	159	230	246	259	232	314	361	296	251	390	316	192	63	210	189	356	299
131	13	24	36	32	44	30	394	28	19	33	39	394	18	17	57	51	351	46	57	94	85	89	117	302	28	16	31	31	20	28	32	27	15	31	27	19	18	383	29	17	21	34	38	23	74	31	28	29	34
132	76	51	78	90	84	92	110	69	81	97	88	108	39	38	49	50	69	43	49	80	80	74	99	93	111	56	66	69	80	90	10	50	46	101	73	99	94	132	108	102	88	110	99	50	33	62	55	80	76
133	78	77	175	190	179	178	258	125	145	186	202	211	148	145	184	199	239	91	67	174	151	111	109	203	222	125	146	179	161	159	20	121	123	170	187	209	163	259	218	150	166	186	183	108	51	129	76	203	150
134	2	2	25	21	26	20	209	0	3	14	22	198	4	5	21	25	181	1	1	23	13	11	11	181	2	2	16	36	13	4	27	0	0	37	43	42	20	258	6	0	28	35	8	9	41	5	3	31	18
135	200	191	314	381	295	305	424	264	300	358	391	425	222	237	340	427	412	138	173	337	278	267	221	383	396	210	267	346	340	298	36	291	241	337	419	313	313	451	351	293	309	431	349	189	72	262	184	408	378
136	22	26	98	87	64	99	154	66	70	137	156	185	79	82	115	151	177	38	43	147	101	89	137	175	156	88	110	134	183	143	14	83	72	135	121	214	162	234	121	150	125	147	171	85	37	88	44	126	101
137	374	395	393	482	406	334	478	346	437	511	466	563	259	315	391	415	487	194	214	429	396	206	259	407	506	276	351	449	418	375	66	368	282	381	365	347	295	461	586	431	442	476	532	271	150	451	302	534	450
138	2092	2435	163	190	41	46	280	74	100	178	203	248	169	143	185	207	234	26	47	145	131	40	46	208	283	159	164	207	89	113	23	48	27	189	210	24	24	283	28	19	159	185	50	22	82	51	40	149	150
139	159	137	16	8	37	28	329	179	232	14	18	367	239	251	10	16	409	88	94	9	16	2	5	280	205	130	18	28	23	26	40	238	175	11	19	30	26	396	287	265	11	19	10	13	89	258	194	14	8
140	221	181	361	405	336	369	462	312	440	397	438	515	244	254	337	390	452	164	168	363	334	273	300	395	441	236	377	417	452	384	25	373	269	455	436	432	445	530	395	335	323	423	411	251	96	311	197	411	369
141	100	116	203	231	191	187	230	183	197	298	241	304	161	170	204	242	284	68	89	173	155	112	105	205	199	118	156	160	209	177	16	168	159	198	214	217	225	300	213	158	232	207	240	145	62	200	123	262	231
142	181	164	334	308	326	307	402	211	291	335	296	369	194	214	320	357	348	136	128	329	264	174	231	317	413	227	257	304	323	285	38	300	234	319	307	341	307	409	322	273	337	362	283	184	102	295	185	403	357
143	217	183	285	294	280	257	410	233	290	349	318	391	214	261	295	344	411	183	164	240	221	197	176	288	262	172	231	292	296	238	36	229	161	229	254	279	251	385	422	332	263	338	271	193	102	269	198	334	290
144	120	112	197	177	172	172	227	142	202	170	213	241	103	139	200	171	235	86	98	203	161	126	116	236	211	142	170	199	183	181	11	180	114	189	208	236	198	259	236	205	230	292	206	133	51	224	138	238	228
145	0	0	0	0	0	0	137	0	0	0	0	204	1	0	0	0	243	0	0	0	0	0	0	96	0	0	0	0	1	0	7	0	0	0	0	0	0	200	0	2	0	1	0	0	35	0	0	0	0
146	223	250	362	399	350	385	398	30	47	77	87	416	198	214	284	401	418	133	141	380	257	280	310	318	348	200	258	311	339	299	26	330	242	383	397	353	309	497	380	329	366	408	429	218	86	255	173	345	362
147	73	91	192	193	186	204	201	100	152	170	198	209	111	138	198	228	277	67	77	184	136	131	139	172	153	88	135	165	186	169	12	127	71	172	168	210	176	195	152	113	167	212	224	129	28	150	75	222	168
148	157	133	263	314	248	248	273	211	247	304	336	377	196	175	302	336	339	132	129	296	271	185	259	286	307	184	272	301	287	236	23	260	196	345	334	349	305	431	251	236	331	323	270	188	55	226	154	331	279
149	0	0	0	0	0	0	292	0	0	0	0	336	0	0	1	2	391	0	0	0	0	0	0	260	0	0	0	0	0	0	22	0	0	0	0	0	0	344	0	0	0	0	0	0	71	0	0	0	0
150	233	218	229	270	197	265	272	198	230	243	303	300	156	143	216	284	286	103	145	226	220	165	165	237	273	183	201	222	282	252	27	212	148	254	240	227	237	300	317	203	196	239	229	160	48	249	157	303	239
151	60	79	122	134	174	191	214	73	111	150	137	189	80	71	144	181	169	71	55	173	120	141	151	162	178	84	198	198	234	202	11	110	89	198	164	264	245	279	113	86	142	174	201	131	40	73	68	154	167
152	163	169	280	313	238	252	357	196	250	294	282	325	213	219	289	327	385	94	96	208	188	226	208	313	336	147	236	331	296	214	29	210	165	234	253	239	263	344	270	228	338	328	311	190	67	310	156	294	279
153	169	155	275	298	301	236	421	178	259	322	335	402	137	132	237	278	307	111	94	257	236	132	113	291	253	139	250	261	279	227	37	157	138	250	285	226	202	342	255	227	294	304	248	142	76	170	152	324	237
154	283	304	371	397	369	420	402	282	399	328	363	394	251	255	379	497	444	312	205	374	332	246	261	366	449	233	343	369	680	464	30	320	231	438	415	585	457	525	459	367	378	471	562	280	79	349	217	457	405
155	76	78	125	145	99	118	175	70	90	89	86	142	99	94	100	83	132	38	47	79	52	34	33	103	76	41	64	62	38	24	5	77	73	103	101	43	38	175	130	90	68	83	49	44	28	83	41	80	81
156	130	145	327	338	305	270	391	244	302	300	293	350	204	252	316	404	384	106	108	285	209	201	270	304	350	178	267	331	336	268	40	193	159	307	280	320	307	337	256	188	286	347	333	203	82	233	169	364	285
157	128	119	223	269	226	222	319	212	203	320	253	315	170	199	280	284	343	118	102	273	253	157	146	302	290	141	216	278	246	185	34	183	148	246	197	262	204	336	251	165	247	247	237	126	80	220	156	277	236
158	0	0	0	0	0	0	100	0	0	0	0	60	0	0	0	0	40	0	0	0	0	0	0	53	0	0	0	0	0	0	7	0	0	0	0	0	0	95	0	0	0	0	0	0	9	0	0	0	0
159	184	228	279	349	275	310	333	139	290	269	234	272	143	202	248	272	286	107	110	270	253	40	32	294	260	171	237	266	332	246	21	235	210	298	322	299	301	357	274	193	260	277	267	164	76	213	178	354	269
160	0	0	0	0	0	0	51	0	0	0	0	50	0	0	0	0	22	0	0	0	0	0	0	53	0	0	0	0	0	0	2	0	0	0	0	0	0	50	0	0	0	0	0	0	9	0	0	0	0
161	34	49	102	106	90	78	123	76	91	109	97	125	52	84	127	140	123	43	68	94	91	59	69	107	77	46	86	111	112	71	8	78	52	101	98	122	104	106	74	83	83	103	86	71	22	81	41	101	78
162	119	114	219	257	215	233	302	160	185	282	252	294	140	188	257	311	310	107	115	273	247	150	217	254	332	156	219	257	305	218	27	210	135	277	273	244	206	301	249	200	277	297	267	185	70	227	141	308	267
163	94	90	128	138	105	127	174	84	123	164	149	160	79	111	127	153	173	53	58	131	141	96	96	137	146	69	136	143	132	101	18	142	109	152	155	190	171	204	153	111	123	157	150	81	34	114	79	139	132
164	244	298	305	348	307	304	365	266	363	347	294	335	212	259	324	353	365	163	155	324	272	245	183	305	565	354	255	283	309	264	34	426	353	361	349	380	350	450	339	277	286	311	296	205	61	313	236	353	321
165	8	10	43	41	0	0	357	12	13	41	45	354	27	28	80	107	359	3	4	22	23	0	0	245	11	5	30	21	1	0	18	8	1	19	28	0	0	338	12	14	34	35	0	0	38	25	8	45	32
166	126	125	181	235	240	211	252	156	217	231	205	269	172	146	213	231	262	72	97	186	162	156	144	182	236	138	195	222	238	209	20	163	128	201	175	209	154	225	225	190	219	248	244	136	57	216	131	224	215
167	56	60	131	145	127	176	194	57	57	72	70	168	168	160	152	184	239	46	64	128	96	54	61	155	139	69	68	113	152	113	16	114	78	164	140	174	161	242	104	80	109	103	115	62	26	98	84	127	103
168	101	112	166	194	172	145	208	119	160	198	178	236	117	142	169	209	178	87	68	199	171	127	151	174	184	112	151	175	177	143	8	170	130	257	207	240	202	244	171	132	166	244	252	117	42	125	96	215	162
169	2	5	7	10	2	3	9	5	6	11	10	11	6	3	2	3	3	0	0	1	2	0	2	6	3	8	4	11	5	11	0	6	3	3	6	4	6	5	5	2	3	3	3	0	0	10	3	10	5
170	196	227	332	363	76	63	425	268	353	287	316	379	227	229	412	412	454	106	134	307	243	17	20	327	604	269	331	330	99	104	31	382	268	360	351	84	62	421	279	248	340	319	70	46	91	344	233	345	333
171	182	182	298	356	177	233	398	241	302	341	333	405	198	200	351	371	406	163	131	329	297	79	117	352	371	205	278	276	199	185	32	267	184	315	306	185	222	385	302	252	288	333	207	115	104	284	175	376	314
172	198	204	197	255	192	192	313	213	302	264	264	380	180	209	275	324	333	86	110	212	176	84	109	284	268	177	182	247	207	157	27	223	169	260	300	219	175	381	288	231	220	254	199	109	55	218	135	308	234
173	122	92	197	217	180	231	243	140	181	174	213	223	118	122	185	211	208	60	89	175	142	100	141	188	183	101	149	180	168	151	16	152	137	195	209	206	186	232	206	139	189	219	193	97	46	123	108	191	194
174	17	15	5	4	70	69	282	15	12	3	1	297	10	11	0	0	254	4	8	1	2	19	35	213	52	30	2	3	90	120	9	14	10	4	1	32	40	310	13	9	2	5	48	41	36	23	29	2	0
175	105	114	235	239	23	21	260	152	202	222	213	273	126	129	213	259	302	157	158	217	167	4	4	235	233	133	179	235	80	98	26	161	111	198	222	31	15	313	241	165	194	207	16	7	62	180	115	242	240
176	41	24	176	187	154	169	208	47	75	164	156	195	60	75	144	185	169	41	43	119	96	101	110	161	109	41	99	142	142	110	10	72	68	195	165	180	156	194	58	62	151	172	145	88	28	90	53	176	116
177	58	51	67	80	94	90	91	73	87	93	89	110	47	60	76	82	87	27	41	87	72	69	101	89	95	61	77	89	112	88	11	69	46	61	63	104	62	74	104	73	69	85	103	50	11	58	30	105	80
178	83	80	147	155	155	162	212	106	161	193	210	215	112	135	178	219	224	88	77	180	135	68	76	181	230	112	162	180	169	154	10	130	77	158	193	173	137	188	151	122	161	188	136	76	37	114	72	196	183
179	17	13	32	24	25	25	425	20	19	18	23	434	11	14	19	31	452	13	10	25	16	13	18	393	21	14	17	8	17	16	34	19	11	15	35	24	23	493	17	19	19	30	24	7	77	13	13	25	19
180	84	104	154	153	31	36	227	122	156	192	186	254	129	128	181	232	244	62	67	154	141	4	4	188	194	88	148	145	26	40	18	138	94	183	178	28	18	206	195	133	172	199	27	20	61	150	103	203	186
181	0	0	0	0	0	0	130	0	0	0	0	153	0	0	0	0	144	0	0	0	0	0	0	102	0	0	0	0	0	0	12	0	0	0	0	0	0	114	0	0	0	0	0	0	24	0	0	0	0
182	78	79	190	204	185	226	236	122	165	179	146	204	123	173	198	242	267	64	73	160	160	128	142	191	177	107	177	179	209	162	14	132	133	167	168	193	174	218	181	167	195	244	190	137	47	170	96	196	203
183	66	74	70	67	121	96	177	34	33	40	26	135	11	16	33	43	117	79	82	68	60	49	28	125	162	106	60	94	240	210	21	51	57	39	48	103	74	121	93	64	69	46	122	93	34	45	43	78	55
184	117	111	232	290	200	219	294	177	226	250	194	308	149	200	194	231	314	72	75	190	177	145	164	225	233	129	199	212	239	224	13	172	121	195	189	243	220	298	268	198	231	247	239	165	51	210	133	258	193
185	318	263	47	59	63	57	74	23	32	104	79	90	39	44	110	130	123	3	3	78	66	48	41	63	52	19	76	93	119	85	9	15	15	80	77	106	59	92	8	8	91	84	103	46	19	31	20	79	79
186	173	154	262	328	303	318	331	193	238	333	325	318	177	201	291	294	388	75	117	239	213	163	184	271	272	145	174	233	298	245	29	191	152	237	270	290	285	326	310	208	295	280	301	183	88	232	151	280	241
187	13	19	103	101	46	30	119	22	24	61	79	116	64	89	154	157	155	19	26	157	116	56	49	146	24	13	8	26	8	3	10	62	47	149	172	76	79	170	105	87	142	151	34	31	26	46	30	173	161
188	174	229	172	179	100	116	246	107	142	223	216	271	168	162	201	233	321	128	158	156	173	88	71	210	93	44	146	167	131	93	27	135	90	212	227	143	129	304	184	184	185	240	201	74	54	138	102	206	196
189	35	40	34	40	93	75	234	39	41	61	37	216	77	69	31	39	240	57	45	52	53	45	68	170	114	56	46	66	72	60	18	40	43	36	29	50	53	198	76	64	46	68	106	49	37	86	53	98	68
190	430	414	600	675	519	613	753	433	482	677	535	665	342	405	567	565	676	219	254	553	482	314	383	506	681	349	506	618	648	532	60	425	333	535	595	578	482	712	622	479	646	719	689	300	165	474	325	647	611
191	313	314	607	634	566	585	798	425	522	708	608	743	412	462	497	669	719	231	232	571	495	288	416	578	667	345	477	621	576	485	61	436	383	639	689	633	570	798	620	476	605	661	641	330	172	484	331	714	584
192	221	214	396	409	359	352	491	248	361	388	365	444	235	244	361	400	496	132	143	349	291	201	220	346	419	248	279	364	376	343	39	287	210	343	371	358	363	423	339	302	330	378	407	207	96	283	204	437	341
193	73	75	115	161	152	122	205	115	127	181	166	210	101	98	154	159	188	45	64	153	128	85	109	145	174	75	118	148	147	170	12	91	82	157	134	116	109	180	135	115	149	172	149	94	28	118	92	171	123
194	173	169	246	247	230	271	331	186	245	298	247	309	147	163	262	241	329	131	151	257	204	191	203	279	272	172	232	230	282	272	15	217	167	231	247	287	225	333	251	247	264	274	263	131	69	221	151	298	213
195	51	58	81	101	89	78	114	93	91	128	137	140	76	101	124	162	180	39	51	104	86	68	97	122	141	74	94	104	119	76	9	82	48	88	92	94	81	128	109	81	93	123	106	61	29	82	41	135	107
196	162	195	220	228	238	226	291	102	157	193	197	287	215	201	207	251	295	49	83	195	148	134	153	238	255	165	179	174	237	224	26	75	79	180	207	188	202	250	146	106	176	171	224	115	55	93	63	224	179
197	145	126	292	296	224	259	315	184	203	264	257	290	119	158	253	233	283	114	131	251	218	192	175	219	264	132	238	306	321	231	32	190	143	207	209	226	215	287	220	185	238	248	267	142	68	190	134	274	229
198	141	194	197	201	174	205	224	174	208	268	246	255	149	184	251	263	280	118	134	214	178	141	128	228	251	143	161	222	214	214	17	211	159	209	217	223	215	298	240	217	184	226	205	91	52	203	112	279	191
199	113	131	208	240	201	227	264	148	130	205	180	257	113	158	180	249	254	85	105	200	169	85	71	236	189	107	190	197	196	183	31	153	141	236	231	260	233	279	201	179	220	228	163	102	63	188	122	225	213
200	368	432	597	751	617	627	852	480	616	718	783	838	434	506	720	829	925	297	308	725	580	426	416	673	746	441	585	729	834	735	89	731	513	740	801	805	752	988	684	648	652	800	751	438	205	609	369	799	652
201	0	1	0	0	3	4	262	0	0	4	1	294	2	0	10	27	260	0	0	7	12	2	9	210	0	0	0	0	0	0	26	0	0	0	0	4	1	259	1	0	2	7	0	0	73	0	0	3	1
202	134	140	211	214	217	231	281	193	213	250	261	311	155	170	285	254	322	87	118	214	181	130	142	227	247	147	190	237	270	193	20	180	129	187	222	207	209	281	235	200	223	259	257	139	55	221	149	277	251
203	122	125	224	278	57	33	273	155	206	255	265	278	157	172	252	280	313	123	89	215	165	121	96	222	260	140	179	235	263	216	18	151	115	205	196	226	169	233	249	172	233	275	237	140	46	170	124	264	203
204	135	127	245	249	330	419	451	192	187	327	321	442	184	237	326	376	490	158	132	209	211	237	244	354	281	173	182	215	356	306	27	200	162	245	242	344	358	403	199	152	186	238	344	194	67	246	163	260	234
205	143	144	258	325	282	291	341	193	277	291	315	311	166	173	276	305	296	77	102	273	201	151	147	243	267	194	195	258	287	227	27	229	178	235	267	251	233	311	222	182	269	302	254	166	42	234	153	323	236
206	27	19	54	37	0	0	45	28	28	47	50	60	34	28	45	40	53	22	15	34	37	0	0	29	41	17	36	37	0	0	6	22	30	39	41	0	0	60	29	37	44	45	0	0	12	25	16	53	53
207	78	72	120	130	88	91	156	113	159	171	135	206	107	97	134	177	161	67	70	137	122	96	127	170	181	100	130	136	176	112	14	95	101	143	162	131	115	182	161	126	131	187	175	104	38	139	77	196	156
208	280	266	455	431	395	376	505	261	337	468	445	501	222	230	418	414	504	133	168	389	359	244	252	368	473	258	356	387	407	391	35	266	224	310	375	398	344	465	370	336	398	445	407	223	73	311	180	445	373
209	54	58	176	209	118	142	243	71	99	173	177	214	104	98	215	204	291	61	50	160	123	76	122	200	150	83	136	155	146	140	27	106	63	164	217	142	102	248	131	95	146	178	142	82	48	100	93	187	168
210	153	187	276	322	283	218	362	177	228	268	271	308	197	184	272	277	320	100	139	276	224	151	188	294	327	167	229	250	305	213	32	245	178	288	224	258	281	360	309	231	270	300	282	165	65	250	165	295	243
211	5	1	2	2	1	6	3	6	3	3	0	1	0	1	0	1	2	4	0	1	0	4	4	2	2	0	2	2	3	4	1	2	2	4	2	3	1	5	1	2	3	7	5	2	4	2	1	2	1
212	258	294	510	606	541	495	726	402	459	559	655	645	369	409	499	579	608	222	267	527	472	311	308	573	658	349	422	551	541	463	54	382	300	545	528	469	437	644	509	414	515	601	538	283	140	446	271	609	518
213	36	28	30	26	26	29	224	47	52	20	24	251	50	69	37	34	294	18	19	12	14	14	14	201	46	30	22	29	19	13	12	41	34	28	22	17	19	335	53	42	21	30	44	17	46	39	21	8	15
214	255	306	299	333	257	228	363	432	629	341	327	367	196	226	321	332	394	163	143	280	261	131	182	315	453	250	244	258	293	256	32	896	629	359	380	335	298	392	478	407	311	345	296	168	86	309	205	401	279
215	126	107	259	239	197	162	244	146	170	225	242	262	111	123	272	253	231	101	94	262	215	147	157	248	229	135	198	249	277	201	18	225	185	275	308	292	240	284	220	158	232	255	233	146	68	164	102	265	219
216	86	88	155	140	126	130	163	282	421	180	195	205	146	162	157	205	232	56	52	148	128	82	99	160	156	103	141	147	165	141	10	237	172	194	127	166	115	159	320	290	145	180	184	82	38	290	280	189	163
217	234	278	417	434	409	437	488	315	426	435	308	477	290	328	371	453	541	165	241	370	363	239	266	415	434	257	299	367	385	365	44	440	292	366	389	439	425	485	430	342	338	406	463	253	87	399	237	426	357
218	16	12	124	128	151	170	211	22	23	180	148	208	31	52	140	177	222	17	20	102	128	82	94	143	48	19	132	159	207	166	16	16	8	138	119	220	172	202	14	5	106	148	197	98	42	27	22	142	147
219	41	42	96	82	102	110	213	137	145	196	169	259	132	141	170	181	254	86	81	123	130	130	111	197	75	57	80	86	90	90	14	157	133	147	211	170	137	222	176	129	82	111	158	73	45	180	102	174	161
220	188	181	188	193	175	147	239	178	207	218	205	228	129	147	198	242	236	185	131	146	140	100	112	179	275	116	182	201	225	184	23	201	138	210	214	186	168	203	252	224	203	200	192	114	53	182	141	286	195
221	115	115	255	245	34	42	316	138	190	271	255	288	223	260	273	308	381	106	108	254	235	6	2	263	242	141	211	231	50	61	27	169	134	246	231	40	49	263	242	214	265	263	53	22	81	188	127	300	254
222	11	8	14	21	11	23	19	8	13	16	19	14	4	9	21	20	23	8	9	16	17	14	14	13	22	12	17	15	25	24	3	4	7	4	3	4	20	9	8	8	7	10	5	2	2	10	5	27	14
223	5	6	12	25	30	60	342	215	276	297	308	352	180	201	244	297	328	2	5	14	4	6	8	302	5	0	17	12	7	5	34	1	3	25	22	4	15	271	2	2	4	7	9	7	83	20	16	50	27
224	126	142	277	264	235	208	345	173	214	306	261	341	148	147	262	342	370	112	119	299	248	160	182	279	365	175	260	280	325	247	35	185	137	255	243	227	272	310	275	234	257	339	296	165	81	219	130	308	286
225	108	119	180	237	159	198	228	156	246	239	194	230	114	130	133	166	182	59	76	189	157	113	100	165	240	112	157	180	152	138	23	139	116	180	161	177	135	214	145	115	170	172	161	111	35	145	92	223	190
226	202	167	333	333	295	276	398	225	271	327	315	393	188	177	268	317	391	101	137	241	226	148	139	295	290	152	219	254	269	256	32	225	181	287	324	301	239	359	300	225	310	354	333	180	66	251	143	320	284
227	169	166	306	277	281	286	413	224	331	295	293	351	195	251	317	410	402	111	137	317	275	229	168	287	348	178	267	307	364	260	39	264	190	316	292	306	307	355	285	230	274	358	325	167	73	300	188	400	351
228	2	2	6	13	70	66	396	0	0	13	25	491	0	4	14	9	410	3	1	8	3	19	48	369	1	2	15	10	74	60	47	1	0	2	4	39	44	502	0	1	3	5	26	20	101	3	1	8	7
229	21	21	21	27	18	28	34	35	26	30	21	25	21	11	23	28	33	7	9	16	16	16	20	19	40	19	21	19	39	16	0	25	12	24	19	19	14	20	37	41	29	28	26	8	8	23	18	26	23
230	8	6	22	25	11	30	95	10	10	4	8	87	17	15	29	12	56	4	7	18	6	8	7	73	18	9	17	23	18	23	7	18	14	11	19	22	15	93	24	26	23	35	15	9	16	11	15	20	29
231	203	246	336	355	326	333	440	263	308	354	403	463	202	281	364	407	428	203	164	335	315	238	253	370	61	31	30	45	51	36	6	256	176	320	323	387	342	448	329	269	372	400	382	200	92	354	201	422	349
232	164	178	322	344	309	311	396	217	298	369	306	401	187	226	359	380	390	106	144	314	285	168	197	361	331	179	278	316	423	227	35	229	183	285	311	326	318	442	316	283	340	354	358	198	82	286	172	407	302
233	210	159	328	331	291	322	448	234	291	380	421	529	180	209	335	342	441	210	154	372	353	206	238	401	410	198	324	356	367	355	40	151	119	217	196	240	212	279	298	240	296	394	383	229	119	296	201	378	341
234	9	7	25	17	83	92	171	14	32	39	45	131	26	44	45	54	137	8	7	27	24	79	87	133	6	0	7	5	88	72	20	22	17	31	23	102	99	157	25	23	23	28	123	71	29	24	20	36	33
235	106	138	294	258	8	14	314	168	249	278	223	353	206	165	255	308	352	179	150	268	215	11	13	259	330	162	253	252	11	12	33	191	161	262	249	6	4	324	220	180	258	279	9	8	70	203	163	286	246
236	185	189	418	491	454	390	498	264	317	434	432	543	217	274	388	435	440	139	196	490	402	322	233	439	453	235	354	424	401	338	54	202	183	309	320	305	299	353	381	331	471	587	455	264	111	359	230	609	456
237	0	2	3	15	2	0	235	0	0	1	1	199	1	2	10	19	156	6	7	21	8	2	6	135	4	6	3	5	346	695	28	0	0	9	3	1	0	180	1	1	5	6	0	0	53	4	5	12	11
238	448	504	749	769	151	193	979	529	701	842	787	944	483	612	819	856	995	312	358	756	658	34	46	802	840	449	621	794	310	295	97	558	411	735	767	226	192	988	670	540	688	808	186	98	182	585	436	821	742
239	126	104	240	274	196	232	264	175	203	227	207	287	129	134	163	237	188	60	70	183	190	78	106	203	242	110	172	184	196	159	15	165	122	176	228	214	193	255	234	183	219	237	217	130	50	179	91	255	177
240	169	235	301	312	296	333	362	365	583	333	286	369	235	268	333	352	368	107	153	302	232	143	180	329	324	184	230	286	359	318	29	346	245	298	296	374	333	403	396	336	289	326	290	168	68	457	493	327	264
241	254	255	493	465	452	402	569	361	463	471	442	541	321	305	488	615	545	176	186	465	345	891	863	404	542	312	409	497	497	364	49	429	281	471	504	480	448	570	433	373	501	520	551	302	97	378	261	575	426
242	1	4	1	3	1	0	302	1	4	0	2	353	0	1	2	2	311	2	2	1	1	0	0	277	5	1	1	1	1	3	23	3	5	1	0	2	1	245	1	0	0	2	1	1	54	1	4	2	1
243	76	73	144	184	158	153	198	140	161	158	157	216	96	116	165	163	200	139	66	166	158	105	128	181	153	96	138	176	181	159	9	70	52	136	122	136	92	167	182	114	150	212	173	121	32	109	89	174	136
244	231	181	378	412	356	348	506	292	387	411	406	464	223	258	387	430	461	214	276	402	394	205	230	376	463	325	430	411	408	382	23	404	296	484	448	401	381	506	463	377	427	494	377	229	76	368	225	493	425
245	6	5	8	5	13	3	81	8	5	7	13	110	13	9	9	9	124	2	2	4	7	8	10	95	5	3	8	8	14	15	3	1	4	7	7	10	5	121	9	7	8	16	6	6	12	2	7	13	6
246	64	75	136	122	139	131	149	112	119	162	138	186	120	93	152	164	218	49	59	122	105	105	93	129	150	93	119	134	132	91	11	85	47	87	93	113	62	102	138	115	137	169	151	84	38	101	68	177	124
247	124	150	196	241	190	184	278	157	237	238	181	264	163	167	170	242	277	73	88	211	215	91	104	239	188	115	175	183	141	101	25	220	174	253	264	209	198	336	253	189	226	276	199	112	57	221	154	308	253
248	104	112	173	214	180	195	250	176	213	245	211	275	126	189	231	216	263	71	91	236	213	118	148	232	235	147	178	196	252	196	30	177	152	242	250	253	181	290	258	224	209	230	211	114	44	183	128	259	216
249	73	77	130	156	112	125	164	156	210	118	163	159	129	127	131	159	183	50	52	101	89	85	85	122	153	86	95	147	92	98	16	92	86	128	110	101	124	122	158	116	137	152	107	90	27	135	83	149	152
250	57	45	124	97	84	100	123	72	109	89	85	119	74	74	118	127	117	65	59	105	98	60	73	88	135	63	84	98	110	101	14	82	67	126	115	99	124	134	108	85	108	115	152	59	24	79	44	131	80
251	67	86	179	189	104	143	220	99	118	165	175	222	110	139	195	206	263	57	73	193	144	78	89	191	169	92	121	159	113	129	18	144	117	254	221	158	146	293	151	119	190	217	157	79	57	158	83	196	191
252	345	365	584	578	501	498	683	347	476	574	549	661	305	350	509	558	701	220	215	507	442	312	333	532	578	355	470	551	578	491	54	371	309	497	525	505	397	666	542	422	560	624	528	313	150	414	263	648	531
253	44	31	132	129	106	82	137	76	114	119	112	165	104	81	124	141	183	24	31	130	73	75	98	129	126	58	120	131	105	76	5	105	80	172	172	103	101	244	89	71	116	128	95	46	26	111	47	105	132
254	44	63	3	3	16	12	320	53	63	2	1	360	142	188	5	7	370	38	51	2	2	3	4	324	68	44	5	0	17	16	32	82	71	0	2	16	18	337	173	139	2	1	16	13	73	117	97	2	4
255	159	177	430	495	385	433	560	325	400	510	419	590	262	352	434	549	649	146	194	508	458	337	362	547	452	247	360	459	384	310	40	354	266	489	451	357	367	567	439	319	437	535	447	245	111	394	269	561	484
256	0	0	0	2	1	0	217	0	0	0	1	216	1	0	0	0	226	0	0	0	1	0	1	162	0	0	1	2	3	1	20	0	0	0	1	1	1	193	0	0	5	4	1	0	40	0	0	1	0
257	88	103	216	229	314	280	306	132	171	235	240	302	151	140	240	315	331	101	119	225	207	257	329	259	337	177	223	270	297	223	23	169	111	293	274	294	229	362	202	150	234	287	275	165	54	176	141	255	231
258	98	106	210	233	208	198	276	182	194	253	251	308	149	172	246	254	280	84	105	240	169	158	136	276	291	149	192	206	231	201	15	135	108	196	232	215	173	269	249	206	238	266	290	150	48	231	144	299	243
259	79	76	128	135	109	113	172	93	120	145	153	188	83	78	127	124	166	98	48	117	109	83	74	120	155	79	107	130	118	106	8	66	71	92	85	88	107	117	117	96	133	147	151	72	27	112	72	144	116
260	129	150	283	291	229	256	300	241	266	376	366	390	167	210	326	359	363	103	113	272	239	180	189	303	339	198	303	301	400	366	32	247	186	320	282	353	321	424	269	227	288	324	350	176	56	284	198	325	255
261	249	222	335	376	318	321	422	251	338	404	347	456	173	203	398	464	462	195	218	353	302	207	248	386	403	210	303	370	485	318	28	336	262	409	408	404	351	515	438	360	376	417	408	215	65	338	195	416	345
262	198	163	412	467	408	415	555	293	370	496	405	576	267	273	428	428	509	181	201	410	353	257	295	402	545	254	343	455	551	457	54	245	185	322	324	352	265	387	387	281	444	435	496	232	113	383	251	502	420
263	142	156	261	352	281	343	372	204	302	296	282	350	192	237	315	374	343	244	131	272	220	206	190	274	334	199	234	287	296	274	29	255	190	330	351	246	236	383	271	230	282	329	284	178	73	232	175	353	307
264	12	13	30	25	28	38	29	33	44	63	39	38	5	15	41	21	33	12	10	32	23	46	42	35	37	21	31	33	17	41	3	38	26	53	46	49	48	59	36	34	29	41	34	21	9	28	24	31	19
265	291	311	101	110	148	146	127	41	43	115	89	166	50	64	89	101	151	5	8	74	86	94	121	136	85	46	96	112	153	166	17	28	17	82	82	143	128	131	11	10	129	127	180	97	35	55	35	124	92
266	70	64	152	165	138	150	210	109	171	210	180	247	130	158	234	286	254	87	75	160	133	96	100	174	217	119	173	204	195	169	20	155	106	185	209	213	195	277	160	113	185	239	175	122	41	141	82	188	171
267	88	110	154	161	132	129	215	100	145	219	188	231	130	123	204	224	239	63	83	162	154	98	111	176	182	103	150	160	173	130	23	129	94	170	150	103	94	216	180	129	161	198	157	78	50	142	93	218	198
268	76	96	160	173	178	144	182	142	176	172	190	254	130	120	203	194	245	74	83	204	176	103	122	205	210	105	169	150	198	160	17	133	117	166	183	161	162	197	220	156	166	193	147	106	45	173	100	176	174
269	132	131	134	182	174	144	219	127	170	182	168	210	154	159	155	192	216	119	105	146	128	127	142	187	236	135	157	162	190	182	29	157	100	160	162	175	156	257	212	185	163	185	197	121	56	131	118	223	170
270	58	58	151	155	126	127	181	92	147	172	163	218	104	97	198	199	178	40	57	132	124	78	75	145	147	86	101	140	161	119	21	123	69	138	117	137	123	162	159	113	130	190	151	89	35	120	80	175	143
271	4	4	64	79	99	123	171	7	12	89	83	271	21	19	49	50	295	3	4	50	42	20	34	180	14	6	40	46	136	120	28	13	10	41	60	116	110	254	17	4	74	75	135	74	42	16	12	82	77
272	167	137	260	299	219	223	301	199	255	327	276	357	172	213	282	334	322	124	137	295	254	176	207	308	350	169	229	288	351	250	32	236	179	265	304	292	282	352	271	225	282	361	334	174	54	247	134	320	233
273	2	2	5	8	4	2	328	6	9	5	3	322	13	13	7	12	340	0	0	2	1	3	0	284	0	0	3	5	0	0	31	1	1	8	10	0	0	362	9	6	9	7	0	0	93	0	0	2	7
274	129	147	307	338	311	309	358	194	286	351	318	367	178	208	303	409	356	116	142	296	248	175	181	288	287	164	267	303	350	258	26	186	126	273	257	301	288	365	267	241	319	360	295	170	66	259	172	380	286
275	876	795	221	238	194	209	290	210	350	273	257	304	233	276	226	254	292	85	102	291	234	161	152	278	252	104	260	292	289	234	19	193	147	237	246	264	202	317	954	828	272	308	323	138	40	233	144	328	278
276	0	0	0	0	0	1	183	0	0	0	0	213	0	0	0	0	176	0	0	0	0	0	1	183	0	0	0	0	1	1	19	0	0	0	0	0	0	201	0	0	0	0	0	0	46	0	0	0	0
277	0	0	0	0	0	0	281	0	0	2	0	265	0	0	0	0	205	0	0	0	0	0	0	199	0	0	0	0	0	0	26	1	0	0	0	0	0	246	0	0	0	0	0	0	59	0	0	0	0
278	85	121	157	217	138	161	222	169	214	219	189	253	126	169	199	207	300	92	83	178	155	106	118	200	216	129	195	169	251	182	25	150	109	170	176	203	168	273	206	207	198	214	227	96	47	196	102	226	193
279	119	122	179	221	210	222	228	127	203	206	184	204	114	123	154	183	212	70	83	214	151	107	186	177	219	101	142	185	196	182	14	160	117	184	186	228	194	242	199	184	156	186	217	107	37	159	126	216	154
280	16	19	36	36	30	27	46	27	25	33	38	40	14	24	31	48	44	20	14	36	40	16	25	31	64	34	32	34	49	35	5	35	21	52	38	51	41	38	28	17	42	49	34	25	10	23	22	36	40
281	302	282	562	612	470	412	668	417	485	621	675	726	331	359	594	627	676	294	288	562	436	302	302	599	592	318	527	606	603	494	50	644	439	710	724	727	630	907	592	474	557	671	626	347	138	459	338	634	664
282	249	225	239	307	386	429	510	334	420	422	412	580	301	293	338	424	563	282	220	353	307	216	186	406	384	208	252	320	444	335	58	334	280	320	288	428	400	525	380	323	351	399	420	275	128	390	291	382	299
283	17	15	23	29	141	132	542	6	19	18	11	555	18	13	14	26	486	81	105	72	59	150	175	422	22	28	5	14	39	31	51	13	10	25	16	147	134	476	23	25	25	24	142	106	138	15	16	24	12
284	290	274	426	461	362	363	508	296	352	404	397	475	242	284	385	491	550	176	209	397	359	251	273	423	503	275	334	503	392	346	42	368	267	417	414	458	368	493	501	400	437	485	459	248	114	299	230	472	371
285	176	191	474	479	410	486	624	282	369	533	501	561	308	335	509	656	605	159	168	397	372	241	258	435	512	266	401	377	436	352	55	295	260	453	458	478	401	593	359	297	451	484	470	252	112	343	215	497	494
286	68	56	126	133	106	128	132	132	155	161	159	175	75	111	150	138	177	56	49	136	111	107	113	139	144	81	125	170	152	137	11	125	104	124	152	176	142	175	131	127	119	147	146	71	29	133	85	177	147
287	112	111	243	249	246	216	331	90	150	312	282	339	121	157	278	285	332	81	97	203	194	147	174	277	265	133	233	272	338	292	38	136	106	210	234	285	262	357	140	103	248	278	299	196	83	110	91	288	206
288	81	106	132	131	123	120	192	94	94	149	141	200	83	103	164	145	174	72	65	131	116	100	103	147	215	77	124	146	208	182	8	113	101	143	130	182	157	202	203	132	128	173	168	112	38	107	83	122	124
289	1	0	0	0	4	0	323	0	0	0	0	323	3	2	0	2	370	0	1	2	1	1	0	250	0	0	0	0	3	3	33	0	0	0	0	0	0	343	0	0	0	0	1	2	67	0	0	0	0
290	179	171	387	401	396	369	611	270	305	477	434	534	256	276	426	480	491	451	332	384	362	270	282	453	381	218	314	341	433	359	54	295	223	350	356	342	306	470	340	224	426	427	440	247	117	327	239	512	434
291	40	45	63	79	74	108	101	46	42	56	65	87	38	35	81	77	71	25	37	79	56	47	67	70	65	43	52	61	63	60	5	39	30	79	49	41	51	75	62	57	60	64	59	39	13	54	56	78	65
292	0	0	0	0	0	0	0	0	0	0	0	0	0	0	0	0	0	0	0	0	0	0	0	0	0	0	0	0	0	0	0	0	0	0	0	0	0	0	0	0	0	0	0	0	0	0	0	0	0
293	177	187	171	187	165	205	301	279	294	273	312	290	200	221	253	295	265	111	116	310	321	145	162	267	254	147	150	150	203	174	24	262	164	259	221	210	214	350	542	429	252	248	252	136	73	200	142	343	235
294	129	130	255	261	177	259	291	194	251	286	265	324	174	214	254	316	310	117	148	284	270	154	188	278	308	215	281	267	326	265	37	238	189	310	289	343	326	398	319	226	219	314	261	168	81	228	161	332	290
295	5	13	16	29	30	26	46	18	17	22	20	26	16	18	31	25	30	9	5	22	16	21	34	23	10	3	24	18	40	34	4	18	15	19	33	30	17	27	20	17	28	23	27	22	9	10	17	29	31
296	152	163	6	3	1	4	318	194	232	4	12	309	198	198	10	7	343	97	117	3	0	5	2	282	253	134	3	8	3	6	25	212	189	11	7	10	10	376	287	212	3	3	9	13	73	218	140	3	8
297	138	152	288	310	260	248	290	216	218	303	228	296	197	206	277	300	316	79	115	272	220	173	189	269	298	192	219	258	427	316	29	164	113	193	184	234	186	280	293	203	263	346	293	207	85	197	151	257	237
298	131	139	224	273	248	227	316	178	225	245	244	286	153	174	239	258	319	146	133	254	202	152	143	250	263	142	230	226	264	274	21	168	152	239	238	269	254	279	233	157	215	290	311	148	55	205	126	305	318
299	221	212	141	151	107	158	184	78	112	119	117	145	92	74	142	157	183	45	56	125	173	58	84	121	149	90	102	122	151	124	7	96	79	155	137	129	110	145	155	98	130	178	136	87	35	105	74	171	125
300	119	135	211	232	202	227	246	184	184	232	243	276	140	141	189	203	247	95	121	208	211	123	160	214	265	140	180	239	244	217	19	154	124	193	217	266	220	254	201	165	208	219	195	127	53	172	109	262	236
301	95	85	144	190	132	125	157	107	179	157	191	200	121	155	214	245	240	47	67	152	137	105	131	146	196	83	162	207	162	136	17	118	66	170	155	168	101	174	213	160	160	218	166	107	47	145	91	218	163
302	73	86	121	166	123	142	170	97	111	125	149	151	90	116	165	157	169	54	65	117	105	69	79	147	186	87	135	179	154	119	17	81	66	91	88	105	83	143	171	152	140	153	127	82	32	117	96	176	156
303	104	121	176	210	212	209	202	182	216	231	168	230	152	179	226	272	315	59	80	179	171	149	113	177	191	117	160	177	271	181	4	178	109	184	187	227	247	266	237	184	180	190	258	116	27	203	122	244	199
304	94	98	153	201	13	12	189	103	145	173	189	186	118	131	219	192	212	61	85	161	138	6	13	153	156	91	141	191	33	43	19	92	60	121	117	2	4	142	192	157	173	192	5	1	38	134	105	180	160
305	22	23	40	46	48	40	67	29	58	62	55	71	25	36	46	75	64	16	12	41	28	26	28	56	41	16	38	49	60	46	14	16	9	25	22	33	36	46	41	45	47	56	68	45	10	30	28	50	49
306	94	96	163	193	176	165	214	119	144	194	140	212	139	123	186	230	273	72	72	176	136	131	138	182	189	100	164	189	232	172	14	125	97	180	185	175	158	199	182	152	174	223	219	116	30	134	91	220	171
307	155	155	300	360	276	272	365	216	256	346	278	354	163	203	300	277	348	107	111	349	248	205	203	319	321	178	257	308	326	289	34	206	179	261	300	263	229	380	290	222	314	332	299	177	89	240	192	305	300
308	196	220	352	427	310	371	406	263	360	375	338	437	215	278	339	410	382	152	150	349	275	241	269	366	447	255	324	385	380	325	23	306	239	327	328	329	320	407	419	327	360	389	295	222	74	330	218	440	383
309	53	53	73	103	65	109	116	51	99	92	78	117	63	48	106	115	129	39	36	83	62	48	61	106	97	57	62	75	100	90	3	78	42	78	82	78	74	95	80	80	115	96	110	58	15	86	52	89	103
310	136	127	244	223	155	216	282	198	233	281	260	280	137	162	245	281	309	94	112	232	181	115	141	227	240	142	233	229	242	204	19	251	185	254	231	280	289	352	220	187	231	258	215	142	57	190	136	325	244
311	134	133	192	236	227	221	279	181	260	271	248	297	121	161	228	255	299	86	103	223	200	182	234	235	301	162	237	263	257	226	19	233	157	248	242	314	232	327	289	278	250	327	312	165	67	185	133	241	225
312	64	75	146	142	130	128	166	115	134	120	148	155	101	107	144	184	179	72	70	164	132	92	106	158	161	91	147	164	154	160	6	104	66	94	132	130	98	141	144	106	126	171	169	75	25	135	82	158	139
313	96	99	170	176	181	179	235	124	128	176	188	254	154	160	185	227	323	64	64	140	139	104	79	197	182	99	125	156	153	143	13	126	88	154	152	209	182	257	155	118	158	165	225	109	38	150	89	204	185
314	98	116	123	156	221	183	269	137	181	130	129	298	101	138	137	155	247	133	92	114	90	106	142	203	264	141	180	206	212	165	29	128	121	145	148	246	230	320	181	148	139	162	240	136	41	159	119	143	156
315	104	126	201	200	150	193	255	149	236	197	215	278	138	164	188	198	220	74	77	167	134	156	126	185	244	121	189	220	268	197	26	164	127	183	241	226	175	239	241	146	222	225	230	127	73	180	121	257	204
316	37	44	80	95	107	89	119	48	60	94	77	106	51	60	84	82	113	30	28	94	78	88	74	105	120	63	68	108	121	112	13	69	50	95	96	91	106	129	73	76	98	99	107	51	22	101	51	118	91
317	0	0	0	0	0	3	102	0	2	2	0	418	0	0	5	2	438	1	0	2	0	3	9	380	0	0	4	0	0	1	13	0	0	0	0	1	0	515	2	0	0	0	1	1	119	0	0	4	4
318	0	0	0	0	0	0	1	1	1	0	2	1	0	0	0	0	0	0	0	0	0	0	0	0	0	0	1	1	0	0	0	0	0	0	0	0	0	0	0	0	0	3	0	0	0	0	0	0	1
319	72	83	204	200	156	209	216	109	126	174	164	185	140	130	160	181	243	50	95	138	127	99	95	156	162	89	137	177	182	126	25	96	90	142	176	128	138	203	207	146	149	159	146	110	47	163	81	194	152
320	164	209	76	72	96	116	168	24	18	54	50	138	24	31	28	42	158	106	60	71	62	109	121	126	94	60	103	107	186	136	18	26	17	46	60	101	89	144	29	16	46	65	106	65	27	37	34	65	49
321	130	115	196	208	185	169	279	158	198	208	190	232	120	152	193	233	301	81	96	167	174	156	162	233	203	130	153	195	190	162	30	150	110	200	245	201	201	292	197	148	185	217	270	119	52	161	101	246	185
322	81	84	146	157	140	119	187	98	159	193	124	179	124	128	166	161	223	48	74	140	135	96	113	178	197	145	148	189	224	165	24	184	100	210	191	240	178	250	135	109	165	183	175	74	40	144	93	183	141
323	182	181	313	400	317	352	425	221	281	343	368	434	224	230	319	349	405	121	117	298	272	173	201	312	377	203	282	318	383	339	37	235	148	270	290	313	318	417	347	241	386	342	425	228	93	327	197	382	350
324	119	141	166	216	254	220	282	194	203	216	192	290	194	211	253	254	320	98	83	199	177	188	176	234	235	146	168	205	188	196	16	209	147	190	195	257	251	291	212	217	218	239	261	130	60	299	159	246	298
325	64	81	93	165	110	126	142	122	107	157	166	180	73	122	165	209	205	56	61	144	87	71	84	126	146	101	102	134	169	131	17	106	62	124	133	125	105	148	179	105	167	191	130	74	37	152	100	173	164
326	256	249	417	490	465	446	500	272	337	442	397	508	268	330	408	529	468	166	180	421	320	225	216	399	384	204	352	371	474	427	49	328	226	458	393	429	390	507	411	322	387	430	424	221	116	297	204	420	428
327	143	152	239	225	219	240	316	148	225	257	234	289	109	134	184	244	300	136	134	166	199	176	124	195	190	84	154	183	202	204	19	192	115	183	220	200	145	242	305	213	182	233	236	120	53	177	118	257	205
328	67	95	344	381	393	387	515	140	211	382	340	551	173	215	371	441	535	61	100	304	260	188	206	430	339	177	254	304	517	400	37	179	144	297	363	432	389	537	281	234	338	355	373	229	86	190	167	402	306
329	10	10	38	50	41	35	44	15	23	46	56	50	21	43	62	75	57	25	16	33	33	26	24	38	63	41	35	46	48	45	2	36	27	48	38	41	38	48	21	12	40	40	45	11	3	13	13	77	35
330	0	0	0	0	0	0	0	0	0	0	0	0	0	0	0	0	0	0	0	0	0	0	0	0	0	0	0	0	0	0	0	0	0	0	0	0	0	0	0	0	0	0	0	0	0	0	0	0	0
331	192	209	314	342	326	284	401	241	323	333	324	401	196	211	322	359	373	127	140	246	248	156	176	319	346	202	262	335	293	255	25	292	211	345	316	361	338	403	306	212	298	364	398	179	65	303	185	356	306
332	55	60	115	139	91	107	137	130	141	179	180	163	94	93	110	150	156	107	104	166	148	96	121	152	147	83	116	134	142	122	5	94	66	126	142	124	122	148	146	99	155	178	159	107	46	143	68	187	163
333	148	161	292	381	348	332	391	264	319	315	329	396	275	261	337	321	409	120	150	332	281	239	298	330	360	168	227	270	327	303	20	292	214	326	320	400	322	421	361	300	292	359	325	197	80	296	204	386	357
334	439	417	353	412	326	343	382	364	485	434	422	478	359	394	424	499	446	168	151	359	317	249	243	364	570	343	385	436	382	375	37	440	354	452	473	477	417	558	574	491	296	468	381	204	79	278	195	450	349
335	361	323	516	576	461	515	651	405	502	504	545	724	415	518	534	612	771	262	261	458	425	412	428	597	621	320	358	430	487	314	53	445	355	484	575	469	419	787	641	505	531	591	554	282	144	519	338	555	485
336	79	83	27	47	57	75	111	106	96	135	113	124	119	112	128	190	144	30	41	30	23	42	66	105	157	62	58	78	68	72	6	89	65	81	67	42	37	144	62	36	17	24	34	30	18	65	56	38	31
337	100	109	261	218	207	224	279	198	199	305	348	332	161	157	276	317	312	117	117	295	213	174	171	297	346	182	222	275	328	232	33	143	159	189	191	239	218	254	256	227	285	252	257	162	65	243	177	326	252
338	96	120	176	200	178	209	190	159	249	224	258	267	133	178	212	254	287	76	97	217	213	153	145	212	212	142	188	200	233	194	12	169	134	234	234	214	191	267	234	184	233	230	270	119	53	203	127	232	201
339	118	139	279	284	292	312	315	216	257	334	303	350	160	196	283	313	327	103	128	284	255	198	170	244	346	197	270	324	309	255	28	282	212	360	380	365	338	435	312	258	290	339	297	179	77	236	186	393	310
340	188	256	304	322	303	273	411	277	351	351	387	405	239	228	334	407	442	113	128	325	312	165	226	350	344	195	310	333	316	264	21	252	203	244	345	339	217	360	386	307	370	379	374	207	106	293	176	382	321
341	261	239	354	391	453	406	561	368	400	484	453	565	305	363	360	408	510	185	213	436	371	357	403	428	489	280	344	427	384	292	43	386	328	460	465	458	418	613	438	347	469	498	429	244	108	388	278	527	450
342	118	119	234	233	233	225	291	152	196	224	245	296	149	185	255	277	330	81	98	214	184	153	170	231	258	121	186	185	243	188	34	247	169	294	269	298	270	377	240	181	222	250	240	142	59	191	114	271	189
343	0	0	0	5	8	8	47	0	0	0	0	2	2	1	3	5	51	1	0	3	1	2	0	36	0	0	3	7	9	13	4	0	0	5	6	5	5	60	1	2	4	3	3	4	10	0	0	3	0
344	47	52	113	123	121	105	127	82	102	122	97	148	64	91	123	119	153	52	50	115	102	61	86	104	95	57	133	103	128	79	6	100	74	119	125	138	99	138	127	99	111	133	140	86	24	126	76	123	127
345	0	0	0	0	0	0	4	0	0	0	0	4	0	0	0	0	1	1	1	0	0	2	0	3	0	2	0	0	0	2	1	0	0	0	0	0	0	0	0	0	0	0	1	1	0	1	0	0	0
346	83	73	112	125	78	72	155	86	112	154	131	176	107	115	165	209	230	44	54	120	106	62	86	144	117	51	112	115	137	129	18	93	45	124	120	91	101	126	87	74	134	134	109	77	41	107	77	136	135
347	186	212	333	350	285	326	430	265	333	393	361	402	234	240	346	403	377	117	132	272	272	199	212	302	328	195	275	366	351	255	30	261	195	310	359	315	307	377	284	255	278	381	333	172	57	238	146	327	241
348	122	116	190	214	24	13	301	195	232	180	243	300	293	294	219	211	337	108	98	151	140	5	4	223	207	131	190	197	20	11	28	187	130	227	209	4	5	377	262	175	227	227	249	159	73	128	93	192	140
349	2	3	66	71	0	0	373	1	2	43	52	404	2	5	22	36	363	2	3	18	22	0	0	329	1	0	53	68	0	0	44	6	7	98	104	0	0	401	5	5	13	26	1	0	79	31	14	152	129
350	51	72	121	105	129	117	145	110	108	113	107	133	93	87	120	147	155	44	63	117	96	66	59	126	148	64	101	124	168	104	17	144	103	138	143	152	140	167	103	106	95	137	127	64	32	92	66	146	122
351	155	142	255	233	219	244	284	168	239	215	236	228	160	170	222	281	287	85	89	232	203	152	190	232	286	149	212	240	263	197	11	169	146	202	249	254	232	295	231	173	229	257	276	151	56	234	147	316	228
352	82	113	134	131	109	122	159	105	157	153	145	168	91	111	141	153	146	73	72	174	128	135	113	159	169	92	126	148	152	102	19	159	127	172	168	217	181	240	150	119	127	156	170	90	32	130	75	169	130
353	72	73	53	71	60	78	106	51	67	86	89	154	63	53	84	78	142	31	44	69	81	72	95	132	121	51	99	103	132	98	7	67	56	61	90	133	114	164	82	68	92	64	149	78	20	110	75	88	79
354	200	217	208	266	188	179	215	227	293	226	223	285	1177	1361	200	243	246	189	256	254	189	154	153	218	311	151	198	225	227	215	25	242	178	204	214	221	194	240	405	290	242	311	262	131	60	504	286	228	212
355	1654	1765	53	81	77	51	62	84	70	148	143	143	88	126	111	124	143	469	500	112	87	126	114	142	52	40	62	41	105	74	8	43	44	112	122	165	159	178	18	21	95	111	167	80	31	70	38	122	102
356	27	27	56	47	68	63	81	28	34	65	71	81	30	27	65	74	102	21	40	42	53	35	21	55	60	24	50	61	56	45	5	34	18	66	52	63	43	77	44	29	61	72	54	39	15	51	37	58	69
357	23	28	32	31	50	36	63	38	21	34	29	43	32	45	31	49	47	16	17	27	38	32	32	44	44	23	37	36	31	40	13	30	22	42	33	15	48	61	54	40	42	33	52	26	20	41	25	27	32
358	506	570	209	245	156	149	242	169	245	218	212	281	223	193	246	285	304	90	103	183	141	125	107	196	286	134	189	213	141	113	19	202	184	229	235	221	165	274	292	241	212	250	176	98	56	216	139	272	199
359	279	278	521	596	516	508	701	368	487	523	489	653	330	334	493	502	605	3661	2189	493	447	373	318	511	526	323	413	483	641	531	74	406	301	490	466	530	468	622	503	415	468	546	568	291	150	504	284	634	536
360	270	319	576	617	609	501	692	335	431	550	455	551	315	304	483	509	570	203	236	489	407	323	336	535	585	313	428	484	584	509	72	351	256	424	463	447	461	542	531	386	485	557	570	338	148	473	277	606	476
361	109	109	253	260	287	232	299	63	84	122	137	362	142	154	143	126	307	31	45	56	48	185	163	279	278	131	215	237	308	191	19	303	233	301	341	291	292	419	309	246	243	303	257	124	65	240	157	305	294
362	84	103	174	194	168	158	236	139	185	227	199	248	148	176	194	231	222	86	73	210	147	117	158	197	218	102	172	218	207	179	14	119	96	168	141	169	161	235	194	175	241	224	193	123	38	169	122	201	233
363	57	67	63	59	185	195	649	14	17	10	10	526	22	17	8	2	576	10	21	20	16	64	65	504	14	9	27	29	262	171	43	29	26	23	17	183	124	599	65	64	26	27	234	109	127	41	47	24	18
364	0	0	0	0	1	0	200	0	0	0	0	218	0	0	0	1	177	0	0	0	0	0	2	166	0	0	0	0	2	1	15	0	0	0	0	2	3	229	0	0	0	0	0	1	30	0	0	0	0
365	4	1	14	12	171	139	222	2	6	11	7	218	2	3	3	4	177	3	7	8	11	98	103	194	12	8	11	12	185	135	18	4	0	3	2	108	97	191	5	2	11	9	129	72	46	9	8	7	3
366	287	257	464	501	342	405	572	314	364	494	498	537	265	258	439	478	490	136	197	380	345	255	238	420	531	293	368	422	480	407	41	377	246	421	411	624	532	529	411	357	411	497	432	284	90	374	292	524	487
367	110	137	285	309	268	274	384	182	222	274	284	337	167	199	303	345	324	125	97	284	259	180	212	290	296	175	226	306	271	288	29	215	154	306	291	265	244	373	285	214	285	329	350	147	89	260	152	344	269
368	168	193	293	336	267	321	380	219	284	348	307	354	120	141	286	306	386	97	126	276	247	223	210	285	403	220	249	322	393	277	22	188	150	313	298	319	281	335	249	164	340	334	360	178	77	293	195	412	359
369	149	192	292	297	361	320	417	295	323	391	344	398	222	255	415	408	452	152	156	328	261	195	202	342	386	234	219	269	350	302	20	229	187	270	278	343	292	444	302	220	306	280	383	176	70	342	260	374	296
370	0	2	8	9	12	14	275	3	13	16	3	264	3	7	4	5	323	1	2	5	7	8	8	174	0	1	3	1	0	2	4	5	3	4	6	5	8	286	13	14	5	7	12	15	49	9	5	9	6
371	145	194	576	559	415	458	659	368	459	508	431	587	310	370	448	505	584	220	239	500	492	243	296	534	437	247	442	520	423	309	59	252	163	474	399	362	359	526	505	407	536	543	443	259	119	442	309	639	544
372	283	335	276	274	14	13	550	359	408	471	399	562	260	274	509	598	640	140	202	431	387	3	2	451	474	262	349	430	9	4	51	376	304	476	435	10	8	585	482	370	411	512	3	4	141	440	248	508	416
373	301	248	3	4	177	186	420	188	206	147	135	383	180	247	123	139	388	74	105	7	5	161	172	256	194	116	47	47	319	269	27	84	56	6	2	139	154	392	205	157	0	8	211	152	93	279	210	14	6
374	65	67	125	134	120	131	146	89	109	138	149	140	97	97	127	141	163	45	41	124	120	74	78	136	118	53	100	118	119	98	9	103	90	125	103	140	108	159	139	106	116	156	101	68	24	93	55	143	99
375	249	281	402	489	401	511	569	359	477	555	470	625	290	319	405	500	542	207	185	489	368	357	371	559	546	293	408	461	521	463	62	425	310	500	503	562	488	713	448	399	417	475	478	244	136	420	272	557	408
376	188	178	352	376	330	262	448	274	363	437	405	444	245	228	419	435	509	158	143	344	324	230	203	397	399	228	302	345	372	321	50	288	202	356	405	289	276	424	335	246	361	410	271	187	104	285	209	428	321
377	1	1	3	0	4	1	36	5	3	6	1	32	0	0	2	4	34	3	3	6	1	0	2	41	5	2	4	5	2	2	5	3	4	7	4	4	4	42	3	4	4	4	5	2	2	4	1	5	7
378	93	88	207	216	172	186	246	150	144	204	209	229	115	147	158	187	225	67	78	184	149	126	127	208	197	117	160	192	182	135	13	222	148	251	274	214	206	297	166	117	164	219	177	96	33	139	103	228	183
379	95	88	224	258	200	203	282	185	244	262	273	304	153	193	192	281	290	114	75	249	198	165	213	247	226	120	200	201	235	228	14	194	134	300	260	263	249	327	224	219	298	286	296	154	30	234	161	298	258
380	17	17	19	30	24	26	240	23	16	21	15	227	10	12	21	19	152	7	6	18	22	21	19	211	43	18	17	19	39	27	21	16	20	22	26	32	25	259	22	28	14	26	29	12	36	23	23	30	24
381	96	98	159	157	156	117	169	180	180	204	179	249	109	115	119	179	210	69	77	187	126	114	135	173	181	108	143	145	200	163	16	122	129	171	167	206	149	258	228	129	164	190	198	118	51	129	103	209	153
382	97	93	144	183	1	1	186	134	147	197	164	207	105	117	148	202	206	74	81	158	133	0	0	161	174	95	139	135	0	0	18	116	84	156	149	0	0	182	163	109	137	183	0	0	35	147	114	164	169
383	0	0	0	2	1	3	294	0	0	0	0	307	0	0	0	1	313	0	0	0	0	0	1	245	0	0	0	0	1	0	20	0	0	0	0	2	0	282	0	0	0	0	0	2	55	0	0	1	0
384	60	81	92	150	96	150	159	116	106	120	126	171	90	91	116	162	141	42	50	91	112	72	97	120	172	79	93	135	135	106	9	130	90	129	173	173	151	211	160	135	125	154	148	93	32	103	107	164	133
385	262	257	436	461	427	388	537	328	427	435	394	471	244	279	394	416	515	155	172	418	332	238	328	364	436	235	316	382	403	362	45	291	244	375	408	410	317	490	445	324	373	454	430	255	102	295	211	470	370
386	356	334	407	447	486	369	588	470	603	475	457	594	329	328	442	438	532	152	232	361	354	283	288	432	599	341	348	489	855	803	36	397	282	313	311	557	430	633	524	359	252	310	565	269	111	477	328	627	492
387	72	73	293	318	225	220	462	0	1	1	0	6	13	16	22	28	426	156	119	254	251	353	427	345	405	197	304	341	303	279	33	207	208	278	320	355	308	480	256	200	249	293	303	139	92	219	156	340	255
388	147	166	284	282	220	255	326	226	282	308	299	312	197	213	347	405	394	120	117	275	244	176	206	261	368	184	262	297	296	273	28	209	149	232	286	296	241	367	309	243	293	336	328	174	78	276	178	356	287
389	421	490	142	157	178	212	267	125	192	143	129	247	161	141	152	148	258	91	110	124	92	125	171	188	254	154	141	148	213	204	29	153	130	134	146	196	188	242	122	105	96	93	175	91	41	185	154	153	135
390	215	216	307	318	320	291	346	175	233	294	304	362	163	211	274	284	336	119	134	256	225	213	227	314	301	167	291	318	378	264	23	251	222	372	400	402	403	485	262	246	306	311	332	197	74	236	134	346	273
391	161	135	282	383	321	311	377	247	328	302	312	396	200	210	323	380	375	134	153	291	258	172	147	295	366	207	252	327	349	260	40	244	191	352	323	345	327	419	282	270	287	362	352	158	82	270	173	352	337
392	160	171	274	289	233	285	343	182	184	249	237	298	178	152	263	312	324	96	72	221	166	166	196	222	253	119	200	207	229	253	17	192	147	255	229	269	180	303	251	171	225	240	229	132	50	185	119	247	245
393	68	70	212	277	223	249	300	112	150	282	255	305	124	152	265	280	357	68	74	208	201	169	178	219	187	96	174	194	267	199	22	154	164	309	321	311	246	355	165	92	240	258	220	126	46	134	90	288	225
394	351	349	601	643	518	621	726	445	510	569	673	726	434	432	660	713	741	278	291	568	513	381	411	586	759	430	558	623	591	491	61	498	380	626	560	593	557	697	569	479	541	707	607	366	113	524	353	730	559
395	160	178	300	315	271	280	366	254	272	353	330	385	216	225	311	385	411	134	143	283	263	179	191	326	296	180	234	280	368	256	26	206	178	284	286	306	263	344	253	221	249	285	248	181	71	270	161	352	294
396	59	74	39	52	67	81	175	34	64	44	34	206	65	95	31	29	173	32	38	46	26	76	95	164	96	46	43	40	134	102	22	76	54	56	39	66	59	245	94	80	40	43	63	34	37	122	90	41	47
397	0	0	2	2	78	63	257	1	0	4	1	259	1	4	6	3	257	0	0	2	2	118	184	256	2	0	3	1	21	24	31	1	0	1	2	45	111	231	1	2	3	1	54	36	56	3	1	3	3
398	100	89	136	130	107	132	171	98	158	131	113	171	99	96	151	141	180	43	48	100	91	69	90	132	144	67	108	101	124	110	12	133	89	155	118	148	156	181	155	126	106	161	144	67	31	100	81	155	119
399	0	0	2	0	0	0	373	0	2	0	2	236	3	2	4	2	309	0	0	0	0	0	0	263	0	0	0	0	0	0	25	0	0	0	0	0	0	267	1	1	0	0	0	0	55	3	2	0	3
400	181	175	394	385	2	1	394	236	272	389	356	374	174	193	358	398	407	146	149	371	314	0	1	355	349	190	302	349	1	0	23	237	197	357	360	0	0	410	276	225	416	426	1	2	56	280	188	458	363
401	1	3	9	6	7	4	445	7	17	14	14	490	12	11	10	12	462	9	11	14	13	13	10	476	8	5	11	12	9	15	46	8	5	13	9	7	7	416	3	7	9	10	5	7	93	15	7	19	10
402	172	158	350	339	287	257	339	205	259	338	342	390	205	225	288	436	369	123	128	313	269	193	229	292	307	174	235	281	347	256	39	269	162	373	335	349	321	414	330	267	295	361	354	207	78	242	169	316	294
403	111	87	200	226	171	207	237	167	193	231	150	244	110	129	153	189	217	75	82	187	205	112	107	184	193	101	157	190	186	182	11	96	95	165	135	130	121	184	185	136	152	208	198	107	55	155	100	226	174
404	103	79	171	188	157	191	243	110	195	216	189	237	152	210	215	277	269	67	93	176	155	104	108	191	216	95	149	179	239	214	13	147	82	180	160	160	148	212	205	149	158	207	215	101	38	178	107	205	207
405	23	16	38	24	23	43	37	32	40	33	36	53	20	26	35	42	53	328	294	58	26	27	31	39	43	28	31	43	43	20	5	24	23	48	38	36	40	53	37	20	45	38	42	14	12	26	20	46	54
406	744	735	130	169	28	15	197	174	201	174	149	226	134	120	121	186	207	878	826	189	140	47	42	206	172	99	126	165	18	28	16	261	180	144	145	14	12	221	268	219	119	137	5	15	40	239	153	181	124
407	103	113	198	239	200	236	263	150	164	203	198	255	107	132	207	241	236	71	120	180	185	156	198	204	193	126	156	167	198	156	17	226	157	270	264	244	230	304	202	150	170	214	250	110	67	194	100	220	198
408	0	0	0	0	0	0	58	1	0	0	0	143	0	1	0	0	32	0	0	0	0	0	0	58	0	0	0	0	0	0	3	0	0	0	0	0	0	68	0	0	0	0	0	0	21	0	0	0	0
409	25	15	128	120	115	131	149	47	55	111	95	123	25	45	127	143	133	13	5	105	71	88	106	102	41	31	104	93	101	102	4	50	33	132	138	132	133	177	60	58	81	140	107	71	27	43	39	133	104
410	159	162	223	245	229	254	301	184	198	256	216	284	185	146	198	269	248	164	156	193	206	179	167	239	306	147	197	208	216	196	25	223	190	259	243	240	253	336	223	176	203	232	235	139	64	216	132	243	195
411	235	188	379	389	4	13	460	263	294	369	326	452	254	271	349	393	450	115	152	379	300	7	7	372	426	220	346	361	6	11	49	278	205	305	320	16	4	453	377	269	358	399	9	7	90	324	181	410	355
412	145	119	155	165	155	146	185	139	174	176	173	251	161	176	180	201	202	68	73	172	154	110	82	159	189	105	122	144	149	114	18	165	113	173	188	170	141	235	179	155	168	202	160	101	48	185	115	226	182
413	186	172	345	346	373	340	430	268	311	396	368	521	296	300	407	436	510	168	147	367	372	246	199	454	464	204	332	416	411	355	58	244	224	304	326	324	303	449	429	343	408	445	418	261	121	388	245	450	403
414	0	0	0	0	0	0	0	0	0	0	0	0	0	0	0	0	0	0	0	0	0	0	0	0	0	0	0	0	0	0	0	0	0	0	0	0	0	0	0	0	0	0	0	0	0	0	0	0	0
415	97	119	185	180	151	203	245	145	166	194	200	235	139	156	202	230	240	79	123	195	176	128	143	188	210	117	151	150	202	160	19	141	77	141	134	137	142	180	234	162	186	174	240	110	35	148	89	245	181
416	306	316	655	686	531	542	777	460	577	677	649	836	400	451	562	706	729	262	273	617	517	347	435	706	634	336	494	562	694	528	69	532	471	712	677	692	576	914	639	461	611	595	649	354	146	610	344	676	675
417	149	157	260	274	242	264	330	245	255	265	247	365	180	208	214	251	310	99	135	228	221	181	232	318	320	163	216	258	264	250	37	189	158	197	182	269	239	357	263	243	250	269	322	186	68	246	179	296	245
418	151	93	111	120	126	178	176	79	102	71	50	179	81	74	102	104	213	93	81	105	93	113	136	154	170	98	102	144	152	133	24	151	106	121	130	185	135	187	163	122	124	165	150	84	47	165	113	132	123
419	127	151	293	248	287	252	325	206	242	280	281	282	181	201	255	318	330	90	108	288	204	177	176	257	290	145	199	220	268	211	25	171	135	238	231	221	248	294	236	176	280	220	250	155	65	188	117	299	237
420	122	113	150	175	130	135	218	161	183	146	179	190	94	134	137	141	211	46	82	197	139	79	84	186	221	98	161	166	112	138	15	144	104	174	176	182	162	187	180	158	158	169	135	87	33	173	113	223	169
421	57	70	126	112	46	51	175	95	117	131	134	182	88	100	128	161	181	42	52	136	102	11	14	166	143	89	111	139	47	48	21	108	81	113	127	85	62	167	182	112	147	148	64	39	43	112	95	139	128
422	29	39	88	112	148	160	238	173	198	233	185	253	101	113	233	266	246	67	83	195	152	78	111	177	231	123	163	194	134	158	14	144	107	173	151	195	149	221	246	200	176	218	162	107	40	169	107	270	237
423	65	102	257	286	278	277	364	175	234	358	314	385	140	168	257	308	404	101	118	270	230	274	292	357	331	177	303	328	393	359	32	191	159	285	221	260	267	375	198	163	271	292	282	191	74	211	111	324	312
424	56	64	32	29	31	32	151	100	94	32	22	141	85	71	8	15	168	36	54	20	12	44	36	117	119	76	8	18	25	37	15	101	88	33	38	34	35	189	97	93	54	47	59	49	27	82	65	27	24
425	127	141	214	224	310	312	474	147	182	370	299	496	123	139	268	333	512	130	123	273	237	233	227	439	356	193	223	239	536	378	45	230	154	275	310	472	414	520	354	269	223	251	533	243	124	305	217	283	215
426	279	308	967	1047	779	824	1155	503	680	979	869	1200	402	502	787	908	949	313	381	921	807	472	482	941	914	449	730	917	849	807	109	601	451	886	960	924	785	1243	690	598	891	1087	931	543	253	727	499	1073	928
427	100	94	141	150	143	160	214	154	164	200	184	245	81	106	120	162	205	73	87	160	146	89	116	211	207	123	170	174	176	140	21	161	146	225	198	125	159	275	169	140	175	159	156	104	46	157	113	187	172
428	55	94	163	187	142	166	194	103	156	191	131	178	91	110	143	164	192	40	71	160	131	108	106	144	213	101	168	178	202	138	12	144	101	181	191	252	174	217	176	98	134	166	159	89	34	126	86	181	158
429	30	35	56	63	90	79	113	55	76	48	59	92	59	53	52	66	104	36	37	59	34	34	46	87	78	52	50	59	87	80	10	72	58	74	81	93	72	105	68	57	57	72	94	49	14	67	54	91	61
430	103	102	154	215	172	169	248	111	161	176	147	204	2	4	215	200	228	72	87	185	150	97	90	181	172	84	132	162	169	145	30	107	90	130	151	146	125	183	150	96	148	163	150	80	44	131	104	187	170
431	272	263	592	559	476	457	684	354	457	567	497	671	365	419	613	673	676	203	219	533	425	325	373	602	632	336	460	574	639	474	58	467	336	593	629	578	509	718	558	409	546	635	551	276	156	463	320	657	499
432	205	245	381	380	294	360	442	334	418	444	395	517	248	320	405	427	463	164	155	350	324	236	223	318	445	225	312	390	404	308	29	348	256	407	392	370	340	473	395	316	386	470	425	241	85	338	201	478	380
433	125	116	120	134	183	190	239	153	158	90	101	197	112	143	112	126	224	66	88	86	90	118	123	198	215	121	73	120	210	153	15	182	176	117	116	256	236	290	191	136	86	109	196	119	37	164	116	106	116
434	120	114	294	311	265	269	335	227	269	361	312	392	182	182	279	322	359	188	163	309	234	179	173	277	296	144	239	291	289	258	37	271	198	411	386	406	310	487	260	182	311	302	310	173	89	220	159	349	247
435	106	77	166	173	149	150	219	106	119	173	157	191	101	130	105	145	177	119	127	160	113	96	95	172	159	103	97	163	160	118	15	160	118	197	187	215	228	249	163	100	148	149	143	92	37	138	94	182	146
436	138	154	25	47	35	63	403	189	236	65	54	526	236	257	79	80	457	115	124	57	50	27	42	389	238	120	81	59	182	194	34	187	149	89	109	140	141	307	353	310	75	77	117	46	76	199	170	102	54
437	641	681	249	233	204	212	284	185	220	250	234	282	182	190	259	327	302	92	105	196	193	125	197	203	315	126	192	269	194	192	14	194	161	263	264	247	239	294	285	231	255	287	193	125	72	229	132	305	234
438	377	332	811	899	689	746	898	562	769	763	722	930	503	518	631	761	858	913	1014	696	636	530	510	798	796	460	648	716	818	603	70	642	491	855	742	794	726	1003	807	603	710	875	841	446	191	641	397	953	774
439	30	57	1	1	9	10	85	63	56	1	2	126	35	51	0	0	94	24	39	1	1	2	1	62	71	47	8	10	7	6	5	24	29	1	1	5	2	72	54	47	2	1	4	3	21	68	37	1	3
440	27	38	42	38	40	60	58	142	171	216	191	246	120	149	204	225	234	55	67	189	132	95	118	151	102	48	64	86	79	80	6	145	105	166	197	149	162	185	154	149	177	182	152	105	34	123	87	200	174
441	271	241	371	431	433	432	447	451	660	458	411	503	256	306	460	491	521	140	174	375	316	214	191	400	496	275	368	372	406	361	46	481	471	429	400	453	389	469	803	703	395	407	433	205	116	527	493	403	366
442	83	73	103	138	121	149	153	91	120	144	126	138	81	78	128	158	148	47	49	129	120	86	72	114	149	109	99	126	182	161	13	86	80	105	87	129	116	143	102	74	116	122	136	69	34	115	69	169	142
443	53	55	114	110	102	104	122	87	114	114	111	116	58	80	85	95	129	57	41	119	91	65	78	110	110	68	82	101	110	100	13	119	84	104	103	91	125	137	132	109	85	92	113	57	23	113	71	128	75
444	1	1	1	2	2	0	386	0	0	5	0	443	0	0	3	2	380	0	0	0	1	0	0	299	0	0	0	2	1	0	27	0	1	3	4	2	1	435	0	0	0	0	0	0	80	0	0	2	2
445	105	107	166	196	173	140	223	136	162	179	173	241	135	140	180	213	225	54	80	137	156	126	126	168	195	121	138	176	172	183	16	186	136	222	200	210	204	296	168	161	153	201	188	99	44	146	87	232	165
446	46	49	145	185	79	66	268	97	127	176	132	270	129	137	185	260	299	87	80	200	186	104	143	237	174	89	137	138	104	109	19	129	91	192	211	98	131	291	133	91	132	188	95	59	62	100	70	187	140
447	104	113	201	229	184	204	272	133	155	192	169	225	114	151	201	224	222	78	99	190	199	120	114	166	204	140	164	174	207	166	21	168	124	183	216	195	172	261	204	152	218	210	185	129	53	157	92	243	175
448	48	57	80	121	104	89	104	81	115	100	125	148	61	67	76	96	139	41	48	102	114	71	122	125	135	68	123	110	131	145	13	62	59	93	89	132	103	140	92	63	92	111	114	71	17	92	57	122	85
449	47	51	75	74	84	73	106	71	82	95	76	111	44	55	79	113	107	96	114	99	89	71	54	115	103	57	85	85	78	118	3	84	69	131	124	107	124	153	102	92	94	121	124	67	25	112	53	102	89
450	222	219	436	498	466	433	551	284	365	496	458	521	225	272	463	493	527	212	292	428	427	259	283	427	414	272	480	432	590	465	49	300	245	420	471	438	443	559	417	279	425	484	460	240	105	388	235	526	477
451	77	70	160	218	176	167	209	87	112	206	196	214	99	127	180	199	232	76	79	160	162	104	134	167	196	96	134	186	238	187	12	136	98	204	189	250	197	278	162	96	154	189	159	108	29	145	88	219	173
452	26	43	49	58	56	55	68	47	79	54	58	69	31	25	43	68	63	19	20	56	42	51	68	54	62	42	48	49	62	62	2	63	54	82	66	87	84	92	79	54	63	71	67	38	21	53	38	67	51
453	144	148	200	198	198	193	244	168	193	158	195	283	127	141	175	171	230	79	81	202	191	131	122	217	225	140	152	149	245	145	32	168	106	209	193	239	189	273	245	200	218	266	253	131	90	188	111	256	219
454	3	3	94	113	233	290	632	10	24	292	270	582	13	8	129	163	639	13	9	91	92	692	814	499	34	20	95	101	1643	1607	48	16	12	153	180	737	886	700	22	15	106	93	669	409	115	15	14	118	93
455	162	153	227	262	254	300	300	165	247	267	276	358	205	184	289	336	334	89	106	305	204	176	212	285	287	186	239	245	271	240	25	226	176	222	259	255	291	370	353	297	300	312	316	166	61	246	150	289	320
456	279	317	545	666	528	552	702	405	484	687	519	739	385	438	641	689	817	228	243	635	536	401	392	574	574	321	452	483	592	562	44	411	336	544	584	606	579	646	641	531	574	637	622	352	127	479	316	703	558
457	93	84	127	133	108	135	143	88	111	137	123	142	85	103	146	148	158	40	46	148	101	52	74	142	91	51	65	78	130	103	2	59	56	80	69	100	107	113	131	72	91	130	127	64	27	77	86	173	120
458	110	153	206	202	190	251	276	160	225	248	221	317	182	171	197	274	289	114	95	240	200	168	156	270	249	121	191	225	251	226	28	179	124	237	204	209	203	296	254	206	275	303	308	169	44	202	158	296	222
459	178	195	87	101	66	61	323	80	114	141	98	328	23	37	103	120	346	44	65	75	54	31	34	250	75	33	41	67	85	79	22	80	61	95	74	51	37	319	107	83	91	99	51	30	63	214	103	101	97
460	97	86	162	194	163	163	205	106	177	187	169	246	115	131	202	215	248	70	94	205	170	157	177	210	209	94	162	162	199	175	17	122	86	143	165	171	164	191	166	158	170	211	187	109	55	145	122	221	173
461	129	167	132	207	11	5	188	131	223	117	123	214	20	38	54	78	199	0	1	3	2	0	0	212	11	6	27	31	28	9	11	49	31	96	90	9	6	221	40	39	91	91	0	0	33	190	195	158	112
462	119	125	211	262	171	218	272	142	181	172	173	266	99	139	172	230	232	113	84	215	167	113	136	202	213	124	196	175	222	149	21	155	107	212	180	212	160	250	180	133	175	200	185	116	55	151	113	241	156
463	59	47	109	115	129	119	152	103	103	108	117	134	83	92	102	119	135	45	56	111	76	73	89	144	118	86	110	110	130	86	10	91	79	132	131	118	96	135	123	98	116	111	126	65	19	84	80	136	128
464	99	100	160	201	163	153	252	146	203	189	165	266	117	126	91	105	265	60	90	133	109	155	185	243	222	129	82	148	156	151	21	146	98	117	117	149	103	202	216	180	104	122	116	56	48	112	86	153	133
465	113	130	263	273	259	244	313	164	219	239	252	325	196	183	255	293	309	75	96	209	208	172	153	200	239	130	221	247	244	199	33	174	166	212	205	209	196	281	206	196	230	257	220	138	48	183	132	273	205
466	48	37	95	92	94	97	114	66	88	89	80	98	55	75	110	121	105	27	38	90	74	53	72	70	103	44	75	85	67	85	8	86	55	93	104	104	99	126	115	71	92	116	87	50	21	58	45	94	89
467	15	24	43	67	29	46	175	26	45	72	78	153	31	52	69	79	211	20	21	51	43	17	25	162	24	11	31	27	45	19	13	31	26	36	50	43	19	127	42	53	62	65	45	24	28	40	16	57	56
468	435	455	976	942	884	899	1198	659	902	988	1032	1168	613	655	1039	1133	1209	358	412	1032	787	537	601	1032	1145	593	918	998	1297	1111	127	796	623	1025	1004	1071	910	1304	965	794	976	1129	1032	524	269	821	508	1192	989
469	0	0	0	0	0	0	251	0	0	0	0	245	0	0	0	0	235	0	0	0	0	0	0	188	2	0	0	0	0	0	25	0	0	0	1	6	9	320	1	0	0	0	0	0	44	1	0	0	1
470	113	111	221	241	210	225	296	185	217	261	255	329	148	170	297	266	266	76	104	300	246	179	173	253	241	138	182	278	265	221	16	168	132	234	246	241	254	313	231	185	191	252	235	120	44	214	140	289	228
471	116	134	242	232	197	240	250	155	198	238	213	244	167	154	233	265	289	82	94	223	194	119	153	209	259	143	203	199	235	173	17	198	180	232	259	310	247	294	237	178	214	232	226	134	48	172	113	281	206
472	137	152	222	208	224	225	268	195	231	239	237	269	169	179	259	278	326	78	100	257	213	170	132	235	333	168	250	275	306	257	29	218	170	254	246	283	260	324	240	195	265	309	235	134	62	225	134	305	256
473	106	136	194	199	197	207	270	151	184	230	237	273	138	140	221	240	224	85	92	203	195	129	118	194	275	111	187	197	201	159	26	163	118	243	189	191	179	253	207	159	202	227	234	123	52	190	120	282	240
474	85	86	200	263	234	281	361	108	141	196	224	424	120	158	212	200	389	61	54	139	123	131	92	296	261	159	177	164	440	308	30	164	141	251	242	348	296	432	204	179	209	191	287	162	82	145	89	167	168
475	115	97	163	224	203	131	244	130	183	209	156	191	137	121	153	148	199	92	88	166	139	105	74	148	203	110	154	179	195	157	20	145	120	180	180	186	164	221	194	143	172	198	184	99	44	167	103	166	173
476	12	14	126	120	28	15	266	7	17	120	106	304	7	11	117	160	225	5	10	125	134	133	124	220	14	12	76	96	19	24	23	16	6	80	98	26	33	294	25	18	85	83	28	12	43	16	11	104	85
477	23	21	214	208	226	216	329	28	41	231	231	343	55	62	234	306	343	32	31	214	165	140	138	278	84	54	201	207	274	251	25	34	27	260	243	317	267	427	26	18	202	218	264	129	63	53	33	253	201
478	109	114	226	235	225	180	274	182	252	282	238	282	158	202	257	301	287	75	98	198	184	192	146	209	230	151	195	246	270	219	28	214	158	265	286	278	230	360	259	220	223	290	238	125	74	203	153	261	224
479	130	149	249	235	257	259	317	227	289	201	193	344	140	204	233	237	358	110	97	193	176	220	221	306	345	208	176	203	296	271	23	186	190	231	195	303	287	381	259	228	215	230	368	198	65	228	194	232	210
480	90	123	165	164	184	203	264	144	255	122	105	294	126	144	126	148	239	201	188	97	82	136	153	235	247	118	109	104	230	210	24	217	133	148	187	244	224	358	231	175	123	148	250	101	56	189	108	168	149
481	165	127	258	270	189	243	329	234	276	319	280	300	239	224	353	411	410	121	123	287	246	159	174	278	323	173	226	326	269	255	24	239	216	302	280	286	269	398	319	258	244	299	308	187	72	280	184	330	300
482	26	4	33	37	19	30	38	23	25	42	38	46	24	20	28	36	44	23	13	41	22	20	24	23	25	15	29	32	25	18	2	25	22	38	40	24	23	45	23	15	22	31	26	13	9	35	21	41	35
483	115	121	169	187	142	109	196	123	134	187	146	222	86	111	141	230	223	9	20	36	38	12	11	158	178	121	148	177	184	134	24	142	104	135	146	126	163	210	228	141	191	204	146	85	46	133	107	163	153
484	98	92	160	197	161	136	207	127	153	190	177	234	117	118	121	176	211	65	70	149	151	93	120	154	238	133	165	202	251	201	18	107	77	130	111	153	146	168	192	208	167	167	174	97	46	143	83	235	206
485	25	43	52	51	21	12	146	0	1	5	4	150	53	39	44	65	161	14	34	34	37	12	6	126	102	64	65	81	13	22	10	22	27	43	31	17	21	175	9	5	1	2	1	1	42	61	36	56	60
486	63	86	213	216	161	163	247	135	183	246	224	243	123	108	229	264	244	75	83	199	191	209	224	200	183	107	191	185	160	134	30	128	89	146	124	186	146	195	138	100	147	208	171	105	46	158	79	227	187
487	38	63	112	141	95	100	149	101	127	154	140	178	131	114	146	188	199	44	53	124	131	109	97	137	151	84	124	153	147	133	14	125	84	148	171	147	124	166	124	111	138	156	155	70	29	117	75	215	181
488	41	56	83	84	87	94	126	89	124	139	151	140	70	68	72	81	129	47	63	97	104	63	68	114	142	59	87	90	104	85	12	87	73	98	112	109	99	144	92	91	84	86	89	58	16	86	57	123	90
489	477	406	411	391	453	483	560	279	346	459	423	610	398	478	445	503	569	133	134	321	304	241	263	419	566	307	315	344	492	457	30	203	157	333	336	486	476	513	302	192	354	390	480	257	115	251	151	438	367
490	316	358	442	514	432	475	587	360	431	435	389	516	253	255	422	495	466	241	217	408	366	244	294	423	494	282	356	453	446	396	40	365	277	360	379	381	365	433	484	363	428	459	415	219	110	366	224	473	403
491	47	52	47	41	75	108	204	31	51	58	65	211	13	11	42	68	173	42	36	50	44	29	33	176	67	44	81	103	52	34	14	92	81	134	118	115	77	252	101	104	81	125	89	53	35	108	100	175	163
492	73	78	179	199	153	147	218	138	147	215	193	220	94	152	189	238	261	65	53	162	163	140	133	188	209	104	158	213	195	186	15	104	86	168	188	181	159	244	147	121	184	199	187	124	43	148	120	218	188
493	45	48	146	148	110	119	175	72	99	153	133	175	90	105	135	161	184	46	50	161	109	57	53	152	138	81	132	154	162	124	20	87	75	167	158	148	135	208	118	76	133	149	98	66	39	121	67	162	135
494	0	1	0	0	1	1	0	0	0	1	0	2	0	0	0	2	0	0	0	2	1	0	0	0	1	0	2	1	1	1	0	0	1	0	1	3	2	0	2	0	0	1	2	1	0	2	0	1	0
495	148	143	388	363	371	327	393	263	305	394	372	419	203	227	290	399	417	141	168	380	317	234	270	352	461	233	318	370	386	305	33	261	207	348	352	338	279	441	293	244	350	415	373	188	85	305	216	384	387
496	298	292	422	473	266	256	591	451	542	576	525	735	391	465	506	565	625	208	220	488	395	223	226	573	503	271	377	434	331	228	71	404	285	470	529	305	226	670	573	447	467	544	300	146	169	438	318	629	487
497	214	225	320	286	349	375	411	257	324	369	320	415	232	274	339	426	400	138	155	260	228	225	275	344	422	163	231	301	345	300	38	254	204	321	303	352	277	358	381	317	302	391	312	229	89	327	208	397	314
498	60	66	118	149	97	95	148	79	116	125	148	179	44	55	74	112	128	58	50	126	105	73	98	120	133	90	117	99	116	104	15	62	45	65	98	65	74	83	122	71	122	135	141	87	45	108	84	151	102
499	129	112	187	232	137	105	240	120	155	188	164	228	133	127	227	254	263	72	77	198	139	56	58	209	221	112	173	161	129	144	19	140	129	195	207	130	98	264	196	155	182	201	116	71	59	142	95	224	158
500	134	144	231	272	179	191	350	178	248	268	275	322	182	165	270	285	345	93	95	226	213	60	101	278	244	169	202	248	41	24	15	169	141	217	247	68	94	324	251	224	265	296	102	63	60	210	161	304	238
501	95	103	199	219	178	200	247	138	210	227	221	232	133	194	235	288	291	87	78	181	202	162	159	200	288	118	177	275	221	187	21	183	128	241	191	188	189	262	229	172	225	232	213	120	42	160	99	248	190
502	40	36	115	119	8	9	302	17	23	144	113	282	62	60	151	176	316	14	28	109	90	13	4	230	29	22	36	78	11	15	23	7	10	68	102	7	13	272	16	9	68	98	19	13	39	20	23	100	75
503	76	68	146	177	144	129	200	110	135	156	144	186	109	108	167	205	187	55	67	117	103	130	107	140	171	81	136	175	179	130	23	134	80	146	165	144	147	168	150	141	151	162	170	89	32	90	70	161	148
504	686	849	735	711	599	534	817	670	734	729	640	744	444	406	754	732	785	271	343	665	523	497	405	582	1189	568	704	712	1026	836	76	583	434	608	591	647	528	815	961	834	681	772	693	398	180	548	352	892	691
505	0	0	0	0	1	0	346	0	0	0	0	333	0	0	7	5	354	0	0	0	3	0	0	269	0	0	0	0	0	0	30	0	0	0	0	0	0	402	0	0	0	0	0	0	91	0	0	1	0
506	22	26	81	82	243	207	257	29	45	121	129	262	68	62	98	87	296	26	27	81	82	236	339	210	36	20	141	155	209	194	29	30	21	115	74	246	241	331	29	33	80	92	227	142	73	39	33	117	99
507	567	553	518	508	393	410	549	433	524	607	542	656	282	357	500	589	618	238	203	475	429	106	111	438	686	310	332	472	185	136	47	512	368	488	496	331	273	657	594	527	481	584	258	145	125	511	335	600	448
508	128	141	212	245	208	229	289	161	210	238	210	214	120	120	199	211	254	80	94	217	178	177	158	202	258	118	142	190	214	154	18	157	123	184	196	228	223	247	207	171	219	243	241	120	34	170	113	261	205
509	0	0	2	3	1	1	343	2	0	0	4	232	1	0	0	2	283	0	1	0	0	2	0	223	0	2	4	5	2	2	27	0	0	0	0	0	0	240	0	0	2	1	1	0	56	3	1	0	0
510	53	40	44	66	73	59	214	93	137	145	163	205	69	97	114	143	214	61	63	161	107	107	109	172	72	47	67	60	53	61	27	98	66	135	159	187	97	172	165	146	152	127	209	125	49	170	91	215	143
511	115	109	203	233	179	191	246	123	183	210	225	229	113	105	207	210	239	79	110	178	161	224	237	222	222	125	184	196	213	188	18	157	131	191	215	228	209	237	222	147	161	191	225	117	38	153	92	261	238
512	175	144	138	178	194	208	454	198	271	92	103	480	228	273	132	154	491	67	84	57	49	53	42	324	31	21	3	4	31	19	27	196	137	65	61	159	124	470	247	228	54	38	191	125	87	289	176	73	69
513	8	13	14	14	115	70	177	115	155	119	143	175	1	2	11	19	171	13	14	18	6	77	63	142	12	3	12	9	44	27	14	43	24	32	40	104	132	220	29	38	21	25	84	43	37	59	36	73	53
514	134	144	267	304	207	225	414	189	247	289	315	409	208	257	327	378	384	123	142	304	297	142	180	330	360	168	261	287	226	250	19	197	174	310	286	266	286	397	213	186	282	323	346	163	85	268	173	385	300
515	153	178	275	346	268	272	359	223	286	349	334	397	189	226	253	308	388	148	156	336	277	236	240	353	300	188	280	333	314	266	29	139	118	256	220	232	182	263	299	273	348	365	330	180	87	281	173	389	301
516	56	91	288	289	234	205	298	139	185	398	302	344	127	188	230	285	360	82	95	277	318	183	175	257	296	162	227	283	323	230	17	108	88	264	233	233	223	302	151	131	267	254	242	134	63	186	118	408	304
517	182	178	381	443	333	378	462	214	283	356	347	388	196	215	315	391	428	170	163	325	281	183	197	343	378	207	326	335	382	281	29	328	227	378	378	365	375	495	290	264	344	366	354	203	70	307	178	444	339
518	57	65	98	90	108	91	104	95	104	117	124	140	60	81	109	103	149	44	43	105	97	82	104	119	122	78	103	112	132	78	13	84	80	114	131	108	113	146	110	108	118	106	129	81	21	96	49	126	94
519	209	233	380	354	325	374	445	301	373	412	410	486	254	243	374	390	472	218	206	372	341	205	198	410	420	191	304	423	440	340	54	293	250	413	375	362	334	493	451	369	344	469	410	232	105	378	194	478	379
520	201	198	298	322	276	356	409	217	302	375	328	429	228	219	334	378	414	117	154	289	283	223	224	336	384	215	317	345	400	254	47	286	183	317	292	320	320	412	344	268	336	385	392	208	96	266	179	382	306
521	11	14	20	29	74	70	240	18	34	36	27	260	12	31	22	20	248	116	128	41	32	106	95	268	16	19	44	42	125	93	28	13	15	27	20	104	79	251	27	11	20	23	59	40	50	10	9	13	16
522	227	239	437	522	413	425	530	346	428	522	456	577	322	365	490	533	564	154	179	434	391	298	303	396	543	256	340	424	476	422	52	315	254	439	431	412	344	562	434	349	454	496	405	243	106	410	268	549	456
523	316	292	457	469	543	537	529	364	436	455	427	603	230	286	373	514	492	185	210	434	393	334	329	443	575	296	377	472	621	455	30	418	335	502	534	570	451	671	503	377	425	524	512	300	98	411	286	584	483
524	80	80	113	144	73	91	134	107	123	118	109	152	94	78	134	135	167	54	66	103	94	84	78	131	131	94	77	134	135	94	12	88	61	88	120	61	60	99	105	108	131	155	131	65	40	106	72	144	108
525	44	39	137	163	149	137	190	77	107	179	153	221	95	97	144	167	215	40	59	135	118	61	50	166	136	67	141	165	147	127	16	117	82	185	184	150	133	253	124	83	124	179	106	58	39	118	58	159	173
526	197	209	410	492	384	391	515	383	486	513	517	559	339	361	455	575	607	181	202	403	354	316	280	462	561	241	404	469	477	451	47	399	318	512	467	442	397	623	514	362	472	472	450	263	109	329	273	532	470
527	90	85	140	117	133	128	200	98	151	156	146	203	105	109	156	177	189	56	55	146	129	108	81	166	175	114	128	130	148	102	13	110	94	120	147	134	121	171	197	112	146	171	178	92	49	136	95	175	145
528	150	181	86	98	89	72	85	85	93	74	69	89	48	62	79	109	97	36	66	75	78	71	72	83	116	61	88	102	104	59	3	117	87	118	124	98	82	110	164	134	97	104	90	60	14	87	46	85	93
529	9	5	0	0	4	2	159	12	40	1	0	201	51	55	0	0	172	9	2	1	2	0	0	166	18	5	0	0	0	0	13	13	13	0	0	0	0	181	29	27	0	0	1	0	42	28	19	0	1
530	138	120	228	325	237	231	309	225	265	312	281	400	180	194	311	317	371	110	112	279	263	199	212	282	268	133	225	267	288	249	21	261	198	255	308	298	280	334	314	254	285	383	312	181	68	313	204	308	301
531	66	87	175	191	146	159	218	222	229	190	190	199	159	192	148	181	177	71	52	155	167	141	169	147	193	122	114	102	199	146	18	182	151	205	197	206	178	229	217	187	172	213	184	96	34	122	78	197	140
532	165	176	336	354	227	218	391	158	252	187	173	388	224	280	242	290	389	94	127	193	175	83	69	287	264	140	150	177	239	124	26	236	186	177	215	185	197	401	254	196	216	275	183	116	100	252	157	276	247
533	267	279	438	497	463	476	546	348	481	608	464	619	294	385	509	504	572	150	222	548	431	307	401	473	563	292	437	575	554	458	44	409	327	522	537	565	506	644	535	387	475	565	533	286	114	407	258	630	511
534	226	274	418	472	416	446	560	412	571	488	481	500	293	315	521	482	556	173	195	466	387	270	278	394	451	272	353	449	469	360	40	431	314	403	433	485	451	461	567	469	469	506	492	267	88	506	331	503	449
535	52	59	198	211	24	18	282	57	74	207	184	268	70	106	264	279	305	93	87	200	197	10	11	261	6	3	182	170	10	8	30	60	49	322	279	30	40	369	79	66	214	250	7	10	59	94	47	251	230
536	48	55	224	240	181	221	290	61	71	209	205	275	120	141	217	235	270	96	73	159	161	161	136	210	45	44	187	199	238	191	21	77	47	184	186	287	197	303	86	64	169	213	183	123	41	73	47	243	196
537	100	80	185	193	188	175	245	0	0	141	108	256	33	50	188	185	233	0	0	40	41	1	5	212	0	0	189	228	19	28	14	0	0	11	11	11	15	283	0	0	3	0	15	8	49	0	1	28	17
538	10	7	28	21	14	12	193	12	19	35	28	242	18	4	20	33	204	4	6	36	34	5	12	207	17	9	20	23	19	16	17	6	6	33	38	17	19	218	9	12	17	20	15	15	52	10	13	28	26
539	260	286	409	431	386	399	471	287	375	443	380	461	264	305	327	380	440	130	149	354	301	256	232	406	441	234	318	374	396	338	22	306	303	409	412	496	454	526	462	381	406	504	471	272	75	303	213	431	370
540	182	196	154	253	0	0	399	259	328	291	240	413	238	224	222	314	395	149	148	285	283	0	0	359	352	213	194	257	0	0	13	260	199	179	218	0	2	354	331	310	182	260	0	5	66	284	205	173	132
541	69	53	153	191	154	170	192	107	137	184	165	219	131	134	176	180	245	73	73	179	137	132	126	183	194	98	144	154	174	168	9	107	91	134	145	163	143	167	185	106	158	199	182	103	41	123	103	165	149
542	104	108	292	311	285	262	302	218	245	305	305	363	174	201	310	366	376	109	110	280	237	195	184	282	387	183	251	306	327	292	32	251	155	245	310	330	239	332	327	294	297	361	306	158	112	263	132	334	270
543	111	118	274	276	381	324	381	162	221	310	249	419	183	215	292	342	429	117	110	296	254	235	269	322	331	181	243	320	423	362	17	175	143	269	250	366	309	424	259	200	254	333	375	202	63	250	141	425	299
544	498	549	925	1103	990	1006	1254	648	933	1079	984	1262	534	703	1048	1167	1236	345	479	922	865	574	689	950	1136	582	850	963	990	881	118	828	663	1082	1112	1029	993	1271	1023	821	924	1119	1054	622	283	760	529	1098	987
545	161	168	307	303	258	307	351	245	286	353	275	361	197	236	286	334	381	406	178	288	254	205	218	299	289	154	234	252	306	222	36	233	210	334	294	285	257	380	279	236	317	379	318	169	61	229	152	349	298
546	4	10	21	29	92	104	195	5	8	22	9	181	12	12	26	39	219	10	11	17	16	62	88	175	38	8	25	18	63	61	16	8	14	18	14	68	68	146	11	7	23	26	95	59	38	18	13	34	23
547	64	82	101	86	105	85	93	111	96	83	105	151	92	108	131	123	132	41	41	126	117	76	72	125	128	81	116	108	113	92	10	148	128	179	204	191	181	210	151	106	113	132	94	54	27	73	54	117	113
548	9618	10885	217	229	200	224	214	203	305	257	235	243	110	143	170	222	225	752	860	216	209	70	72	223	341	171	162	207	276	188	18	286	230	178	210	206	182	248	313	279	188	248	228	148	42	358	223	272	238
549	88	61	146	124	142	134	152	88	99	133	124	151	110	131	132	174	187	58	59	134	151	403	389	131	157	81	126	121	165	122	10	94	92	130	126	140	141	202	150	105	141	166	154	83	35	117	97	162	138
550	36	22	118	144	196	192	247	42	61	138	143	262	110	114	90	144	305	41	33	153	114	86	117	178	43	40	117	142	228	180	24	53	35	138	145	206	189	281	72	58	128	151	245	119	39	72	55	147	141
551	74	119	113	165	135	138	174	134	231	118	114	155	66	102	124	126	161	47	69	134	111	85	79	132	102	60	92	118	165	99	11	165	103	165	136	132	135	170	198	164	120	150	142	92	28	211	192	120	122
552	169	215	256	236	250	228	333	196	276	300	282	331	163	197	259	322	377	117	128	312	237	158	212	261	385	158	266	283	296	266	34	184	180	268	292	309	276	334	300	254	329	318	315	199	92	217	171	368	268
553	91	70	130	128	142	117	169	121	148	142	153	183	96	108	165	152	204	63	55	127	104	78	81	150	146	96	120	138	127	128	15	99	78	110	98	132	111	141	130	108	126	158	142	97	24	128	94	132	133
554	149	156	280	345	268	271	375	181	256	317	263	396	176	186	297	336	318	91	96	299	237	141	197	295	285	157	218	261	279	222	27	199	182	267	286	285	259	335	261	223	228	316	265	153	82	229	166	335	235
555	77	68	116	116	105	99	210	58	72	86	87	266	134	132	232	243	251	64	68	123	96	69	69	191	145	91	129	146	108	127	16	92	86	119	125	98	104	287	157	107	119	151	157	79	54	122	69	207	180
556	207	218	434	498	413	464	633	325	398	516	480	547	233	266	429	531	527	168	208	446	376	297	309	436	491	241	420	467	485	340	34	323	255	466	406	412	465	576	398	361	361	546	455	266	138	430	250	527	426
557	73	90	139	154	129	131	187	120	141	183	154	182	78	102	112	166	159	56	54	145	127	120	88	154	190	110	166	178	201	141	3	157	110	250	234	245	206	270	143	127	149	155	195	122	26	132	94	190	173
558	197	205	296	292	249	250	387	301	321	354	307	413	223	256	366	372	393	124	143	331	289	181	202	369	307	181	277	282	349	303	36	296	202	407	404	359	335	466	382	282	321	387	366	178	88	265	166	365	283
559	201	159	532	560	439	491	658	319	412	558	490	644	335	358	558	660	665	183	242	511	451	310	367	564	532	312	384	467	476	342	58	347	288	591	635	650	445	771	333	284	480	563	480	281	143	395	282	628	503
560	45	53	237	266	237	253	310	55	85	264	251	316	138	188	261	292	327	81	85	240	211	206	180	251	4	2	145	154	284	200	14	85	57	282	325	324	262	363	102	108	270	337	286	163	52	102	43	291	293
561	74	59	114	98	95	94	111	73	94	108	100	107	81	55	119	98	128	18	32	80	62	46	32	70	106	40	70	71	93	89	5	47	38	64	64	64	40	78	91	64	90	92	89	60	27	104	57	101	84
562	1	3	11	13	0	0	177	6	10	15	5	237	1	5	4	6	157	3	2	4	3	1	0	139	10	4	4	7	1	1	10	2	4	6	7	3	1	224	3	5	4	2	0	0	35	2	1	9	10
563	161	175	330	380	313	354	422	489	857	342	370	438	262	282	343	419	482	144	155	389	295	211	229	340	363	228	325	316	389	282	50	499	415	361	376	353	300	383	729	664	390	388	477	233	92	832	867	427	363
564	140	153	232	289	212	259	270	227	282	335	292	357	208	233	293	309	330	97	82	243	195	181	184	257	304	160	224	249	248	194	28	227	148	266	288	254	232	292	236	205	248	262	255	154	77	193	145	297	217
565	772	735	1253	1509	1185	1335	1719	608	709	847	755	1002	604	636	746	976	1063	381	456	1009	883	653	734	1063	1000	520	761	892	877	790	88	717	624	729	822	963	909	1141	1104	933	1056	1242	1098	653	256	916	587	1178	1018
566	0	0	0	0	0	0	111	0	0	1	0	109	0	0	1	0	114	0	0	0	0	0	0	110	0	0	0	0	0	0	11	1	0	0	0	0	0	116	0	0	0	1	0	0	39	0	0	0	0
567	241	292	349	408	373	392	443	270	335	435	309	444	246	317	341	450	458	241	165	310	308	228	233	363	388	212	326	370	385	336	22	238	203	339	337	311	280	369	320	265	354	393	391	228	69	283	183	381	324
568	86	99	171	159	135	182	172	98	145	156	151	169	90	87	146	138	189	48	94	124	119	92	95	114	141	83	120	128	151	130	13	114	69	124	121	118	112	144	165	115	155	179	159	76	31	126	76	153	168
569	153	148	336	356	268	310	367	185	294	382	385	450	212	236	344	374	439	134	124	329	280	212	210	322	295	177	271	313	318	276	39	238	182	287	377	293	270	399	254	222	344	316	327	169	81	274	189	435	290
570	132	155	296	294	236	315	351	202	301	313	271	376	199	228	267	333	360	92	115	253	209	181	152	250	310	144	299	297	318	197	24	273	185	313	341	292	302	412	257	215	262	249	256	147	66	248	137	319	237
571	88	100	186	206	168	161	253	75	83	153	169	241	124	136	196	207	255	106	114	232	196	124	141	218	244	125	179	198	224	180	35	145	127	254	193	213	189	239	136	119	127	140	107	77	62	170	114	217	232
572	201	233	176	213	284	323	505	338	402	233	249	556	313	351	180	200	564	165	208	173	127	92	85	437	456	235	99	132	162	145	51	348	282	219	181	294	270	543	453	403	213	237	295	157	109	330	228	258	215
573	121	158	213	259	210	170	338	188	218	286	259	284	123	174	273	297	309	141	146	252	210	130	152	216	273	141	222	241	253	168	28	145	120	197	239	168	136	290	201	184	207	238	236	112	53	199	130	298	231
574	200	177	104	145	158	163	168	115	125	150	157	182	76	91	133	165	192	60	44	106	128	60	52	149	200	118	132	157	192	165	8	119	67	131	152	205	141	206	141	120	132	125	161	81	17	108	84	147	124
575	133	131	232	216	187	194	258	170	189	263	205	312	142	126	209	228	236	75	103	204	207	102	143	205	271	114	159	179	241	159	22	153	92	157	164	183	124	221	239	173	195	229	232	127	50	175	94	253	203
576	93	105	45	45	321	376	446	148	160	32	20	455	202	250	133	84	507	159	164	80	50	193	174	363	262	123	45	46	461	278	41	197	147	30	40	323	277	459	247	194	106	83	341	209	112	227	189	67	53
577	1945	1976	3226	3626	3402	3607	3896	921	1236	1344	1323	1474	1074	1154	1687	1824	1949	916	989	2264	1866	1267	1478	2181	1733	928	1283	1544	1953	1588	143	1336	1014	1594	1547	1816	1535	1964	2455	1896	2372	2704	2681	1446	558	2145	1370	2698	2278
578	66	60	109	119	72	105	116	74	145	101	106	163	81	79	121	112	116	79	50	111	84	52	67	99	118	80	94	87	122	80	9	78	56	74	82	84	67	109	134	92	97	84	92	42	22	102	56	112	92
579	1447	1708	42	60	43	51	59	166	233	69	59	79	101	108	48	68	76	358	682	46	51	27	26	39	510	291	59	51	66	56	3	9999	8018	70	77	88	68	90	102	86	45	55	50	34	13	948	377	65	42
580	13	17	31	38	77	82	366	16	30	7	20	323	36	59	18	31	314	9	15	15	18	27	33	247	19	11	16	20	64	60	29	15	3	6	8	26	21	337	9	12	11	19	32	29	63	71	65	14	21
581	85	62	92	89	72	91	113	56	93	116	109	115	57	80	95	113	122	65	57	115	110	85	70	142	148	88	74	84	106	93	13	56	60	87	61	75	76	102	134	140	126	158	128	65	23	110	97	173	107
582	157	149	166	162	107	145	216	151	138	159	143	174	95	116	169	170	183	96	80	169	154	126	130	160	121	81	150	191	119	111	18	113	80	138	140	104	115	157	180	151	178	161	115	71	35	192	110	208	148
583	8	9	30	30	14	21	1080	13	22	5	11	1106	6	8	11	15	1036	6	10	29	35	33	32	900	13	11	30	32	24	25	111	17	22	22	28	21	24	1095	22	12	31	35	25	9	222	19	24	55	51
584	131	89	170	223	256	214	241	147	157	231	177	228	128	131	227	242	261	109	106	186	171	203	178	212	217	149	187	224	260	221	33	198	167	244	262	319	252	289	187	144	207	230	269	171	56	177	99	242	225
585	84	87	171	206	190	171	202	49	82	177	137	260	82	79	192	181	240	39	49	138	140	78	89	200	166	74	138	192	240	165	19	88	42	180	197	201	169	268	165	107	176	175	220	111	47	78	80	198	150
586	234	191	402	403	376	381	502	293	403	424	335	467	236	229	394	482	490	203	177	360	324	219	303	367	422	255	334	445	485	367	47	324	243	436	423	418	432	543	401	302	346	455	397	227	103	332	222	471	357
587	108	113	190	247	166	181	229	169	240	222	240	285	191	198	267	279	317	79	98	217	185	135	110	290	252	128	157	190	203	161	18	235	176	275	296	316	265	384	209	150	213	231	219	129	42	193	121	235	217
588	338	334	558	684	583	571	711	444	553	705	602	766	418	414	684	724	797	267	276	615	612	399	371	598	685	365	541	561	653	498	74	500	381	602	622	580	569	803	623	466	648	754	662	338	175	513	322	806	642
589	194	189	276	308	272	239	321	189	227	274	215	289	125	183	220	219	259	95	113	272	204	180	147	266	255	144	183	226	246	204	20	179	115	193	189	217	161	287	319	242	285	278	254	144	51	180	126	253	241
590	122	117	176	203	177	179	241	141	177	222	187	227	114	115	193	202	230	92	81	168	168	125	110	230	252	126	181	175	224	160	24	160	120	185	189	158	169	259	272	247	146	220	216	109	54	222	127	191	177
591	0	0	0	0	1	0	337	0	0	0	0	356	0	0	0	0	387	0	0	0	0	0	0	304	0	0	0	0	0	0	45	0	0	0	0	0	0	333	0	0	0	0	0	0	80	1	0	0	0
592	138	168	257	280	245	307	310	242	274	286	298	280	163	187	294	328	295	108	97	253	230	198	214	217	320	134	239	272	335	203	14	196	152	277	247	249	184	252	287	178	246	297	255	125	39	221	173	358	294
593	224	252	408	458	443	432	502	338	431	469	395	523	269	306	407	531	493	190	193	438	390	317	262	509	409	227	328	434	447	344	56	359	278	431	435	467	441	617	492	377	439	508	491	249	139	371	268	461	418
594	233	241	318	374	356	324	418	319	344	431	419	484	198	249	375	397	451	165	167	372	304	200	278	391	461	202	311	377	405	340	51	331	264	468	404	482	359	525	399	312	338	435	327	214	108	319	200	413	302
595	137	120	64	80	95	108	266	50	95	100	98	250	93	99	97	130	258	20	18	82	92	106	106	210	85	41	81	91	136	85	10	67	50	46	67	84	78	199	59	38	77	99	119	86	44	60	48	57	55
596	163	145	227	197	159	187	262	229	264	276	267	343	141	166	237	268	291	0	0	0	0	0	0	224	290	126	173	224	296	222	17	0	0	0	0	1	0	278	0	1	0	0	0	0	63	236	143	292	264
597	31	32	98	94	108	114	143	32	46	129	138	134	65	67	115	127	169	63	56	131	96	73	83	140	34	18	108	124	141	96	12	37	30	111	115	148	105	139	59	41	112	150	119	85	27	46	23	103	108
598	1	3	6	7	8	15	340	2	2	6	5	296	4	2	2	1	318	1	4	3	4	3	3	285	3	3	1	2	1	3	21	8	7	11	8	20	32	363	0	1	2	2	1	0	74	5	3	4	11
599	22	33	57	93	54	66	78	155	192	269	216	305	216	251	265	282	327	95	88	257	187	156	120	252	95	56	80	90	85	84	5	256	196	236	255	280	219	338	280	226	221	237	247	131	82	181	131	241	225
600	0	0	0	0	0	0	319	0	0	0	0	428	0	0	0	0	469	0	0	0	0	0	0	347	0	0	0	0	0	0	25	0	0	0	0	0	0	358	0	0	0	0	0	0	79	0	0	0	0
601	104	127	193	258	223	296	297	146	182	268	221	248	121	140	199	277	298	87	101	240	201	162	180	218	242	117	197	202	302	223	20	215	150	269	274	316	299	360	230	145	244	300	262	133	56	189	121	292	234
602	543	493	357	472	325	355	462	298	398	424	352	507	255	273	457	466	467	188	171	379	346	187	220	418	652	335	372	386	378	306	44	364	250	319	340	336	334	449	443	371	382	418	391	201	74	399	262	436	366
603	75	91	118	100	120	117	217	109	180	105	106	209	101	150	108	111	202	77	89	193	185	58	70	179	175	97	151	197	163	107	25	123	97	144	138	121	107	168	149	103	190	204	134	93	55	116	103	252	209
604	117	119	263	264	320	328	422	190	231	313	345	508	197	241	282	287	401	104	112	236	233	239	247	345	345	159	230	305	383	292	41	149	101	274	292	340	298	447	251	206	269	309	399	222	92	195	157	316	259
605	235	198	301	360	271	354	366	231	267	335	340	386	189	261	342	343	402	115	98	284	260	43	40	305	309	170	209	245	296	238	29	235	199	290	282	297	291	380	314	229	300	344	329	179	104	226	144	362	297
606	41	45	83	89	91	83	106	76	103	120	87	124	49	47	74	81	107	45	65	77	89	58	63	140	94	58	63	84	121	98	14	73	40	110	80	79	53	115	127	76	115	117	126	44	26	98	50	118	87
607	121	156	209	243	199	180	313	159	172	227	266	304	135	145	246	273	280	85	105	188	191	134	124	208	257	140	176	179	251	188	16	222	171	245	272	279	231	325	212	158	213	223	238	147	49	188	98	245	185
608	162	185	199	234	181	206	244	166	236	209	247	258	172	169	212	289	270	84	76	237	151	125	98	240	290	144	260	213	242	207	12	271	166	245	314	269	253	324	275	204	223	257	191	143	41	220	148	290	250
609	0	0	0	2	2	0	343	0	0	0	0	301	0	0	0	0	370	2	0	0	0	0	3	296	1	0	1	2	3	0	34	0	0	4	1	1	2	302	0	1	1	1	0	1	76	0	0	1	0
610	478	487	196	175	242	258	268	125	142	168	150	227	141	151	139	167	233	67	69	128	102	131	174	172	244	126	138	192	263	222	17	171	97	129	147	252	223	206	283	226	161	186	244	124	48	145	120	161	137
611	293	277	423	449	361	481	523	367	453	521	460	568	325	372	488	602	617	164	178	406	387	195	285	430	479	253	364	485	490	362	41	356	262	392	410	397	331	518	491	365	413	423	439	276	117	419	270	567	459
612	159	183	245	299	278	306	320	219	259	261	268	330	167	178	315	304	430	117	137	297	265	178	212	300	387	175	236	304	375	303	23	179	149	248	293	311	261	431	322	224	276	288	262	159	86	248	167	331	297
613	52	50	158	221	149	175	211	92	102	231	205	225	105	120	157	197	211	52	54	175	142	68	102	199	169	102	202	168	280	188	15	60	60	201	180	214	208	199	71	69	197	186	237	137	38	116	68	198	146
614	138	162	225	241	227	250	284	166	222	249	223	270	164	184	246	320	308	89	116	307	217	158	206	271	265	141	196	213	313	194	24	230	162	203	237	245	219	309	275	178	232	251	250	131	75	247	114	285	205
615	85	93	198	177	163	157	223	115	153	152	133	217	119	120	191	194	176	67	62	123	117	95	91	150	194	111	137	158	187	142	14	182	121	185	176	194	176	263	184	147	166	153	157	87	28	164	67	178	149
616	114	125	179	217	189	207	239	172	250	233	220	275	117	132	251	279	275	81	101	207	173	148	134	179	213	127	177	195	232	162	21	191	158	179	213	209	185	230	221	161	228	252	222	127	59	235	129	248	202
617	3	1	1	4	0	3	245	1	0	0	2	264	0	0	1	0	249	0	0	0	0	0	2	194	1	0	1	2	4	3	19	2	0	3	0	0	0	212	4	3	0	1	0	1	52	0	1	0	0
618	49	42	85	60	74	56	79	0	0	1	1	18	3	1	1	5	7	1	0	1	2	3	0	21	0	1	1	0	0	0	1	0	0	0	0	0	0	37	1	1	2	4	4	0	3	4	0	0	0
619	171	157	291	292	192	237	345	202	261	268	269	319	189	189	293	344	336	107	86	217	192	189	184	264	237	149	225	207	257	215	19	145	123	198	245	249	201	245	257	190	220	233	254	144	47	185	137	275	207
620	141	130	323	330	342	290	355	213	251	348	338	379	161	177	339	358	362	109	143	306	272	148	195	305	327	135	274	277	322	223	33	170	133	283	289	248	282	362	272	208	336	378	333	174	81	249	144	354	285
621	274	302	521	545	471	572	645	349	389	467	385	507	331	359	542	666	643	205	216	454	378	327	376	464	530	265	403	450	488	379	38	376	284	503	470	401	417	565	481	424	528	551	480	283	113	366	231	518	437
622	212	195	377	393	432	416	445	265	384	356	343	463	410	452	370	446	440	177	192	415	365	269	308	381	337	174	293	356	488	423	33	350	272	426	409	547	447	593	329	277	321	444	425	247	115	301	236	475	361
623	175	185	229	214	210	189	275	107	132	181	142	173	92	118	155	196	179	56	56	145	130	74	114	124	191	83	133	166	148	148	12	120	108	141	130	166	121	142	162	140	151	214	176	105	36	158	106	196	130
624	54	56	105	101	97	125	143	89	111	116	131	176	87	81	118	148	146	47	35	100	108	62	76	122	141	75	81	112	142	117	8	76	66	117	118	119	124	144	127	94	100	150	129	64	33	86	61	122	101
625	4	6	12	12	7	11	76	2	7	21	10	79	3	4	5	6	56	3	3	4	3	3	6	45	14	4	12	10	10	6	10	9	2	13	21	16	6	64	6	10	11	18	9	7	11	3	4	10	5
626	42	38	78	101	75	85	86	56	66	89	76	93	67	65	78	101	90	36	32	65	55	68	40	66	79	36	58	49	70	67	4	58	27	40	41	50	52	55	67	45	55	73	80	41	10	65	36	91	82
627	152	138	268	293	235	281	360	231	257	316	305	342	209	241	352	369	355	106	133	292	274	184	172	287	321	158	217	266	303	254	42	260	228	334	400	357	273	440	260	237	262	309	304	168	74	221	161	365	288
628	692	730	547	595	505	464	750	514	704	576	492	783	393	481	493	547	746	260	227	492	485	349	346	666	580	263	458	604	442	477	80	519	398	486	591	570	575	796	883	726	533	564	570	322	199	510	340	547	482
629	134	167	314	283	231	260	367	11	17	338	375	401	37	54	286	310	364	109	135	316	249	280	369	323	407	258	257	306	335	259	18	219	190	252	273	287	190	313	339	276	276	344	261	156	75	170	124	277	255
630	96	109	145	157	146	137	200	163	263	144	170	170	97	134	159	149	174	52	56	140	106	69	74	130	179	76	142	133	143	131	17	132	73	137	143	127	97	162	122	130	147	125	120	75	48	191	236	148	123
631	113	97	52	80	40	37	361	152	225	44	45	326	209	274	43	34	370	95	129	49	42	8	1	291	322	179	12	12	17	17	27	205	171	79	68	49	35	427	190	167	53	56	32	10	77	259	153	43	49
632	147	121	333	290	290	292	421	238	260	335	344	436	241	246	401	501	532	124	140	283	268	165	132	347	296	180	231	306	345	290	41	212	146	278	258	299	249	425	302	219	300	327	334	178	95	309	219	371	359
633	124	142	260	327	190	283	319	168	242	266	240	333	190	194	302	364	331	117	111	238	217	169	189	265	306	131	207	290	309	221	22	258	137	297	289	290	295	379	198	150	215	254	215	132	60	217	146	315	278
634	336	345	542	530	430	498	686	404	464	593	670	732	143	185	630	628	788	235	205	497	437	294	293	574	512	295	454	481	531	483	75	389	289	454	490	501	441	627	602	514	541	621	588	379	180	494	325	670	552
635	18	9	28	29	34	21	273	16	11	23	14	333	4	6	16	8	218	9	5	13	10	10	10	171	11	13	15	20	21	26	25	6	3	7	6	11	10	261	20	5	18	17	23	5	41	14	15	30	22
636	81	55	162	146	171	202	222	182	185	241	205	222	95	123	161	209	222	90	88	178	162	126	141	210	205	94	176	156	194	174	17	181	124	233	213	204	225	290	192	157	196	200	192	112	51	149	105	237	197
637	151	191	249	273	213	244	315	211	275	266	285	326	188	273	319	361	395	140	154	305	242	173	214	315	307	157	237	257	260	229	40	159	166	220	225	207	196	291	280	243	305	364	289	166	89	229	152	355	280
638	259	304	325	346	363	347	404	348	519	410	436	487	215	247	359	483	491	126	168	326	285	204	149	377	471	245	308	411	622	489	43	356	275	349	332	585	482	438	467	325	343	379	581	274	83	497	296	402	411
639	228	224	273	322	222	294	380	289	322	389	373	426	212	243	314	351	370	198	278	299	229	170	193	292	360	226	260	295	301	244	24	235	174	282	292	279	277	309	296	232	299	347	291	182	60	283	154	354	295
640	2	1	4	1	2	5	152	2	0	2	4	121	0	3	6	1	138	2	3	5	2	0	3	103	3	4	4	6	4	1	10	4	2	8	8	4	7	128	5	3	7	15	6	5	21	3	2	12	4
641	116	159	161	164	201	199	263	105	110	198	185	284	126	103	237	242	265	90	114	190	163	143	166	217	132	84	103	110	228	167	30	108	71	189	202	196	189	268	116	113	214	226	231	132	54	159	116	223	267
642	89	120	226	242	218	228	293	135	178	241	248	260	87	87	282	327	334	79	66	210	202	169	146	235	211	106	178	267	250	197	21	185	129	196	202	209	203	322	206	157	243	268	214	160	66	163	105	241	209
643	154	185	286	369	267	263	344	234	262	368	310	345	183	247	276	314	352	97	171	307	288	175	140	283	325	145	244	266	344	215	32	240	235	357	304	331	335	419	252	198	262	270	239	150	67	272	171	306	255
644	369	344	223	279	264	279	348	275	340	248	241	285	259	266	213	270	336	80	117	237	180	153	137	222	1	0	149	155	234	176	20	245	176	201	179	287	228	258	95	76	213	229	285	124	37	237	156	271	226
645	185	188	255	266	227	270	321	201	248	265	255	326	150	166	265	285	329	112	107	238	195	156	138	227	307	178	240	237	282	248	29	210	179	229	268	226	222	310	232	201	239	241	226	141	56	214	156	321	255
646	241	245	451	436	410	391	490	284	373	463	414	518	275	344	416	527	553	159	168	439	345	306	271	448	461	249	400	432	393	369	43	319	238	445	372	429	390	565	445	340	428	505	463	258	113	366	230	522	374
647	353	326	632	716	593	658	734	416	545	549	628	671	328	387	499	569	627	243	214	542	447	389	486	532	593	357	457	540	622	572	64	448	334	481	593	611	585	631	526	456	538	587	638	371	143	468	283	679	573
648	0	0	3	3	2	0	27	2	0	0	1	37	1	0	1	2	22	0	2	1	1	2	0	36	1	1	0	0	0	0	3	7	2	2	10	6	4	24	1	0	0	0	1	1	10	2	0	0	2
649	93	85	155	146	150	134	177	109	119	154	148	183	73	82	134	180	156	56	65	174	144	118	98	154	160	82	139	174	164	134	8	140	84	214	170	180	141	210	150	119	171	178	150	74	34	110	75	199	149
650	3	5	7	3	0	0	389	3	11	7	12	462	8	13	17	17	399	4	7	44	28	5	3	287	2	4	7	10	1	2	35	3	8	14	14	4	6	369	9	6	11	10	3	0	85	8	8	25	24
651	60	38	128	123	105	85	123	60	73	101	109	120	56	69	107	118	118	50	45	97	103	57	64	82	117	57	112	122	107	95	10	73	41	91	87	49	70	87	99	70	116	124	115	83	19	85	53	160	143
652	15	23	22	21	63	93	421	15	17	35	35	494	22	23	37	49	437	23	24	33	30	108	83	385	50	18	34	49	53	69	50	45	24	47	54	56	44	487	16	27	22	30	44	18	100	26	20	53	30
653	2	0	0	0	0	0	297	1	0	1	2	261	0	1	2	0	262	0	1	0	1	0	0	223	0	0	1	0	0	0	10	0	1	0	1	0	1	246	2	1	1	2	2	1	56	1	0	0	0
654	81	106	98	120	93	95	147	88	140	164	137	148	68	58	101	100	144	46	47	120	87	75	90	118	146	84	111	152	150	138	10	122	90	121	123	125	129	145	146	109	165	124	127	67	22	95	70	140	107
655	137	163	253	244	235	264	280	213	276	261	274	319	165	175	251	293	287	143	148	279	246	158	159	203	273	158	180	261	247	202	24	242	188	259	296	313	278	374	238	197	222	262	257	143	50	218	139	317	248
656	181	166	365	387	301	294	447	237	320	365	294	377	217	257	310	389	406	804	945	320	264	213	232	350	410	199	331	366	400	301	41	340	206	369	360	383	413	514	316	288	333	389	316	214	113	292	177	405	351
657	146	141	260	246	191	241	298	179	236	268	241	325	125	148	201	265	264	91	115	240	193	189	188	238	266	131	201	229	242	236	17	174	137	192	227	223	207	299	283	180	222	284	251	134	40	215	117	278	197
658	193	192	361	388	338	314	487	245	332	394	365	426	204	265	344	373	400	130	137	311	291	150	225	340	371	202	263	339	414	298	37	223	173	281	308	326	232	336	248	243	349	361	265	177	77	318	195	383	342
659	207	196	264	316	290	320	339	196	236	210	223	261	230	263	330	365	322	88	115	244	197	197	152	229	403	203	247	347	314	251	22	230	185	193	231	284	249	290	388	296	238	283	257	134	53	268	168	318	248
660	118	123	186	190	159	172	219	125	180	171	159	198	112	137	210	251	231	207	110	218	141	108	126	185	278	141	136	210	185	194	20	176	158	188	206	206	180	240	222	187	198	206	215	122	57	215	111	214	170
661	150	164	286	313	298	316	369	231	298	292	340	405	191	179	287	294	373	95	128	286	256	193	227	298	349	189	241	356	297	259	36	269	183	341	351	352	290	420	308	249	304	315	297	198	75	222	175	343	254
662	1519	1370	742	828	717	771	956	631	768	831	669	943	436	526	667	832	885	419	644	793	682	754	687	730	1069	621	666	745	1082	856	60	726	546	665	671	770	655	943	893	722	725	799	675	503	149	605	400	771	715
663	25	22	17	14	35	25	340	5	11	15	9	274	25	28	22	30	320	5	3	14	12	10	8	242	20	10	19	19	16	7	31	14	11	18	13	14	18	288	16	13	10	13	7	12	58	19	13	23	17
664	65	74	119	130	109	92	135	76	138	163	141	156	72	106	159	138	183	42	50	129	86	74	80	136	156	74	110	132	117	98	14	98	72	114	130	135	109	137	120	89	118	129	104	78	30	83	77	116	132
665	458	387	647	696	527	663	779	358	368	577	631	733	370	426	595	726	706	313	281	619	514	319	314	592	681	367	558	643	751	643	45	380	337	603	665	670	553	781	435	415	619	750	687	386	147	473	322	721	625
666	148	128	203	211	176	199	279	192	220	209	214	302	151	149	248	276	250	62	86	184	161	125	161	204	278	115	169	247	209	186	33	194	144	210	247	217	207	321	206	173	208	239	209	122	52	155	93	281	204
667	16	12	14	24	17	33	249	15	10	11	21	272	10	22	16	21	200	12	14	26	11	16	13	270	20	12	11	15	15	15	16	9	6	5	6	9	13	305	6	28	22	17	18	7	37	26	23	33	15
668	249	294	308	315	252	285	360	264	290	338	363	362	257	246	327	428	403	282	203	291	231	155	177	274	348	161	280	263	360	265	22	244	195	293	309	323	266	371	347	252	295	340	308	190	66	333	179	374	284
669	0	0	0	0	0	0	62	0	0	0	0	60	1	0	0	0	39	0	0	0	0	0	0	62	0	1	1	0	0	0	6	0	0	0	0	0	0	69	0	0	0	0	0	0	13	0	0	0	0
670	148	157	282	322	235	288	332	219	248	331	306	325	178	168	322	339	327	113	139	312	308	185	179	332	352	162	287	330	305	287	18	204	154	276	227	286	231	332	341	248	360	376	341	200	79	236	176	430	354
671	0	0	0	0	0	0	55	0	0	0	0	58	0	0	0	0	65	0	0	0	0	0	0	37	0	0	0	0	0	0	1	0	0	0	0	0	0	76	0	0	0	0	0	0	10	0	0	0	0
672	172	176	321	330	259	265	389	230	289	338	295	364	182	233	282	336	354	133	115	254	203	188	172	277	306	172	231	285	319	315	27	245	182	310	296	288	264	379	334	238	294	335	274	151	83	269	138	315	339
673	89	85	139	162	151	184	180	120	153	177	130	226	136	159	156	188	196	57	64	155	125	84	67	171	182	114	133	167	108	125	15	181	143	190	232	208	186	252	161	97	141	167	179	108	44	121	78	190	148
674	94	76	139	176	144	161	235	135	127	184	176	224	122	121	164	228	222	64	78	176	148	135	144	185	202	112	164	194	208	219	15	88	76	168	165	150	167	182	138	100	156	187	170	129	48	110	64	121	137
675	2	5	20	25	3	7	294	4	0	39	34	310	4	9	37	46	293	4	2	46	26	7	9	256	2	1	15	31	5	7	18	1	2	22	15	1	3	300	4	3	24	36	4	3	54	10	2	39	27
676	44	60	136	153	120	106	172	81	119	129	144	137	94	83	153	165	176	40	64	133	107	53	62	135	143	83	126	119	157	112	14	83	69	138	133	155	137	186	101	81	101	133	110	73	32	126	82	163	144
677	18	18	19	13	30	33	81	21	26	28	11	57	29	31	16	22	68	10	11	20	16	20	22	38	35	14	9	23	32	35	6	14	8	9	4	45	37	48	24	23	13	12	31	15	15	28	14	19	20
678	130	102	295	281	298	314	388	260	339	316	271	346	156	197	318	362	400	124	131	262	266	194	178	290	273	173	285	311	338	221	32	226	153	256	333	280	273	417	260	169	327	355	300	175	74	261	162	359	353
679	9	27	37	47	32	31	64	31	46	29	49	47	23	31	30	48	53	1	8	4	3	4	3	7	51	34	46	31	58	48	3	25	22	36	24	34	37	29	48	32	47	58	54	14	3	35	22	56	48
680	236	249	477	527	385	405	621	338	423	547	501	577	336	336	505	541	602	166	214	427	394	276	292	455	482	239	417	454	478	402	52	326	277	443	449	417	390	548	455	380	443	479	484	294	129	352	240	533	457
681	68	71	131	137	137	137	166	95	154	148	125	191	110	121	162	216	210	55	58	136	105	69	105	144	192	112	128	173	164	150	15	181	140	180	197	177	175	239	131	131	113	156	135	84	42	161	92	169	130
682	172	156	254	301	241	245	332	232	272	347	314	347	165	173	251	305	342	95	104	296	268	203	196	279	322	150	218	264	332	289	30	268	188	315	287	347	292	356	270	235	326	345	309	172	66	277	175	370	291
683	7	7	38	42	118	135	281	26	52	162	152	274	41	39	185	197	299	9	10	21	21	55	65	221	4	4	6	9	145	106	25	17	22	78	89	172	137	295	8	2	20	33	161	83	71	18	15	22	22
684	115	137	210	211	193	203	245	140	175	212	180	249	155	163	230	258	281	74	87	208	192	112	130	236	243	149	197	225	240	214	28	154	146	231	246	208	247	281	216	146	183	236	235	112	54	234	134	291	245
685	45	48	113	114	201	199	498	87	90	154	143	450	132	157	96	106	469	42	59	169	145	70	63	376	76	47	82	117	266	224	41	57	58	120	106	201	216	507	73	63	109	137	229	97	111	91	55	95	89
686	150	134	289	326	246	265	346	207	293	315	236	364	187	217	337	334	390	118	107	278	238	167	172	292	357	192	236	299	264	241	36	234	173	303	300	287	295	363	306	274	269	308	287	149	82	254	164	351	329
687	152	153	204	254	249	206	296	152	190	212	199	235	158	167	175	243	281	105	67	189	185	147	191	230	228	144	181	220	211	156	19	135	120	168	177	164	151	247	217	175	189	224	236	130	50	173	121	216	176
688	84	102	211	220	248	218	242	182	198	226	170	282	111	89	172	174	207	115	95	247	171	131	161	208	285	138	185	205	284	238	28	187	121	211	194	238	179	298	205	145	244	206	210	114	64	146	102	256	224
689	3	10	30	29	32	27	268	6	9	10	6	251	4	9	30	43	181	0	0	18	19	9	17	211	10	2	21	18	16	24	19	13	9	27	53	30	23	299	10	10	28	29	23	18	65	8	16	30	34
690	112	126	38	47	59	57	230	101	169	37	46	239	87	98	50	71	260	70	65	41	41	29	19	192	164	106	42	51	64	48	24	175	120	57	61	69	53	319	170	139	38	60	58	31	55	112	86	205	199
691	19	16	58	82	70	58	90	22	37	72	72	88	32	24	75	79	94	31	18	57	59	53	35	68	65	37	66	47	88	76	9	32	19	48	45	48	37	67	35	25	77	60	59	36	12	56	32	80	71
692	33	32	72	62	92	83	163	32	45	62	65	173	34	29	31	56	156	26	21	45	52	44	76	153	65	51	77	75	115	114	16	36	36	45	44	61	80	171	66	40	72	66	76	47	27	39	31	71	39
693	106	122	246	256	220	197	241	127	149	229	226	293	113	132	199	258	272	73	84	206	173	140	134	207	232	121	157	176	206	171	20	133	98	192	175	183	166	271	208	148	196	224	201	118	58	181	108	243	177
694	151	176	507	499	504	471	707	302	428	629	649	671	515	594	618	702	700	169	187	547	501	315	364	571	345	193	533	543	575	529	48	353	226	561	571	582	532	766	342	264	487	562	534	285	119	458	359	656	573
695	0	0	0	0	0	0	0	0	0	0	0	0	0	0	0	0	0	0	0	0	0	0	0	0	0	0	0	0	0	0	0	0	0	0	0	0	0	0	0	0	0	0	0	0	0	0	0	0	0
696	0	0	0	0	0	0	341	0	0	0	0	289	0	0	0	1	276	0	0	0	0	0	0	285	0	0	0	0	1	0	24	0	0	0	0	0	0	334	0	0	0	0	0	0	72	0	0	0	0
697	234	266	453	472	470	443	567	299	366	446	463	515	283	336	463	507	557	157	156	405	351	272	248	391	494	270	384	402	421	440	63	366	334	497	470	469	471	604	498	357	426	535	412	289	113	362	239	480	451
698	146	127	249	250	218	250	308	167	220	244	252	279	121	173	267	300	299	91	118	255	218	182	178	210	272	173	247	264	260	229	24	213	162	251	248	299	277	298	237	173	231	266	272	129	66	214	121	203	206
699	0	0	9	18	3	1	486	0	0	23	12	447	0	0	74	83	527	0	0	32	26	0	2	376	0	0	150	185	75	80	47	0	0	51	63	6	11	459	0	0	37	52	8	4	103	0	0	25	30
700	70	62	144	159	122	145	167	128	133	190	162	203	98	136	167	166	200	43	71	139	125	94	119	146	183	90	195	144	161	146	11	164	91	165	170	203	155	240	157	110	148	171	134	73	27	130	78	207	166
701	109	94	156	162	154	151	209	135	152	198	180	199	126	121	179	244	217	68	86	156	121	115	131	162	172	98	156	188	200	171	22	135	82	171	178	163	166	242	149	119	135	167	147	88	39	125	101	209	183
702	96	90	134	159	149	141	172	145	167	167	204	199	120	120	179	234	203	100	75	175	113	119	136	160	203	97	127	154	197	142	14	117	103	152	145	166	139	181	192	155	149	167	132	102	30	137	73	156	155
703	0	0	0	0	0	0	331	0	1	0	0	479	0	0	0	0	229	0	0	0	0	0	0	403	0	0	0	0	2	0	26	0	0	0	0	1	0	391	0	0	0	0	1	0	49	0	0	0	0
704	277	242	428	487	434	398	564	292	389	431	370	528	238	277	458	475	508	205	210	422	376	240	232	488	380	205	329	461	431	320	44	357	329	470	496	421	452	629	426	346	393	458	477	238	118	369	234	503	405
705	149	180	298	270	288	306	340	161	275	307	329	363	168	164	242	294	379	110	132	281	278	217	249	322	315	157	262	257	301	262	26	227	163	252	275	332	245	346	258	232	302	331	320	155	50	199	148	299	271
706	178	178	293	289	255	316	348	200	242	321	325	390	192	214	279	318	381	115	140	333	244	201	217	284	275	139	214	251	301	275	29	238	175	311	274	369	282	395	273	236	301	318	365	206	48	253	144	338	312
707	149	156	218	250	203	199	282	137	147	224	208	228	125	140	230	242	237	64	76	194	203	150	146	228	218	107	176	192	199	181	20	186	146	195	226	202	216	300	171	174	232	230	239	135	70	163	111	260	219
708	518	505	571	659	531	561	736	463	560	659	543	717	428	470	674	688	769	203	236	553	459	349	342	536	710	359	467	600	726	514	73	425	342	538	528	464	422	716	701	525	586	671	622	372	175	519	332	689	676
709	81	99	325	392	401	367	416	131	187	502	397	432	139	166	328	393	464	126	158	346	302	192	259	342	314	186	299	352	387	306	40	200	171	394	395	413	368	494	169	138	345	399	341	190	85	284	167	466	363
710	159	152	264	275	233	300	297	211	283	327	277	350	166	201	272	318	310	138	105	288	262	171	217	279	346	162	218	327	381	286	26	187	144	246	249	219	245	297	254	225	264	289	307	146	61	216	148	339	312
711	73	96	166	162	142	117	201	120	169	159	165	187	120	178	182	218	265	71	68	150	160	99	103	209	180	106	154	178	189	143	17	136	93	155	155	147	145	199	193	148	162	232	152	90	38	126	89	190	170
712	95	88	219	190	185	177	236	146	228	238	241	256	128	187	233	247	257	86	90	191	174	116	156	212	294	103	166	200	214	198	22	106	72	144	168	127	128	192	208	165	211	209	161	107	52	144	116	232	208
713	35	34	92	93	92	110	115	45	57	79	100	139	48	67	81	128	121	62	38	98	107	63	72	121	91	53	71	103	117	70	8	58	33	81	68	92	84	121	80	64	95	102	103	49	18	80	55	142	94
714	60	52	118	148	80	124	133	118	126	191	137	164	125	145	169	205	205	50	58	132	119	69	72	156	146	84	108	158	136	112	15	154	90	170	164	150	143	205	170	114	146	169	130	74	33	130	71	176	157
715	213	255	483	545	540	568	605	303	349	513	427	599	313	312	468	534	558	208	216	504	461	474	455	554	465	247	384	460	475	460	66	396	320	534	512	645	537	605	364	340	447	515	567	282	123	406	282	468	443
716	324	335	392	354	489	554	609	339	449	475	432	591	291	336	422	482	672	248	252	372	378	341	360	498	491	259	353	445	572	533	49	477	370	418	471	581	487	744	518	440	378	447	479	287	122	418	280	443	301
717	69	72	111	129	104	87	179	109	153	107	126	123	90	101	111	131	123	38	60	95	96	59	77	110	150	83	112	127	136	121	12	96	77	126	120	120	117	132	107	114	118	131	99	61	27	147	171	125	118
718	133	157	243	213	212	247	291	198	269	280	222	353	132	187	248	273	274	167	191	238	216	153	172	257	279	140	214	271	240	213	30	259	195	251	250	305	257	379	235	210	207	260	245	155	65	219	149	311	258
719	80	96	182	217	172	194	241	329	473	226	223	229	138	147	168	176	234	88	99	216	180	122	153	185	288	137	211	204	261	200	19	320	272	211	242	260	225	247	407	338	199	200	217	123	47	423	519	262	201
720	18	25	21	23	118	114	218	73	82	188	122	252	53	51	30	38	212	31	34	30	31	109	99	252	48	47	51	54	218	191	39	19	15	24	24	135	83	236	20	11	16	26	120	78	65	42	32	35	21
721	143	140	183	204	173	196	240	144	230	218	209	297	140	154	196	261	308	78	100	186	178	140	111	247	272	121	177	179	199	205	23	166	137	189	215	199	167	206	163	154	181	236	192	92	60	193	112	256	178
722	150	168	225	274	186	193	272	166	201	294	259	303	192	201	284	382	382	98	92	154	220	154	130	228	288	142	220	262	222	193	28	212	144	271	277	168	166	382	230	179	206	292	143	69	61	183	138	259	220
723	29	36	425	440	404	482	490	56	83	477	465	526	189	194	507	572	642	31	31	454	439	293	250	446	121	72	402	464	527	517	48	93	88	551	557	602	544	649	91	61	443	533	496	284	94	152	114	603	483
724	96	111	158	171	159	174	178	131	144	156	154	210	94	102	118	172	179	68	76	161	115	81	120	148	147	98	114	134	178	154	8	99	75	144	103	147	124	162	145	130	146	165	154	100	34	152	93	170	182
725	52	64	123	140	114	131	114	85	110	126	117	138	57	76	113	123	125	40	65	133	107	70	62	110	139	65	103	108	112	109	8	103	75	133	148	123	115	165	142	89	121	127	145	58	38	113	62	148	97
726	167	159	344	358	292	307	412	258	306	330	331	403	233	326	397	461	469	117	139	333	270	214	244	360	377	213	312	402	384	346	43	291	244	390	396	360	351	510	379	301	336	395	419	240	98	295	211	391	340
727	125	117	139	142	171	175	264	179	225	91	91	265	156	216	126	153	295	92	101	108	87	144	136	219	272	152	132	125	188	176	18	203	123	121	121	173	184	249	278	193	121	138	237	108	53	214	145	168	162
728	85	82	180	186	211	227	306	91	131	219	201	285	193	178	226	222	297	40	68	104	114	159	187	207	138	81	208	169	285	270	30	58	57	166	215	296	265	306	150	126	215	193	265	185	55	100	126	127	143
729	0	0	0	0	0	1	125	0	0	0	0	126	0	0	0	0	142	0	0	0	0	0	0	130	0	0	0	0	0	0	12	0	0	0	0	0	0	145	0	0	0	0	0	0	21	0	0	0	0
730	123	129	228	251	242	236	312	183	211	245	203	257	167	133	201	233	255	82	106	253	193	149	191	250	297	130	227	264	269	240	26	174	152	219	225	219	213	307	216	203	231	244	218	129	79	220	129	252	217
731	40	45	92	115	46	40	107	78	107	134	115	149	61	73	103	123	128	49	53	118	117	0	0	135	130	70	88	87	31	27	11	97	82	128	133	11	9	147	99	97	95	105	2	5	21	98	65	119	107
732	86	102	190	222	225	189	249	116	157	187	182	221	93	135	171	257	236	75	120	206	165	118	123	209	202	132	154	174	186	205	11	134	94	154	182	210	152	244	177	137	186	231	187	104	40	150	110	199	212
733	42	44	94	103	106	82	110	53	86	74	110	92	53	64	75	101	91	49	56	74	73	45	47	83	91	57	75	84	83	82	8	70	61	83	99	112	97	142	75	50	80	104	84	38	22	60	58	81	100
734	3	0	1	6	2	3	43	5	7	28	25	164	14	14	29	19	135	11	9	29	13	16	24	201	15	14	15	15	6	5	7	11	11	14	21	20	6	162	10	10	21	21	12	10	35	19	10	26	19
735	158	177	243	264	196	191	281	155	203	201	227	281	115	162	225	237	275	68	103	197	174	112	93	209	203	134	162	199	184	163	21	156	108	180	203	175	168	241	189	128	189	250	205	124	64	201	111	215	197
736	177	222	310	318	314	347	426	290	281	346	361	448	165	154	258	287	396	140	135	322	264	270	283	327	397	228	279	322	431	343	23	270	182	333	337	410	321	416	411	285	363	370	374	216	81	301	204	366	339
737	112	104	232	212	228	230	259	186	224	242	244	311	164	188	276	261	307	74	120	227	249	152	181	259	296	150	222	253	204	210	24	204	158	288	231	253	262	331	243	200	235	267	232	129	69	218	145	307	273
738	194	194	356	372	303	350	375	245	294	322	346	390	209	228	341	426	382	155	133	307	293	202	250	312	361	194	276	345	354	315	27	299	171	343	380	329	310	452	358	251	334	403	366	203	74	287	165	363	302
739	216	219	370	373	341	299	457	310	362	422	392	430	247	250	388	465	452	157	164	402	350	298	295	381	354	201	315	367	376	328	27	423	319	479	509	450	418	518	380	289	405	415	386	206	74	349	205	404	388
740	33	52	194	204	181	194	299	122	245	236	246	288	147	183	229	292	375	48	67	175	182	472	438	261	144	80	192	274	370	241	37	163	109	254	261	231	217	349	250	183	181	235	281	133	56	120	116	181	140
741	13	13	117	122	133	130	145	38	76	43	36	208	8	10	130	143	184	45	39	187	134	87	104	152	6	6	13	19	134	141	13	84	86	114	99	121	177	241	108	106	59	65	101	58	31	6	3	13	14
742	209	214	142	147	73	82	314	220	262	127	115	314	185	228	242	373	386	283	128	139	139	60	38	259	277	141	86	87	200	158	32	283	183	212	206	160	154	351	288	219	131	142	189	85	72	245	141	245	164
743	88	86	150	183	113	146	181	109	153	223	146	220	84	90	191	211	265	55	72	161	144	66	78	186	210	123	145	183	50	44	25	119	96	173	168	184	133	224	182	143	143	168	161	85	41	125	95	195	168
744	91	98	2	1	25	20	402	89	137	2	3	401	151	196	17	9	359	144	104	2	4	10	5	279	168	103	2	0	27	14	38	98	75	2	1	14	19	382	142	113	2	2	31	11	79	111	105	4	3
745	4775	5240	592	696	564	598	742	207	235	298	267	324	202	239	267	356	372	556	530	401	335	258	249	417	268	120	270	312	381	326	26	472	343	320	418	346	307	407	634	526	395	497	502	310	132	511	371	566	438
746	141	141	219	238	201	229	307	196	266	329	280	339	198	221	269	380	348	84	111	261	195	133	170	278	240	158	189	236	225	191	51	202	141	254	192	243	220	318	273	202	202	289	214	121	76	182	140	262	238
747	38	36	4	1	8	16	175	30	44	0	0	153	84	106	3	2	174	29	26	0	1	5	4	141	41	21	1	0	15	14	21	35	30	3	2	5	6	131	109	67	2	1	13	5	35	42	52	5	2
748	48	54	160	206	181	220	210	181	260	390	347	403	190	225	353	405	413	100	114	282	259	170	224	329	205	119	219	259	361	292	25	214	157	350	411	602	498	414	268	186	334	362	496	237	80	323	284	432	397
749	59	62	161	170	157	184	207	72	77	163	167	177	78	86	162	193	212	45	60	130	100	136	126	155	119	55	115	142	124	125	15	110	92	167	150	139	122	212	84	91	126	131	135	77	43	83	49	144	141
750	1	4	10	14	24	34	212	1	0	12	9	235	2	2	15	27	224	0	0	11	8	30	19	189	1	0	10	15	22	35	9	0	1	19	22	33	26	271	0	1	4	12	12	10	44	1	1	11	9
751	114	136	235	248	235	186	291	192	209	293	241	308	168	181	264	287	333	145	130	257	240	152	180	289	278	168	212	265	262	236	23	220	173	266	265	324	308	303	246	214	241	311	264	151	65	211	160	271	284
752	17	29	10	11	8	8	22	3	8	3	1	19	2	6	4	7	15	4	3	9	7	1	1	5	13	7	9	15	4	8	1	4	2	7	13	2	7	11	11	8	6	15	14	1	1	2	6	3	11
753	265	291	617	605	512	644	705	395	519	540	502	688	284	301	602	645	662	243	254	518	503	408	473	570	540	320	494	519	602	466	60	416	320	526	535	527	554	658	593	421	589	638	629	339	141	510	296	632	530
754	210	200	414	447	409	400	629	636	1034	526	575	555	0	0	468	531	562	176	203	377	317	204	194	395	492	240	391	437	409	343	40	835	596	507	508	604	472	595	923	835	451	548	509	287	124	798	836	481	426
755	133	120	305	275	298	339	383	234	330	324	335	357	168	176	290	346	394	89	129	303	277	194	236	289	334	186	239	290	307	252	29	223	191	291	266	335	306	398	315	233	257	320	336	170	98	213	129	325	257
756	50	56	210	239	207	231	216	36	59	218	202	264	98	121	149	188	239	61	76	181	157	107	140	207	59	31	167	177	260	188	15	38	44	133	161	179	177	224	76	58	193	204	208	109	48	74	35	214	211
757	102	136	196	187	209	249	216	341	452	561	459	595	302	374	519	539	581	164	168	447	360	284	276	427	286	139	247	252	275	241	10	401	317	555	533	530	455	612	521	411	468	573	467	292	112	423	281	548	461
758	201	241	386	441	361	408	535	291	316	468	423	486	249	255	344	445	477	156	200	358	339	302	355	370	439	247	344	360	371	331	37	292	270	459	404	449	408	555	314	240	324	469	382	267	106	327	248	504	402
759	129	169	279	270	12	11	365	190	282	317	322	404	208	278	344	373	473	118	151	253	227	5	3	259	307	202	241	273	8	5	19	180	159	243	217	10	16	396	292	222	292	315	10	4	74	231	159	316	271
760	59	65	111	125	106	118	147	148	152	191	186	208	61	79	144	145	179	70	45	129	130	55	102	134	188	82	119	139	145	130	8	133	78	165	125	165	110	192	151	128	142	146	160	72	24	116	55	176	158
761	101	104	224	266	234	229	298	200	252	354	340	314	174	198	227	239	333	98	77	250	214	121	172	232	222	140	193	237	240	193	15	209	150	270	253	289	229	331	214	186	227	259	226	145	42	215	132	326	278
762	206	180	371	380	338	390	502	196	312	426	344	471	220	235	328	330	435	124	142	355	295	247	247	363	363	216	308	380	356	271	53	315	229	391	400	373	323	423	356	302	365	416	449	197	94	285	200	446	363
763	165	164	166	146	170	159	226	176	207	186	178	209	87	132	160	150	157	64	79	152	183	129	128	178	218	120	166	156	221	160	14	202	140	196	218	240	190	271	196	165	157	182	198	90	42	158	128	189	171
764	39	43	179	187	152	144	220	57	77	217	191	235	38	76	184	199	219	88	90	207	165	130	156	229	146	84	171	184	153	190	17	108	96	92	84	90	107	247	101	59	168	255	187	108	59	105	59	219	186
765	35	46	83	69	65	62	91	52	58	68	70	93	38	53	85	85	90	25	32	75	69	34	41	81	79	40	45	61	45	60	12	58	48	64	49	81	79	98	75	62	60	55	79	44	20	71	30	79	63
766	229	280	501	504	493	494	545	344	439	517	554	573	281	330	435	488	499	161	198	482	375	335	292	460	567	298	419	449	544	436	43	427	280	491	481	546	474	566	452	342	471	550	476	294	95	429	250	487	419
767	87	108	141	135	93	107	629	121	123	213	167	630	205	245	219	299	728	130	132	103	89	17	21	554	542	282	244	318	136	115	38	122	132	146	149	66	56	728	218	169	160	211	42	18	129	186	172	186	156
768	237	207	361	392	322	337	408	239	308	318	335	439	206	266	318	386	398	122	124	290	285	264	220	307	430	200	322	392	341	275	29	217	178	311	275	287	237	351	327	245	308	391	343	200	72	305	215	425	334
769	174	155	325	340	312	271	400	257	332	349	336	420	186	237	323	298	327	130	150	338	278	205	243	267	367	191	216	364	318	288	26	204	160	241	271	244	233	326	356	309	358	409	348	195	92	304	198	419	301
770	62	57	85	109	82	83	111	95	98	127	122	154	56	53	89	133	126	29	52	111	113	71	87	119	131	84	109	146	87	85	10	106	90	156	150	158	132	172	139	94	100	148	133	66	29	107	64	139	117
771	215	205	392	442	346	372	457	241	337	423	360	439	200	259	354	355	391	150	214	347	314	203	289	384	371	263	315	374	388	320	56	338	236	403	376	428	396	530	360	321	394	446	427	219	76	292	201	421	329
772	126	124	186	199	184	173	233	215	248	253	238	327	151	191	259	298	341	91	100	266	254	146	172	238	223	139	192	243	226	190	30	204	146	210	228	213	231	265	264	242	282	273	289	129	81	201	144	281	246
773	50	62	144	190	184	154	242	69	76	181	146	232	101	127	164	212	267	25	31	173	142	77	106	189	92	66	134	147	150	139	22	7	12	123	156	135	118	234	62	60	151	192	149	96	44	43	32	191	161
774	7	13	6	14	33	56	316	8	21	7	3	364	8	10	5	7	305	9	9	7	4	19	22	306	11	10	5	7	78	73	29	11	14	10	9	45	32	250	17	5	2	4	53	42	66	17	11	8	2
775	22498	20836	164	167	209	246	459	80	167	81	57	426	206	253	93	109	388	12972	14721	114	109	262	320	356	178	99	93	129	472	470	36	4562	4050	103	112	260	209	321	279	234	99	136	260	128	65	285	324	101	86
776	152	130	239	253	164	225	297	163	225	228	271	341	143	216	249	269	333	86	121	262	189	141	156	221	241	137	195	191	239	189	19	183	98	207	190	211	163	256	244	170	216	249	228	129	58	191	126	272	180
777	113	105	152	157	165	199	209	103	132	178	152	219	108	118	174	212	236	49	43	162	130	131	129	181	102	63	140	124	198	137	22	130	77	137	183	173	145	229	158	145	132	136	192	106	54	149	114	199	139
778	108	111	217	217	214	181	247	164	225	240	211	260	116	150	189	224	272	95	90	175	183	135	138	223	226	116	161	191	225	156	27	192	182	279	276	278	269	344	207	129	173	260	248	114	40	187	113	238	191
779	181	170	277	306	8	5	327	197	296	316	342	386	240	238	350	360	414	133	119	345	290	4	5	348	305	171	250	293	15	2	46	268	197	332	297	1	0	387	303	237	326	323	5	3	86	236	185	365	311
780	1	0	0	0	1	1	158	0	0	0	3	200	0	0	0	0	138	0	0	4	1	0	4	131	5	2	7	1	2	0	12	1	2	1	2	0	0	215	4	1	4	2	1	0	35	2	1	0	1
781	59	46	80	87	94	85	104	79	87	68	79	109	53	73	113	113	130	48	43	99	85	62	88	104	153	76	118	142	188	113	12	94	73	136	100	122	112	138	106	109	90	119	103	38	35	80	58	91	89
782	106	90	161	175	186	190	224	140	161	154	208	242	99	126	170	222	209	146	121	164	141	115	84	178	189	104	165	139	157	136	18	114	111	173	195	179	110	207	164	138	169	185	192	114	43	147	95	193	162
783	218	239	441	459	419	438	523	315	432	520	470	574	284	347	446	499	562	167	178	444	357	223	284	429	508	269	386	431	486	355	36	376	300	443	406	463	371	550	431	331	492	515	504	275	106	368	257	535	480
784	168	196	377	378	390	337	415	260	315	403	394	424	243	289	390	443	423	117	154	327	300	212	256	346	369	200	277	350	443	360	32	305	242	366	380	442	383	474	352	281	401	385	394	219	89	277	148	393	321
785	43	38	81	101	118	114	287	74	62	49	50	268	120	159	50	76	265	87	86	191	156	73	94	230	211	105	108	108	133	111	22	137	114	136	143	113	125	293	242	244	158	163	172	75	56	159	110	167	139
786	1	4	10	4	3	2	87	7	10	12	3	225	7	5	12	15	234	3	1	12	7	8	9	180	6	6	6	6	9	4	12	5	4	18	15	6	7	243	12	10	4	17	8	8	50	15	10	10	8
787	8	6	13	13	16	17	24	18	18	20	19	17	5	15	7	23	20	9	7	10	12	12	15	16	19	14	14	16	19	10	4	11	9	14	17	15	15	28	22	6	18	18	11	8	1	16	9	17	19
788	30	33	12	17	60	56	59	30	36	19	23	81	43	36	10	10	63	16	27	5	0	31	22	45	53	28	3	1	58	51	4	53	46	10	13	16	14	78	53	38	18	12	51	30	10	63	32	14	12
789	106	109	228	212	191	223	288	142	215	255	286	289	178	184	244	269	310	124	142	190	190	162	157	227	216	114	182	228	248	225	38	127	110	194	176	252	189	301	226	170	221	277	261	161	56	176	135	265	232
790	104	107	205	212	191	185	238	141	241	223	205	266	142	132	187	203	237	63	101	187	172	131	125	187	232	121	178	208	238	169	21	216	142	229	183	224	208	244	210	167	186	229	217	145	51	134	90	217	193
791	109	96	175	203	186	177	222	133	170	235	209	247	129	149	205	205	257	92	84	168	155	107	131	158	183	94	154	192	149	155	19	119	97	166	161	149	146	203	201	165	176	190	172	104	49	133	109	199	177
792	4	5	8	9	7	6	104	2	1	7	6	117	5	4	9	11	113	2	4	6	8	5	4	76	4	6	4	6	11	15	7	3	1	13	11	4	2	117	3	6	2	9	6	4	20	4	8	10	12
793	0	0	0	0	1	0	472	0	0	0	0	442	0	2	0	0	426	0	0	0	0	0	0	414	0	0	0	0	1	1	34	0	0	0	0	1	0	480	1	0	0	0	0	0	68	0	0	0	1
794	118	110	119	103	84	104	147	326	461	345	367	446	247	288	402	482	499	175	187	366	349	257	309	416	179	91	104	125	147	112	24	378	257	467	366	436	371	486	543	403	349	416	465	251	114	375	245	410	343
795	95	89	235	271	516	441	691	83	88	355	304	625	212	275	328	438	652	129	161	239	192	249	240	478	85	41	174	187	385	296	57	91	80	159	182	396	374	667	171	120	456	445	466	284	116	134	78	189	181
796	199	189	204	192	197	194	275	148	213	190	155	261	86	102	99	99	217	63	83	155	107	175	247	222	224	105	161	181	256	194	19	163	111	156	143	214	197	221	256	207	163	178	235	126	59	164	116	172	173
797	235	231	368	372	477	445	510	194	267	331	299	483	187	229	361	338	472	231	184	296	311	331	393	405	585	282	323	424	530	422	43	251	190	323	323	544	470	546	299	293	332	391	480	281	131	304	198	426	384
798	37	39	134	143	161	128	179	68	63	170	121	135	60	81	97	110	167	30	42	124	101	75	80	117	117	45	124	121	119	94	15	77	57	114	139	171	126	177	65	43	98	123	142	68	28	65	31	130	102
799	123	134	251	303	216	267	336	226	312	385	350	406	198	202	333	405	347	156	228	345	294	231	217	341	365	181	279	320	349	291	48	234	189	318	317	229	236	347	313	228	341	348	292	158	84	251	173	344	318
800	65	65	143	133	134	151	194	105	134	195	141	187	106	154	177	151	195	39	45	105	101	83	59	101	155	73	98	139	158	142	18	99	84	123	122	153	138	175	139	106	161	145	128	77	40	121	82	189	131
801	124	109	161	202	168	170	201	106	155	157	139	183	90	111	184	171	195	42	63	155	122	88	75	141	184	108	142	158	179	122	9	89	84	112	92	128	113	128	174	112	159	185	171	92	38	131	84	169	157
802	117	96	154	159	117	132	177	89	101	130	146	153	75	77	106	109	201	100	87	121	88	83	63	102	141	62	76	106	132	114	10	60	59	106	82	102	88	119	113	87	102	125	118	80	31	90	73	153	95
803	1	0	0	0	1	0	0	1	2	0	0	1	0	0	0	1	1	0	0	5	0	0	1	2	2	0	3	2	2	1	0	1	0	2	0	2	0	1	3	0	1	2	0	0	1	0	1	1	1
804	123	135	160	194	240	256	477	145	225	115	125	465	211	242	186	196	547	77	93	79	70	63	32	372	181	90	19	23	124	90	29	160	147	74	60	139	123	420	273	236	88	73	163	89	104	237	163	117	83
805	77	90	168	174	126	130	202	98	120	154	153	211	46	38	70	97	91	61	72	159	143	85	118	187	162	87	142	143	155	101	17	116	84	160	158	157	142	197	135	101	148	164	158	86	38	148	83	181	152
806	173	175	312	297	237	250	320	189	201	275	236	341	142	181	226	252	287	91	104	249	229	116	162	262	236	148	220	222	237	193	28	138	97	185	200	214	190	265	270	183	241	297	250	153	68	216	117	291	234
807	154	145	213	228	175	213	246	174	237	241	212	260	137	167	215	239	248	84	107	203	186	97	157	228	253	104	127	169	231	176	24	165	121	223	209	258	172	274	191	197	230	236	178	118	49	168	102	249	206
808	154	174	268	288	244	308	331	220	253	291	254	359	144	173	245	273	300	108	131	217	241	117	198	282	262	133	199	215	262	182	30	247	188	258	315	319	235	422	309	238	293	311	304	174	81	197	154	263	237
809	293	269	622	649	623	645	841	509	604	644	666	835	446	472	690	798	855	270	257	573	533	358	346	627	681	352	524	615	654	549	73	588	442	571	684	615	631	824	813	646	665	699	715	362	172	593	400	728	666
810	161	155	264	308	293	204	348	267	322	369	297	366	240	219	304	378	388	130	129	347	278	218	207	339	417	228	301	356	385	331	40	262	189	330	296	337	317	399	288	231	322	335	350	181	104	281	181	336	347
811	215	199	335	370	356	351	485	323	397	446	385	505	322	328	484	488	534	156	155	434	388	253	265	435	499	225	351	475	452	401	45	371	263	423	396	396	397	494	393	309	373	436	388	211	108	361	239	491	419
812	6900	7156	298	351	316	329	382	580	783	372	329	423	287	340	342	418	469	643	1648	336	261	227	222	345	433	275	297	364	494	361	26	609	421	354	364	432	400	450	420	358	390	407	468	252	99	561	317	445	335
813	81	99	311	291	335	316	366	153	199	331	318	388	174	189	278	357	347	95	96	296	241	133	179	338	305	143	277	334	496	338	29	126	98	306	277	325	302	365	123	118	249	329	359	163	53	176	120	346	244
814	244	221	383	477	408	416	510	252	328	397	356	448	192	265	382	486	465	155	142	330	324	217	306	375	370	236	284	354	446	283	29	365	301	460	529	502	440	611	373	321	407	433	401	222	97	313	213	414	377
815	57	55	115	152	110	109	173	72	87	125	116	166	74	121	107	104	138	43	61	119	87	73	77	125	162	90	129	125	141	109	15	149	113	115	172	131	131	175	113	102	132	141	100	59	43	91	81	144	120
816	7	11	50	50	149	170	238	10	11	57	49	218	14	18	44	34	209	3	3	44	25	79	68	178	4	2	19	17	58	37	21	9	13	44	43	101	147	244	8	7	26	43	123	77	43	11	7	43	40
817	118	128	219	240	206	192	255	170	191	292	210	276	111	132	230	265	242	71	93	191	156	143	176	207	280	145	238	221	275	195	14	187	123	258	208	225	236	285	222	174	209	225	209	153	53	174	132	270	228
818	307	249	159	167	200	207	259	187	256	172	166	315	123	131	124	129	261	75	100	143	101	120	137	251	206	137	140	130	193	194	27	166	157	97	109	186	179	230	294	220	131	133	201	143	65	241	178	173	130
819	141	196	441	416	382	333	503	267	316	438	419	496	284	325	425	512	537	186	195	372	371	222	196	431	501	269	323	394	401	407	36	362	260	406	426	521	420	514	362	286	397	442	411	208	81	313	258	455	425
820	92	112	219	240	205	205	297	152	193	192	195	265	134	143	182	204	249	97	84	194	168	103	99	218	231	132	155	178	214	192	22	155	99	216	168	199	162	232	196	173	182	207	205	104	44	179	121	237	175
821	98	116	137	171	167	154	199	122	139	142	139	145	152	182	220	253	256	64	77	100	68	83	59	167	197	110	108	188	151	156	20	161	100	127	173	169	161	198	201	160	124	151	148	80	40	154	75	187	151
822	16	18	150	148	74	47	353	7	10	109	95	325	2	4	159	174	339	51	57	266	203	196	245	287	30	28	152	175	37	50	41	2	7	64	75	29	42	257	31	41	149	169	43	37	77	41	43	206	177
823	948	1004	196	240	56	61	318	268	369	238	212	302	331	360	280	331	274	157	147	246	229	18	25	239	365	207	229	259	76	63	24	225	152	227	225	10	10	308	394	313	230	244	23	13	55	191	147	253	249
824	27	41	20	19	123	111	419	28	49	18	14	391	65	80	10	11	480	32	17	16	29	78	87	360	87	44	26	26	143	141	34	34	27	17	15	106	73	449	27	17	13	18	85	48	60	64	44	24	12
825	125	137	203	234	178	197	240	141	150	232	257	232	131	127	161	200	221	90	58	228	176	112	134	186	199	107	164	202	197	135	16	160	134	297	236	207	188	286	165	139	165	191	155	97	34	126	91	212	183
826	375	325	536	546	479	529	654	420	502	583	549	659	383	445	565	552	681	258	264	566	468	320	366	559	589	324	509	618	597	476	48	483	395	602	696	604	631	708	558	412	599	705	574	311	133	520	346	579	557
827	117	145	230	219	211	246	285	166	209	207	227	269	190	162	200	228	312	81	97	220	202	168	178	218	253	125	178	191	234	180	10	167	136	206	229	252	227	276	179	141	204	209	172	119	59	218	129	278	214
828	155	162	265	330	252	342	379	203	236	302	292	357	170	158	268	316	348	87	102	252	206	146	157	260	290	182	220	260	251	218	13	216	150	274	281	288	210	331	260	221	257	325	249	157	50	205	145	322	243
829	213	230	308	298	266	331	399	185	254	193	213	270	166	170	320	329	351	93	127	230	197	156	178	242	229	125	190	210	248	190	17	188	132	245	201	215	207	273	276	236	255	271	267	139	66	272	171	344	272
830	81	82	135	190	146	112	175	99	131	174	162	218	104	133	140	152	190	59	75	150	143	113	141	174	165	89	158	158	120	104	9	108	92	130	169	89	109	151	170	135	161	191	126	97	32	113	79	198	173
831	19	25	62	115	26	40	400	5	6	122	58	438	20	11	110	101	410	11	14	73	57	6	5	348	22	13	67	67	7	4	23	21	23	61	48	5	7	462	20	9	69	69	9	3	83	29	28	71	51
832	170	176	302	330	277	334	361	266	258	368	294	368	177	222	293	376	333	125	138	299	296	271	273	309	339	186	264	320	311	238	30	257	200	300	281	262	189	391	342	247	333	343	336	170	96	268	149	384	285
833	105	85	283	257	232	211	314	151	229	381	349	330	143	191	303	315	332	59	79	198	188	153	162	272	263	134	286	344	421	293	24	123	116	184	204	238	163	256	221	229	261	260	279	153	74	203	133	346	295
834	0	0	0	0	1	0	283	0	0	0	0	329	0	0	0	0	301	0	0	0	0	0	0	301	0	0	0	0	0	0	19	0	0	0	2	0	0	286	0	0	0	0	0	0	79	0	0	0	0
835	1	1	0	1	0	0	114	0	1	2	1	106	1	1	0	0	96	0	0	2	0	0	0	71	2	0	0	1	1	2	8	0	0	0	1	0	0	50	0	0	0	2	1	0	18	0	2	2	3
836	325	297	412	507	415	446	567	282	393	464	455	525	226	327	426	453	517	151	175	396	350	287	325	409	451	239	351	406	466	409	49	366	313	448	390	536	399	564	485	383	419	513	507	215	93	429	259	479	438
837	382	431	676	703	640	632	750	458	612	719	612	768	397	420	692	782	799	217	236	666	558	393	445	619	754	381	510	592	672	565	64	482	384	610	598	657	624	740	606	498	577	677	654	333	139	522	380	702	610
838	4	6	0	2	3	1	156	12	11	0	2	131	6	8	4	1	157	2	7	0	1	0	0	99	0	0	1	5	0	4	17	3	0	3	0	0	2	113	3	8	2	0	0	0	31	5	3	1	1
839	198	191	186	149	201	190	213	136	150	162	150	185	116	115	179	159	181	98	101	159	142	133	107	145	183	99	144	150	191	175	10	113	110	171	192	172	145	216	144	139	165	194	146	95	32	100	65	203	129
840	145	153	140	235	182	161	246	160	221	233	222	251	142	160	166	212	215	96	84	230	185	84	104	210	211	123	173	152	135	147	9	154	111	188	170	169	149	230	178	180	201	231	167	99	50	178	109	247	181
841	0	3	4	3	10	6	71	3	8	9	5	70	4	6	12	11	75	2	1	4	7	5	2	75	6	2	7	9	12	8	4	12	4	16	13	12	12	67	6	4	14	7	7	3	24	2	4	4	10
842	14	44	133	123	147	166	178	74	125	122	143	177	111	172	163	214	186	0	1	139	91	372	521	160	18	7	100	108	253	177	10	39	44	128	121	173	142	181	57	48	135	140	157	92	40	71	103	138	122
843	319	313	558	631	557	516	741	376	442	548	469	661	353	401	521	617	718	237	245	465	457	312	372	552	653	340	458	498	636	487	83	368	273	479	497	546	450	641	567	425	525	565	577	314	151	364	296	588	502
844	175	252	288	299	1	1	350	180	252	337	321	358	184	225	275	367	383	118	169	279	267	0	1	315	395	178	267	329	13	0	36	224	203	354	369	0	2	488	244	203	254	292	5	2	76	259	140	322	269
845	91	111	190	227	155	181	306	122	220	225	181	294	153	174	205	214	275	93	92	203	178	126	149	236	183	126	143	149	252	179	21	176	126	197	187	264	238	312	137	141	163	197	195	125	45	196	143	252	211
846	43	46	60	72	66	60	100	52	68	83	60	72	43	56	97	71	96	45	57	74	58	54	50	81	95	41	48	66	66	59	4	54	48	83	94	59	79	90	86	68	63	90	70	40	16	49	42	75	77
847	123	91	206	238	225	216	330	188	237	248	232	350	160	194	278	304	333	96	88	277	225	156	221	277	333	189	241	231	276	242	24	232	177	349	392	296	313	402	233	158	244	250	248	137	57	194	106	273	239
848	107	110	160	153	133	147	190	93	136	129	140	159	94	112	138	139	141	69	61	108	117	101	87	136	136	72	123	139	161	123	16	98	95	147	116	136	108	168	135	124	127	146	123	81	34	117	66	162	116
849	139	121	195	242	278	263	375	148	212	293	277	321	139	161	202	273	354	67	78	211	171	141	152	262	275	117	227	263	224	187	36	195	120	168	216	229	229	362	221	160	169	232	203	128	81	261	140	265	241
850	80	83	155	187	121	152	184	143	183	180	176	230	107	160	191	217	245	77	74	140	182	105	104	183	210	110	146	172	198	189	12	165	116	201	184	224	182	204	171	153	202	203	173	112	31	148	106	206	171
851	113	104	332	348	403	415	442	232	314	440	377	449	237	245	423	451	494	147	142	382	336	221	294	412	313	159	293	325	478	354	63	235	191	382	455	463	478	507	226	167	363	401	424	255	116	319	190	406	369
852	30	31	105	90	89	95	107	59	58	103	81	108	48	65	89	114	132	30	29	83	66	74	67	82	102	41	72	104	112	82	11	62	42	84	65	60	70	90	103	92	106	104	132	89	24	63	40	101	81
853	59	84	77	83	75	73	116	65	102	85	100	97	58	62	85	83	77	33	42	92	77	54	53	94	106	53	79	92	107	87	10	64	65	91	82	83	73	119	118	83	87	126	106	50	17	74	41	98	78
854	231	230	257	305	323	345	415	149	147	259	274	412	151	212	283	305	489	189	156	220	212	189	246	299	346	209	221	242	330	267	35	138	112	235	221	300	282	390	209	168	196	246	356	202	74	171	97	280	233
855	71	58	123	113	46	38	181	58	102	159	152	190	99	138	126	179	217	51	66	111	100	99	145	122	177	91	155	150	64	67	11	99	77	127	128	50	30	198	77	64	139	152	56	28	25	104	60	136	109
856	146	108	186	221	207	201	269	155	172	209	231	266	151	172	202	253	249	80	101	208	158	99	156	194	249	128	159	210	203	182	29	213	156	243	280	254	223	297	181	137	199	220	196	121	46	208	127	267	196
857	161	166	336	309	354	350	412	83	107	309	251	400	193	193	275	358	321	138	133	306	247	177	209	314	314	176	262	292	323	259	32	179	156	229	234	191	194	305	312	215	250	313	259	129	88	260	162	347	308
858	248	257	445	423	415	447	535	345	460	423	411	571	252	297	420	579	560	178	218	430	382	282	270	455	528	257	354	404	446	400	64	413	273	444	441	433	431	586	527	397	391	437	496	247	119	389	273	520	432
859	148	165	141	176	122	114	482	136	195	213	190	463	208	284	207	265	510	172	148	140	161	242	329	400	341	199	215	267	376	338	39	265	185	293	278	337	287	519	238	176	200	144	198	128	106	313	186	198	183
860	33	38	137	154	147	121	171	53	70	148	127	188	68	92	176	207	209	70	72	142	135	111	112	166	104	57	93	111	153	124	16	44	39	106	123	152	111	180	67	59	125	182	162	101	41	63	57	137	142
861	324	284	289	293	75	94	376	242	281	358	341	338	266	247	297	353	378	146	140	299	249	57	62	286	373	200	223	320	117	126	29	282	219	310	310	91	90	415	354	304	265	373	80	47	75	240	179	390	270
862	231	238	459	540	413	473	575	391	473	506	463	546	300	373	499	589	579	182	200	519	435	384	383	474	507	264	390	490	447	424	37	412	276	454	456	507	449	597	504	435	517	538	422	292	111	446	240	589	488
863	111	101	201	284	242	257	312	160	256	268	218	323	181	209	238	335	335	104	85	224	203	180	174	239	274	140	213	277	282	221	25	212	137	272	267	267	232	295	224	210	273	258	282	148	70	234	138	301	312
864	51	46	42	61	69	40	104	29	52	52	71	82	25	17	33	21	49	19	20	45	49	51	45	58	74	33	27	50	37	38	7	53	43	71	60	67	70	104	71	64	40	72	48	21	19	50	31	53	61
865	84	106	168	190	128	166	208	134	147	157	184	182	102	87	164	183	189	73	84	170	170	96	109	159	165	103	174	142	165	113	27	132	94	129	151	161	132	183	184	147	215	186	166	89	42	165	139	203	190
866	159	145	343	324	299	327	425	310	336	471	441	522	340	390	391	483	515	155	198	362	342	273	252	427	511	264	306	437	398	399	34	454	311	446	457	460	478	562	507	401	347	407	385	238	84	410	287	510	420
867	1	1	0	0	1	0	23	2	2	0	1	25	7	9	5	3	19	0	0	0	0	1	1	16	2	1	0	0	1	0	0	2	7	1	1	0	3	26	1	1	1	3	1	1	5	5	2	1	2
868	173	161	390	358	308	347	428	229	312	448	347	420	226	271	362	457	433	176	179	347	344	242	183	421	367	202	298	378	419	355	35	273	192	409	395	478	410	574	303	278	376	436	388	265	93	279	173	417	393
869	185	184	358	346	296	340	352	215	311	336	368	389	266	319	342	394	459	142	112	327	246	237	232	330	343	174	309	372	426	289	30	231	196	320	319	374	328	458	325	245	379	336	367	212	98	319	205	369	322
870	52	41	46	91	51	62	85	70	77	99	59	106	60	58	65	91	113	35	41	111	80	82	55	107	99	56	58	79	102	83	9	72	44	87	60	62	70	105	154	112	76	91	76	41	20	82	41	86	60
871	31	36	52	52	64	64	109	10	21	74	62	105	44	34	71	94	110	20	23	58	65	60	50	114	77	45	77	79	77	58	12	30	18	87	82	92	84	124	45	35	71	86	68	52	23	37	27	82	70
872	2	0	3	3	0	0	345	2	2	10	3	306	14	12	6	4	299	0	1	9	5	2	1	258	3	2	3	9	0	0	46	8	6	6	11	0	2	318	7	7	2	2	0	0	89	2	3	1	7
873	2	1	125	169	158	198	267	0	0	27	25	320	1	9	110	129	352	1	0	101	90	102	90	242	0	0	7	5	12	18	21	4	2	135	150	142	147	253	7	2	115	105	179	137	65	3	2	169	121
874	1	0	1	3	6	9	28	0	1	0	2	27	2	0	4	3	11	0	0	2	1	4	1	21	2	0	4	2	8	8	1	1	0	1	5	6	4	24	1	0	2	5	3	3	1	0	0	2	2
875	0	0	0	0	0	0	124	0	0	0	0	135	0	0	0	0	93	0	0	0	0	0	0	115	0	0	0	0	0	0	14	0	0	0	0	0	0	96	0	0	0	0	0	0	36	0	0	0	0
876	158	178	311	362	258	292	352	269	399	382	390	492	252	273	412	404	496	140	128	399	263	194	235	288	353	176	287	330	407	327	27	207	171	277	285	280	242	373	331	247	314	382	332	154	69	270	184	435	297
877	83	90	202	270	223	215	302	196	229	315	302	335	105	158	211	280	283	70	96	228	195	177	185	248	173	111	163	198	161	147	22	273	212	270	275	208	189	437	236	207	224	313	153	86	50	236	143	304	272
878	0	0	0	0	0	0	16	0	0	0	0	9	0	0	0	0	14	0	0	0	0	0	0	21	0	0	0	0	0	0	0	0	0	0	0	0	0	10	0	0	0	0	0	0	4	0	0	0	0
879	58	63	87	106	85	97	110	299	407	446	463	552	230	298	400	489	504	180	183	425	399	285	249	446	274	144	188	239	210	221	19	394	291	486	489	530	426	619	445	357	443	520	485	303	102	343	248	507	388
880	130	88	109	136	120	164	168	113	112	97	115	142	49	75	83	105	123	58	63	107	101	121	117	119	132	77	104	124	147	151	9	86	67	109	97	125	109	134	180	136	101	126	143	76	39	109	66	136	122
881	204	250	274	333	275	259	380	260	338	291	290	387	244	260	309	325	376	1	0	4	1	3	2	8	253	129	212	289	306	265	40	212	188	263	272	317	257	386	278	196	275	294	325	181	97	230	130	303	245
882	63	44	63	87	144	125	200	35	45	62	49	204	26	30	45	65	143	80	76	69	57	58	30	133	152	84	80	104	249	272	18	46	69	67	69	157	92	213	78	56	57	61	151	86	35	65	44	79	62
883	138	186	167	181	2	1	462	176	242	190	186	526	127	161	217	248	585	81	101	123	119	0	0	455	241	120	145	152	4	1	45	216	156	220	213	2	0	510	323	296	160	185	2	0	114	201	135	218	178
884	97	122	261	305	279	300	372	172	199	371	317	409	163	178	295	345	347	122	144	332	263	234	225	339	341	199	299	355	395	355	25	227	137	316	323	314	289	402	208	168	297	309	349	169	70	253	133	316	307
885	53	69	255	241	35	22	389	178	252	343	316	395	203	224	337	391	434	41	65	155	168	10	27	295	21	13	93	124	19	29	25	127	105	325	301	20	28	436	221	167	273	250	25	14	86	197	163	316	300
886	201	211	285	325	248	373	390	302	358	395	391	439	275	315	320	400	454	130	152	382	344	248	287	357	373	205	283	360	404	277	19	284	210	322	326	262	332	411	461	342	360	357	366	226	79	321	233	379	380
887	22	20	5	5	11	10	321	23	26	16	3	332	43	55	8	9	252	21	20	9	4	4	1	218	58	28	11	19	16	15	20	32	29	13	8	12	8	349	36	53	8	17	20	8	67	41	73	22	4
888	155	102	110	138	167	144	215	94	113	120	136	186	74	103	139	148	197	71	72	108	118	95	94	151	157	79	97	124	167	144	20	112	77	126	126	143	96	171	148	137	106	132	136	72	45	120	105	148	110
889	48	56	111	96	68	75	119	81	107	92	102	123	72	80	87	107	125	36	42	88	89	73	71	120	147	64	99	109	131	155	11	102	61	115	106	126	101	147	92	56	107	119	106	50	22	81	38	86	125
890	2	2	2	6	4	5	275	2	0	9	5	278	0	1	13	10	297	2	4	6	6	3	7	198	0	3	6	10	6	0	37	2	0	10	4	4	1	319	7	3	9	6	6	4	59	2	2	12	14
891	0	0	0	0	3	1	68	0	0	4	0	86	0	2	2	2	41	0	0	0	0	1	0	61	0	0	1	2	2	3	5	1	1	0	0	2	0	60	1	0	1	1	0	0	11	0	2	1	0
892	336	319	344	356	280	297	405	243	357	390	366	417	241	222	409	463	452	153	118	304	296	144	116	344	432	258	323	351	306	270	50	230	201	324	358	226	272	445	372	279	376	468	246	165	103	259	157	392	337
893	100	105	212	208	162	189	226	164	215	260	218	252	159	184	211	249	257	75	92	241	204	147	185	218	228	132	213	229	268	184	30	141	106	200	224	218	181	248	182	131	262	256	244	166	57	179	99	276	210
894	339	312	534	591	204	206	664	315	367	425	395	542	283	298	423	480	496	147	191	423	358	26	19	402	533	232	359	423	225	251	30	322	261	429	398	205	196	537	473	357	490	533	145	126	104	374	254	521	416
895	111	120	118	129	130	119	248	86	135	110	135	250	157	158	158	152	277	71	85	183	171	96	91	231	125	87	53	73	112	103	30	126	117	108	100	127	104	276	169	142	80	94	122	66	69	154	114	132	112
896	176	140	294	303	259	307	347	243	295	364	352	434	192	214	348	381	446	132	129	314	302	300	241	328	375	217	281	282	359	284	32	264	180	316	313	345	329	354	334	229	322	361	323	203	81	252	168	394	339
897	150	169	164	191	159	187	209	147	158	172	160	207	114	149	145	178	183	72	56	134	112	94	109	142	191	106	122	151	180	120	9	175	137	146	148	212	198	219	189	136	150	179	190	88	46	180	95	183	148
898	151	176	296	345	330	362	348	250	283	375	340	356	224	223	314	412	436	167	171	324	292	170	233	328	391	187	255	400	406	353	41	276	175	333	317	396	286	400	296	253	370	358	337	197	94	289	164	341	352
899	32	58	276	301	123	150	431	54	74	327	238	386	226	248	269	263	390	42	44	253	194	56	58	330	112	72	192	242	87	90	35	96	70	308	350	140	151	498	236	145	324	288	105	61	75	136	84	302	280
900	103	105	161	162	138	126	209	107	133	222	212	249	93	133	180	210	230	81	95	191	158	109	147	208	198	141	190	192	193	162	21	116	101	173	217	207	160	225	188	150	190	175	221	122	51	158	101	160	125
901	47	39	107	109	120	101	171	92	88	98	107	147	77	79	135	136	180	34	25	85	100	113	72	126	86	37	89	111	118	132	11	56	41	61	70	139	116	131	62	44	54	71	177	69	32	58	65	124	85
902	174	160	318	346	273	290	385	208	291	310	307	333	209	249	270	362	378	108	147	285	252	149	198	259	277	183	228	286	284	264	39	237	183	311	326	318	270	359	320	223	267	339	293	179	68	242	149	373	284
903	27	22	12	12	134	108	391	25	33	34	32	442	21	22	2	6	407	27	32	41	18	105	117	366	16	13	51	81	203	151	40	37	27	25	25	163	150	346	7	2	7	21	112	45	76	0	1	0	1
904	76	71	152	170	129	167	199	82	93	114	130	168	73	72	106	162	158	43	63	99	110	78	99	121	147	73	108	131	136	93	18	147	77	172	129	101	108	180	127	87	156	184	130	94	46	114	74	170	156
905	258	280	579	575	511	498	645	342	432	474	480	597	283	340	513	563	576	200	198	491	406	297	317	482	521	273	392	447	578	447	71	415	278	471	512	519	491	646	451	385	467	520	467	281	126	368	255	508	429
906	53	50	100	92	121	85	125	58	95	92	92	127	73	61	93	90	108	37	38	83	69	66	62	97	94	59	94	94	99	95	10	84	70	115	129	105	99	152	85	46	64	87	85	51	25	85	60	97	78
907	125	137	272	317	237	173	358	202	299	287	250	332	172	201	271	294	345	9	19	24	17	12	18	22	230	159	255	255	367	209	25	237	161	250	276	309	264	351	238	170	298	307	318	119	56	243	145	282	243
908	190	168	329	396	0	1	563	185	241	338	318	472	273	353	387	443	526	105	133	255	271	0	0	413	309	159	282	311	1	1	57	233	192	277	316	0	2	503	307	250	311	334	1	0	102	238	167	369	312
909	82	99	166	197	154	149	225	108	165	150	146	172	84	115	163	149	215	37	55	138	122	99	78	135	177	104	131	138	136	143	18	123	93	135	155	129	109	176	121	98	148	148	150	89	42	127	78	173	151
910	145	120	237	295	273	259	362	224	249	272	299	366	212	211	252	374	354	107	129	303	234	166	180	306	315	183	257	267	297	237	37	269	178	283	278	296	286	368	279	238	299	355	330	169	75	228	178	308	268
911	1125	1344	305	334	200	205	296	285	386	343	281	348	262	278	264	298	344	1299	1077	287	245	74	67	250	389	199	276	290	306	280	25	440	334	249	244	266	212	337	377	286	275	280	279	160	55	451	229	359	309
912	98	136	206	221	172	232	245	140	155	259	280	312	132	164	241	224	232	81	60	208	187	147	127	218	222	116	185	234	203	172	23	155	98	186	144	189	173	223	228	158	185	237	208	143	58	187	111	252	230
913	161	150	302	302	276	306	384	247	297	313	344	394	214	237	321	353	363	113	162	321	285	229	214	339	305	173	260	312	360	253	35	315	233	301	304	337	257	406	356	281	338	373	382	195	98	280	143	372	269
914	103	115	151	178	142	165	196	143	184	181	182	187	89	108	130	200	205	68	78	186	148	150	183	176	207	113	166	210	262	160	23	164	120	175	180	187	167	240	213	204	178	175	214	121	42	141	99	222	181
915	55	71	98	95	102	111	125	78	103	142	124	165	82	105	138	170	176	49	60	95	121	91	99	145	179	80	114	114	121	125	19	85	81	157	118	143	114	164	124	112	132	175	129	87	25	116	82	165	133
916	2	5	4	5	1	2	62	5	6	2	5	68	15	23	17	26	69	2	4	0	1	3	3	63	7	3	7	2	8	13	5	5	3	2	3	7	4	32	7	1	7	2	8	7	10	14	10	5	3
917	139	141	301	305	281	280	363	275	289	351	316	396	201	193	279	322	383	132	137	291	272	175	203	318	352	221	283	318	332	293	31	300	272	363	388	415	381	493	291	252	297	315	316	166	72	238	185	391	342
918	84	95	123	149	139	153	202	131	181	175	172	211	120	122	155	166	217	62	76	142	151	52	93	156	205	96	154	122	167	148	29	169	115	158	143	177	170	215	170	170	143	165	149	95	48	139	90	148	121
919	124	149	334	297	283	224	356	213	249	287	223	331	184	209	283	314	355	113	134	300	253	177	204	268	329	156	216	288	262	249	36	221	172	294	268	257	210	340	234	232	240	274	268	153	79	252	160	333	273
920	89	114	137	174	125	166	203	128	130	155	141	162	126	137	147	166	168	53	164	161	111	114	135	149	144	82	139	146	140	116	16	143	114	128	137	147	106	176	180	153	142	158	159	102	34	132	90	162	137
921	30	28	35	42	27	42	41	28	37	30	31	37	11	11	3	9	24	20	21	23	22	35	31	19	56	19	24	27	64	25	2	5	6	6	10	12	10	18	69	57	38	52	54	23	9	20	19	29	30
922	390	411	683	797	676	693	854	490	598	731	744	923	447	488	862	915	932	290	293	643	635	349	397	679	555	325	664	720	763	680	110	648	480	839	917	872	786	1059	721	522	677	800	747	433	192	615	379	847	691
923	92	132	193	191	135	149	236	132	157	214	211	232	131	121	173	165	225	79	73	179	149	46	65	179	190	112	138	188	151	113	23	169	118	224	231	204	146	294	172	153	169	195	154	77	52	172	117	246	182
924	64	87	138	183	194	199	400	166	193	300	304	433	160	137	263	335	398	98	102	269	233	120	105	350	220	130	211	250	151	173	40	157	121	196	214	162	171	344	283	208	280	282	298	118	82	242	152	334	274
925	0	0	7	3	86	108	212	1	0	5	3	197	0	2	29	23	232	0	0	3	9	226	359	206	2	1	1	0	22	21	19	1	2	2	2	51	118	236	0	0	2	0	53	52	38	3	1	14	22
926	90	103	63	61	248	204	255	87	143	192	179	251	92	116	188	223	253	45	47	109	107	196	248	214	44	27	86	99	309	337	15	84	70	74	88	278	213	261	113	86	68	101	226	133	48	89	95	101	74
927	144	122	174	207	196	189	226	98	120	156	166	228	113	137	174	211	221	60	83	159	136	148	129	258	169	89	157	173	190	160	18	98	98	166	123	162	147	207	198	146	145	212	184	99	40	149	99	232	173
928	2	6	17	25	38	47	494	16	12	27	29	525	10	10	16	22	501	1	3	9	12	14	16	417	5	5	10	13	55	63	34	22	11	20	15	41	46	562	27	16	31	18	46	20	87	9	13	25	34
929	0	0	0	0	4	4	187	4	1	3	3	182	0	0	0	0	189	0	1	3	0	0	4	175	0	0	0	1	8	11	12	0	0	2	4	1	4	164	1	2	0	2	5	1	40	0	1	0	0
930	86	82	213	263	155	188	292	175	239	293	270	350	187	263	243	230	369	116	105	256	218	52	33	252	243	127	210	206	81	78	26	202	167	273	258	163	102	352	293	179	254	257	126	58	53	228	136	310	261
931	161	165	243	267	218	263	525	321	401	292	277	522	254	240	345	365	524	99	135	229	192	291	290	407	368	187	209	256	447	307	45	234	199	203	186	433	475	457	291	183	170	176	398	208	92	338	201	265	241
932	229	230	332	408	421	417	425	272	338	341	373	474	240	321	414	471	463	168	178	351	339	299	287	390	428	270	352	429	516	395	31	403	293	510	476	527	433	598	416	342	324	475	418	259	80	339	224	440	387
933	211	182	331	386	321	369	398	261	356	309	343	361	184	178	304	344	409	90	125	277	228	228	279	261	350	187	319	390	474	345	32	246	181	257	315	283	266	338	507	418	349	413	418	233	98	288	149	357	324
934	199	206	94	98	173	166	401	169	237	85	102	351	200	227	88	90	381	80	84	73	77	34	38	293	295	157	75	100	119	135	36	154	107	65	69	109	85	371	133	113	70	76	94	54	82	154	105	127	87
935	675	593	293	310	221	252	330	283	351	233	250	292	180	244	211	226	307	74	112	229	172	147	127	243	256	127	223	207	281	200	19	172	156	190	163	246	207	258	406	391	227	252	255	146	54	196	134	248	244
936	122	89	184	158	129	96	190	123	171	185	156	199	103	115	149	169	198	54	61	134	129	81	112	129	164	89	137	152	178	137	18	126	92	130	105	128	87	137	231	198	182	193	201	119	54	161	101	182	149
937	153	166	304	322	294	277	365	250	303	352	338	417	185	232	341	403	385	139	128	352	287	199	208	337	400	202	277	296	303	312	48	248	194	307	369	331	293	412	368	314	361	395	331	210	98	220	153	391	293
938	154	140	274	258	296	254	363	197	296	315	264	371	180	202	324	381	350	98	134	282	232	183	171	279	352	168	250	309	293	223	38	172	140	195	210	201	229	254	288	204	255	289	237	152	81	248	153	340	262
939	133	132	185	215	201	239	289	161	200	242	222	260	157	192	262	251	300	93	92	233	189	146	128	245	205	94	190	206	329	233	27	168	151	243	222	264	216	294	208	121	164	212	261	136	44	176	117	270	211
940	73	78	201	232	217	249	271	129	111	222	215	257	137	121	202	285	298	87	120	192	183	233	227	259	296	164	178	220	268	205	18	111	97	167	151	188	196	189	177	106	255	271	279	176	55	186	117	257	194
941	0	0	0	0	0	0	11	0	0	0	0	10	0	0	0	0	5	0	0	0	0	0	0	10	0	0	0	0	0	0	0	0	0	0	0	0	0	11	0	0	0	0	0	0	3	0	0	0	0
942	171	176	269	287	247	284	280	170	216	226	243	293	160	158	191	269	283	188	119	218	186	109	167	235	263	157	224	236	220	209	23	178	150	181	214	227	170	270	282	205	259	256	230	148	65	232	125	276	216
943	249	214	116	158	31	57	270	111	145	138	155	335	146	143	182	189	318	99	92	162	154	19	22	237	156	98	147	168	67	45	39	94	83	106	140	34	34	290	145	121	148	146	45	31	71	126	90	194	169
944	25	22	59	70	10	17	190	22	29	64	59	178	18	37	38	36	204	13	13	60	43	13	24	121	61	27	58	64	53	44	10	22	17	26	27	19	22	133	38	30	46	53	26	19	30	35	28	79	48
945	38	35	95	86	83	86	93	73	90	113	137	122	40	51	91	123	114	36	44	93	70	54	55	81	88	52	72	65	88	77	10	70	64	114	98	88	71	142	76	68	77	80	82	75	21	66	59	91	75
946	84	127	166	192	182	174	209	141	191	225	179	231	119	146	216	235	232	113	136	235	211	124	158	234	238	119	178	196	216	190	19	167	119	201	199	200	182	261	204	167	222	204	235	90	50	184	118	253	220
947	249	269	458	533	450	492	590	349	450	526	489	573	268	326	554	590	605	249	228	495	415	264	295	445	459	266	374	417	575	389	49	382	311	480	505	509	459	617	498	361	470	497	451	264	99	416	290	552	518
948	97	76	121	109	219	205	229	140	154	143	140	233	168	146	148	149	252	56	86	82	80	130	143	186	170	117	69	87	190	166	18	175	132	105	103	238	199	266	147	143	120	114	216	120	44	138	120	141	98
949	18	8	47	58	46	47	66	58	96	278	241	269	133	156	254	298	287	74	71	210	189	131	172	187	69	37	87	95	96	95	6	83	76	258	255	280	264	300	117	128	196	230	237	147	60	92	52	293	251
950	732	733	1273	1414	1267	1339	1578	188	209	473	487	576	213	233	687	800	757	354	399	987	885	428	403	884	529	274	519	667	484	486	65	368	256	776	797	664	629	914	531	405	925	1111	818	493	264	557	396	1210	1021
951	81	80	117	142	121	133	128	107	171	129	127	142	62	76	82	111	140	67	49	155	106	86	72	148	181	107	124	130	134	115	17	147	92	164	143	138	146	187	201	174	160	127	147	87	27	148	71	167	131
952	59	64	127	170	132	130	198	106	139	170	139	188	91	86	170	157	175	57	55	166	131	93	87	148	131	75	142	136	182	145	20	122	78	137	123	151	153	160	93	60	126	151	120	62	35	126	81	179	160
953	183	215	354	329	260	250	490	296	328	441	435	475	198	205	347	369	414	119	151	297	267	78	80	368	392	231	300	377	189	162	43	218	181	296	285	138	126	396	350	289	365	413	221	108	91	269	173	373	343
954	63	66	99	103	90	110	126	84	106	126	104	166	65	73	112	173	134	42	54	91	110	54	71	96	116	72	93	92	122	120	15	96	77	125	99	128	97	139	122	92	113	121	125	62	35	98	52	120	119
955	79	89	183	193	92	84	220	126	128	177	194	209	101	136	169	171	182	73	74	184	129	147	162	181	169	89	150	174	184	182	22	163	91	155	154	188	178	191	134	100	111	173	187	86	37	152	93	177	145
956	275	271	499	586	544	544	583	381	488	532	493	595	203	235	568	591	640	139	186	482	399	381	491	452	475	291	643	600	593	470	41	400	290	602	517	565	496	511	628	456	523	630	441	312	121	353	279	687	512
957	212	178	300	362	301	307	440	274	332	368	310	407	208	226	291	429	433	136	144	331	330	147	215	376	395	236	301	332	369	290	54	238	157	318	289	331	259	463	340	257	312	372	330	197	88	294	207	402	336
958	84	119	395	422	410	472	630	140	224	408	445	577	179	187	336	378	555	140	149	389	347	288	424	458	212	131	357	399	369	313	56	189	142	366	361	314	266	543	163	151	366	400	409	211	130	385	232	517	439
959	54	68	123	118	104	121	165	86	118	151	166	178	91	70	144	141	162	47	39	119	99	78	97	150	116	70	105	101	123	104	18	108	60	98	129	153	99	160	129	103	165	153	152	71	32	94	68	165	107
960	34	36	62	76	215	217	503	1	4	70	88	439	5	5	151	179	488	38	32	59	39	250	253	408	95	64	87	85	58	85	49	2	3	70	67	107	127	482	30	26	66	46	111	89	101	37	42	82	92
961	181	183	410	486	350	410	564	334	429	480	439	582	304	296	461	491	586	166	188	428	386	277	291	479	454	268	369	424	418	364	45	363	282	447	498	375	437	597	410	340	449	488	401	269	120	360	248	506	450
962	124	133	135	133	144	151	192	144	194	144	150	156	139	139	147	183	190	105	71	129	130	76	102	158	189	91	127	134	132	127	19	127	82	121	148	115	110	169	248	167	150	194	188	94	34	118	64	184	127
963	111	124	191	213	187	168	238	167	228	275	252	355	179	210	222	267	303	107	108	224	208	149	163	226	224	147	187	216	259	172	22	257	164	259	277	277	208	367	268	234	227	263	243	134	66	169	117	266	232
964	93	105	217	239	206	243	271	178	212	254	260	274	139	150	197	244	279	99	97	241	198	286	381	244	291	132	202	266	309	215	26	146	101	226	230	192	184	263	250	161	213	258	290	117	68	222	128	313	224
965	42	58	181	196	129	193	218	95	123	143	218	249	90	128	138	177	206	59	79	180	168	164	150	192	202	117	164	194	211	189	16	163	131	218	186	235	224	321	126	100	181	197	208	144	36	128	62	211	186
966	148	136	348	377	345	344	446	256	346	392	325	502	241	285	421	396	497	144	169	376	336	242	231	406	374	220	298	345	365	304	54	309	235	445	495	395	357	581	340	240	363	402	316	218	82	266	165	398	327
967	41	51	77	93	142	148	236	32	56	86	71	314	179	184	78	96	331	77	79	99	88	76	89	221	77	50	105	145	109	71	34	96	78	127	122	181	178	332	114	110	141	146	99	58	78	64	44	130	94
968	114	104	326	310	309	353	479	125	171	335	248	383	190	240	314	357	464	113	100	287	276	191	200	339	317	142	250	300	391	282	34	180	148	287	331	358	332	426	181	175	235	331	316	183	80	224	191	415	313
969	58	75	116	147	103	124	167	79	103	126	109	168	86	83	150	180	183	110	58	126	84	86	74	114	153	96	111	138	124	148	11	157	110	208	193	175	139	218	110	117	118	134	124	77	34	116	87	143	146
970	164	196	316	338	322	303	391	244	326	441	360	443	255	288	404	459	450	126	148	341	269	204	235	353	383	197	278	322	422	281	44	278	246	323	382	388	336	472	388	254	316	367	374	204	88	276	185	406	368
971	145	135	159	163	221	223	222	134	237	184	184	220	99	119	147	209	220	74	97	175	117	130	130	165	211	115	141	173	195	176	12	124	95	105	126	189	148	193	197	168	157	192	199	114	45	161	97	175	155
972	115	119	211	224	12	14	275	154	194	221	241	330	118	169	228	222	303	99	97	256	206	1	1	254	256	147	171	209	9	4	38	207	173	262	226	17	20	315	234	176	219	281	31	14	71	200	135	256	217
973	292	335	342	434	363	380	474	313	361	383	352	446	191	221	323	364	440	208	174	332	287	175	226	338	452	230	300	422	328	307	26	387	254	367	350	373	344	488	418	321	342	376	341	202	95	337	236	424	360
974	215	221	176	203	168	199	261	194	249	248	185	253	116	147	251	226	273	110	121	170	171	96	115	203	282	139	162	208	223	129	17	209	149	199	223	199	160	267	297	223	198	238	214	151	56	228	137	228	221
975	199	228	409	483	384	422	488	269	333	410	416	468	238	303	406	500	522	148	170	421	331	282	238	409	447	248	339	439	365	360	35	267	209	401	372	350	408	427	373	347	396	452	395	245	81	372	222	502	351
976	113	107	192	201	162	197	250	127	178	214	226	220	132	155	239	246	240	80	72	147	166	132	130	155	234	134	177	208	206	183	28	149	93	195	171	182	154	208	165	136	218	221	233	112	40	161	114	246	209
977	188	185	396	341	188	174	404	190	252	335	366	430	237	252	342	361	426	130	115	257	248	86	132	283	226	130	222	274	115	101	41	199	137	272	310	149	136	380	307	233	310	359	107	59	99	283	158	392	300
978	176	203	331	344	307	304	444	287	304	344	351	470	223	282	372	368	475	143	186	385	328	216	207	440	401	225	296	354	348	307	46	249	177	275	271	277	257	402	414	288	384	404	375	200	117	341	220	405	358
979	478	402	294	288	242	288	347	267	335	308	304	408	244	251	294	300	396	104	150	298	280	205	198	329	331	172	231	305	264	286	27	300	203	318	312	303	306	399	377	313	315	355	318	199	102	343	199	371	308
980	53	70	81	82	62	96	86	75	100	103	82	102	66	67	93	92	106	29	42	78	71	42	40	80	79	53	77	93	80	70	5	91	88	100	114	97	103	125	138	114	97	107	93	67	16	82	58	112	72
981	82	65	156	147	162	148	156	118	158	215	210	203	106	117	158	157	168	55	73	131	128	112	92	143	168	89	131	128	166	148	7	121	97	140	143	141	120	208	158	141	155	164	178	91	23	139	85	153	127
982	48	45	206	221	238	249	287	103	125	286	241	322	132	170	197	242	340	84	96	277	237	175	130	293	174	86	176	220	287	219	22	114	77	240	262	336	269	300	128	113	248	328	297	178	58	166	104	260	243
983	34	30	49	43	44	56	50	34	49	46	38	51	28	34	52	57	69	23	20	48	43	31	29	38	57	35	36	51	62	33	3	84	51	40	41	43	41	54	127	103	61	71	50	36	5	99	82	46	46
984	47	46	171	165	166	173	216	61	68	201	170	207	81	90	180	201	197	81	85	163	111	107	111	182	114	70	119	188	211	142	21	58	48	145	174	201	137	236	70	70	180	215	218	123	32	3	7	115	70
985	178	224	323	396	297	353	402	645	1091	354	436	427	300	309	387	464	435	103	115	343	324	286	326	313	398	204	234	261	338	266	39	567	387	413	383	454	411	542	838	713	349	396	450	229	69	106	88	400	302
986	500	527	224	174	19	24	233	189	262	193	184	200	67	90	96	105	125	73	87	154	149	29	15	177	189	99	173	187	39	17	8	148	105	138	116	29	19	198	201	162	131	201	28	8	44	153	97	206	122
987	56	66	144	205	157	167	189	135	141	192	151	220	113	136	164	187	206	66	65	150	147	125	162	166	188	83	143	156	182	140	12	111	105	177	171	167	195	196	103	101	153	192	169	115	18	159	92	203	189
988	285	307	375	416	311	264	399	361	391	454	425	481	238	225	369	420	420	123	179	331	315	177	215	364	437	262	336	422	355	281	33	261	207	354	341	289	314	432	425	381	390	424	352	185	86	271	217	456	361
989	79	56	131	134	131	132	171	125	136	174	144	191	105	118	136	163	197	61	61	127	152	121	98	163	160	101	121	151	134	98	11	116	77	152	148	164	121	161	173	136	144	174	162	101	39	133	80	188	128
990	3114	3131	300	317	284	320	396	527	666	344	346	417	356	415	349	374	454	13067	8967	288	243	166	183	331	426	232	226	284	437	314	43	508	398	338	315	357	320	377	594	452	298	328	371	211	91	629	310	397	346
991	582	603	664	699	602	607	792	536	724	653	606	787	542	525	837	796	871	762	712	612	523	282	313	625	668	365	564	555	666	515	83	518	441	564	634	515	504	795	723	592	613	700	612	369	173	572	366	778	610
992	105	104	282	320	236	268	371	204	249	391	350	435	197	223	329	364	398	121	129	259	241	186	176	334	241	137	227	275	291	180	19	255	151	368	371	330	334	452	260	218	270	334	287	154	89	239	150	348	352
993	17	18	49	39	83	72	539	33	20	53	39	531	36	26	36	67	525	27	13	35	33	32	27	468	51	35	49	41	87	79	39	39	27	39	65	75	49	652	45	36	33	44	56	40	104	24	24	38	38
994	36	45	66	66	54	46	68	70	51	75	54	91	56	54	80	78	75	43	57	69	68	42	42	79	66	37	53	74	64	68	12	40	48	71	63	68	64	94	73	59	57	67	47	38	18	58	43	93	75
995	0	0	0	0	0	0	159	0	0	0	0	170	0	0	0	0	146	0	0	0	0	0	0	113	0	0	0	0	0	0	16	2	0	0	0	0	0	234	0	0	0	0	0	0	29	0	0	0	0
996	0	0	0	0	0	0	11	0	0	0	0	18	0	0	0	0	7	0	0	0	0	0	0	15	0	0	0	0	0	0	1	0	0	0	0	0	0	9	0	0	0	0	0	0	3	0	0	0	0
997	88	90	175	235	207	167	263	139	168	188	180	230	120	110	185	193	200	63	85	207	135	94	125	177	221	105	159	206	222	166	19	144	110	189	199	203	183	262	197	136	153	222	225	112	53	161	107	238	156
998	148	122	309	318	230	299	366	245	307	333	357	415	201	196	282	315	373	119	141	297	272	204	229	323	367	214	258	338	349	321	24	237	184	283	270	351	290	343	336	312	315	355	356	214	56	297	224	347	318
999	61	46	139	117	92	102	125	62	72	100	107	127	60	78	110	138	119	22	37	83	84	49	67	78	122	55	104	101	125	92	14	53	46	53	59	60	67	83	91	86	91	104	102	49	27	81	62	138	108
1000	8	6	10	20	29	37	905	13	2	13	31	916	5	14	91	92	947	7	7	48	34	88	47	807	13	3	18	21	2037	1385	79	15	17	40	47	70	36	893	3	2	55	73	430	294	210	15	8	12	14
1001	21	11	46	38	37	35	49	31	27	50	25	36	15	19	24	40	26	16	25	45	31	34	48	49	43	19	36	49	52	31	5	19	9	26	25	24	37	25	34	31	36	44	57	21	5	39	26	39	52
1002	116	133	204	233	214	157	227	10	21	24	32	199	117	181	198	195	216	72	81	225	211	150	112	197	245	117	157	203	175	162	31	191	143	237	237	268	221	306	211	164	209	208	188	111	49	165	94	249	193
1003	54	46	103	132	95	103	123	64	112	108	97	137	53	68	123	120	147	33	45	92	105	85	56	105	103	69	73	90	104	106	18	109	72	119	132	118	114	164	87	82	103	101	97	67	36	83	57	117	118
1004	201	247	450	491	444	469	592	650	1114	450	469	513	299	306	430	456	480	159	177	436	356	227	250	389	412	284	355	409	440	358	39	854	596	670	635	617	470	574	752	654	400	468	450	253	104	882	837	460	446
1005	51	44	52	61	49	50	61	48	54	61	51	66	39	35	56	57	76	9	6	5	5	0	0	54	2	5	9	5	3	0	4	36	19	10	6	2	5	68	79	73	3	13	3	3	11	24	11	7	3
1006	0	1	1	3	7	0	270	0	4	0	0	291	5	3	2	2	318	2	0	1	0	2	6	224	1	1	1	1	0	3	21	0	0	0	0	0	0	287	3	5	6	0	2	1	65	5	1	1	4
1007	17	26	37	28	89	114	116	12	28	20	22	168	17	8	12	20	129	10	6	23	19	52	46	92	49	22	21	23	132	104	16	5	2	8	7	58	57	104	33	30	34	22	94	71	31	27	15	24	27
1008	141	144	248	274	244	237	325	185	234	250	275	315	150	167	289	291	354	94	121	262	199	125	116	312	311	146	227	256	231	221	33	255	182	244	257	244	251	346	286	216	222	305	279	139	57	233	140	346	251
1009	103	114	178	215	191	220	267	162	178	230	193	238	123	146	194	201	247	71	83	188	159	107	131	182	221	112	206	197	199	171	29	158	83	172	160	171	154	199	183	163	192	224	231	124	50	173	107	248	198
1010	139	137	246	311	236	219	309	218	224	289	260	320	90	114	205	239	308	78	104	209	185	127	148	204	294	174	208	255	256	217	17	162	118	188	190	231	186	267	225	156	244	276	266	194	62	194	138	344	253
1011	23	24	67	69	94	96	128	42	49	102	81	106	52	68	68	87	114	48	39	76	57	47	59	116	70	49	50	76	83	84	12	61	42	70	68	104	92	144	68	58	66	94	95	55	23	61	41	80	71
1012	6	13	67	71	99	88	124	4	15	104	79	143	0	0	71	48	118	11	17	125	109	108	130	103	5	3	121	103	163	99	10	12	8	65	76	99	93	113	8	0	70	113	106	78	22	11	7	98	85
1013	13	19	42	23	34	36	146	7	11	3	12	125	31	36	51	52	128	8	16	7	7	4	7	107	49	31	59	66	39	20	20	24	10	15	9	7	10	114	14	14	15	15	15	6	32	31	35	25	16
1014	264	306	472	491	408	454	564	344	436	439	424	556	330	336	438	513	550	224	237	427	367	308	275	432	467	237	345	395	561	449	43	347	279	407	444	432	433	541	488	361	405	465	455	275	104	444	244	501	358
1015	7	5	18	23	17	14	20	3	23	14	15	18	2	1	7	7	11	7	4	18	10	10	9	14	15	8	13	13	14	12	1	7	10	10	11	13	16	8	2	6	12	15	13	4	2	10	4	16	15
1016	91	98	175	225	153	130	215	127	154	201	173	244	123	123	190	208	228	70	83	208	191	190	169	217	185	93	151	146	197	159	13	178	120	232	225	233	205	267	193	145	165	184	156	112	44	124	122	202	179
1017	153	129	187	212	189	169	204	194	228	245	179	240	135	157	192	188	272	76	95	195	170	151	204	216	211	108	171	188	175	173	12	202	175	202	205	256	232	276	279	227	250	244	243	144	43	183	138	220	155
1018	188	210	371	358	355	304	405	239	308	355	330	418	276	299	409	390	509	137	126	323	253	201	219	358	403	200	295	342	366	317	27	305	227	366	401	370	314	461	354	283	353	399	304	166	91	297	188	412	351
1019	17	39	39	49	25	52	243	22	23	37	36	260	21	30	34	37	230	16	5	37	25	14	22	170	36	24	28	30	16	34	6	25	13	30	39	29	36	241	25	27	29	38	22	8	25	23	18	48	31
1020	1780	1576	100	123	73	75	193	118	225	115	130	165	540	574	118	160	189	110	110	80	68	33	42	135	123	58	62	81	152	139	17	130	98	77	87	82	55	146	499	386	96	95	98	50	34	100	53	117	91
1021	117	105	225	248	255	237	293	171	228	288	257	319	141	119	207	226	290	104	111	248	170	152	148	247	279	151	212	233	252	267	29	169	145	270	251	230	229	312	223	165	239	246	242	141	91	195	128	282	253
1022	132	162	286	275	232	238	324	246	296	348	299	353	185	252	252	317	384	120	127	326	272	148	191	303	323	162	256	297	330	278	38	241	180	312	311	291	274	391	297	220	297	334	285	155	78	254	184	335	276
1023	71	82	215	256	268	331	378	231	338	341	324	480	359	353	400	546	473	2	3	236	231	820	853	400	39	15	207	239	458	426	49	86	112	276	324	344	283	477	122	102	298	293	378	186	104	140	288	297	270
1024	88	74	328	409	192	198	630	98	124	454	404	615	130	196	476	525	736	124	156	324	312	283	312	510	696	369	514	598	599	521	64	181	151	294	312	254	217	622	136	98	323	412	322	226	115	147	110	406	310
1025	67	59	161	219	170	207	232	131	158	187	201	243	121	105	188	204	249	72	66	210	174	139	158	210	229	119	218	218	263	188	29	141	111	239	249	245	195	279	149	120	214	264	253	127	51	129	112	228	165
1026	76	71	153	195	131	173	186	148	140	177	170	230	152	166	178	237	266	51	65	143	127	159	115	185	178	89	162	178	216	197	22	196	142	226	226	284	218	273	142	118	143	213	201	109	39	148	101	166	152
1027	116	82	178	191	150	178	224	136	172	194	188	235	125	156	201	234	274	83	79	232	174	107	117	213	182	105	167	219	191	167	22	166	105	218	197	205	155	252	199	184	197	234	200	103	48	188	110	205	189
1028	150	187	285	315	276	291	365	222	264	310	274	353	208	204	318	337	324	121	124	281	237	156	165	253	337	183	260	292	283	224	26	269	199	290	313	322	254	358	283	213	267	331	342	175	68	288	158	330	288
1029	78	87	55	58	57	62	105	74	113	69	58	77	21	29	45	46	67	27	37	72	52	81	81	93	100	50	59	79	103	82	7	77	65	71	74	97	80	97	130	108	78	80	82	51	25	70	61	76	56
1030	52	63	72	73	66	77	133	41	62	68	94	109	87	70	105	94	134	34	47	77	60	52	38	102	108	44	87	92	105	79	18	94	70	107	85	99	66	112	103	79	80	102	86	43	20	73	39	129	101
1031	3	0	13	25	5	7	521	0	0	0	3	592	0	0	1	2	598	1	1	7	21	9	5	556	0	3	7	14	3	7	48	3	4	28	23	7	11	741	3	0	29	26	8	5	133	12	3	26	15
1032	50	66	98	98	92	109	144	61	89	110	87	105	39	71	77	96	100	22	28	104	83	65	31	89	87	40	67	87	79	79	10	66	48	68	85	81	76	101	106	86	84	115	77	48	20	57	51	82	64
1033	126	154	279	306	306	326	416	277	403	372	358	452	144	158	199	240	403	113	143	340	302	66	43	393	399	229	321	376	418	325	57	279	240	277	262	290	325	465	421	379	336	372	300	202	95	473	269	453	402
1034	53	80	0	4	9	12	291	77	72	3	4	288	124	160	10	20	235	56	53	4	7	9	13	214	169	102	198	252	215	160	18	69	54	14	12	31	13	268	138	122	4	3	19	8	49	97	82	9	8
1035	21	13	39	38	34	34	38	18	29	25	37	30	25	23	35	48	53	8	12	27	31	24	21	36	23	21	27	42	39	34	2	22	26	22	26	31	30	34	36	30	31	50	35	28	10	24	24	24	22
1036	181	200	354	369	314	304	395	290	372	379	431	445	257	273	352	391	462	148	150	360	336	203	186	314	428	249	345	375	336	267	45	314	230	344	357	365	298	480	397	291	326	394	354	223	79	303	199	429	347
1037	0	0	0	0	0	0	184	0	0	0	0	225	0	0	0	0	189	0	0	0	0	0	0	122	0	0	0	0	0	0	27	0	0	0	0	0	0	172	0	0	0	0	0	0	43	0	0	0	0
1038	190	162	313	378	321	385	400	236	282	351	349	406	226	221	298	390	413	126	125	291	247	163	198	282	330	187	289	332	326	248	29	299	233	346	334	342	339	402	316	277	333	373	358	210	71	262	164	362	307
1039	0	0	0	0	0	0	162	0	0	0	0	218	0	0	0	0	212	0	0	0	0	0	0	150	0	0	0	0	0	0	11	0	0	0	0	0	0	191	0	0	0	0	0	0	47	0	0	0	0
1040	86	90	176	234	175	179	233	124	147	232	217	223	115	126	230	234	250	88	82	176	148	126	117	201	189	116	140	185	178	182	16	137	110	190	189	194	170	237	170	122	153	177	161	74	38	188	99	225	181
1041	83	88	155	152	136	147	179	110	107	131	119	140	77	83	102	135	131	43	53	110	93	77	111	146	187	66	110	127	194	121	11	123	82	146	167	170	153	198	131	109	115	141	135	86	30	92	67	127	115
1042	65	80	144	164	117	126	173	104	128	167	150	187	82	95	133	133	178	50	57	129	106	96	87	126	174	77	106	151	146	119	15	130	92	156	183	148	152	192	105	84	144	147	148	64	46	112	57	174	130
1043	3	1	5	4	50	53	234	0	3	134	102	238	10	23	72	110	254	15	11	80	90	25	19	199	1	0	24	23	26	13	19	1	0	86	68	46	22	249	8	1	42	57	45	26	53	12	7	140	99
1044	0	0	0	0	1	1	236	265	339	390	367	443	0	1	1	1	232	0	1	1	0	0	0	186	448	232	337	418	415	344	50	0	0	0	0	0	1	263	0	4	2	4	2	0	47	0	0	1	0
1045	116	158	292	353	274	279	367	214	267	291	332	341	185	241	294	345	339	97	123	259	235	206	222	264	334	150	221	294	319	238	16	185	170	224	224	267	252	328	230	208	290	292	295	187	68	215	143	340	301
1046	108	128	320	345	292	303	653	9	24	40	41	685	23	31	73	65	730	108	145	453	405	134	193	575	320	147	363	455	334	330	48	112	91	238	220	215	233	570	238	214	466	541	301	200	116	305	232	530	481
1047	140	134	354	341	367	423	434	224	274	430	329	455	260	306	433	461	529	140	163	344	346	227	373	411	444	240	374	400	468	370	41	258	209	394	396	437	347	555	297	252	378	442	448	243	110	321	176	444	365
1048	72	64	171	153	184	223	282	98	123	122	91	230	58	81	78	99	218	54	65	188	150	208	224	225	211	122	201	214	131	115	26	75	84	108	102	184	151	209	127	105	193	223	148	85	66	131	90	54	41
1049	36	39	19	20	71	84	751	31	61	130	81	736	94	81	90	61	634	32	52	138	107	25	19	569	174	100	123	169	66	57	73	36	28	96	100	60	44	795	78	56	106	124	53	28	140	69	67	140	118
1050	73	76	142	163	142	145	214	158	180	176	192	238	125	132	199	247	288	67	95	193	171	139	155	244	237	129	156	186	221	168	35	124	85	190	178	176	148	232	180	135	200	193	169	119	50	143	90	198	167
1051	44	61	27	15	139	156	222	71	103	3	3	225	72	88	41	39	204	46	55	33	23	83	65	180	95	53	11	14	154	131	27	103	79	33	31	139	151	221	140	77	31	31	171	95	51	97	83	40	32
1052	169	182	317	383	295	326	407	260	304	369	346	396	214	224	359	409	469	132	130	321	272	211	247	328	385	219	262	346	376	326	37	247	197	308	369	385	284	396	336	266	315	334	296	168	79	302	164	423	380
1053	3	6	76	93	23	17	400	5	8	184	213	443	8	4	219	247	458	0	0	31	28	2	3	365	1	1	3	6	2	2	32	5	5	69	53	6	5	495	5	2	78	70	11	7	95	3	1	38	30
1054	116	115	210	241	216	258	278	156	180	222	248	308	184	164	201	219	266	58	96	211	214	128	124	237	222	124	180	172	317	257	27	172	138	286	242	307	280	343	247	194	194	254	243	134	56	196	118	227	227
1055	168	165	258	357	237	255	272	182	225	281	254	320	140	135	218	228	239	103	133	226	191	185	234	225	284	129	182	283	289	279	18	222	192	313	263	311	275	303	273	246	285	317	314	189	60	246	129	320	259
1056	342	360	513	515	479	553	651	471	523	548	559	613	569	509	537	595	670	429	404	551	429	232	245	494	652	376	467	512	380	299	45	512	368	531	507	394	337	633	591	552	504	582	378	204	103	450	293	628	551
1057	87	116	189	190	216	254	238	165	262	194	212	263	143	159	160	181	212	71	82	211	125	142	167	203	167	101	122	174	248	186	20	133	95	207	199	281	199	276	133	91	176	178	232	134	39	155	142	220	181
1058	196	170	295	310	243	301	318	199	302	305	313	392	196	243	339	399	416	132	140	285	260	187	191	298	301	224	244	244	335	251	32	305	229	345	364	373	358	418	308	259	305	365	319	192	59	255	150	347	310
1059	24	33	152	154	0	1	242	81	97	192	173	248	133	141	190	188	237	19	19	85	75	0	0	190	10	10	85	80	0	0	21	36	27	121	119	0	0	231	31	26	78	96	0	1	51	59	40	147	150
1060	131	154	286	291	292	263	358	205	265	301	302	325	160	163	238	264	318	110	110	304	227	147	166	269	317	108	200	265	323	231	29	185	120	216	196	201	192	301	302	241	327	299	254	165	90	203	149	273	250
1061	92	127	281	254	259	245	365	167	195	274	264	318	138	155	252	278	365	88	89	233	222	124	138	252	226	101	213	215	267	196	34	139	123	213	235	199	176	290	160	127	216	266	262	129	58	207	121	260	216
1062	309	309	451	454	471	460	522	344	401	547	475	603	336	409	510	567	680	214	201	424	407	304	357	507	508	281	395	416	466	443	58	391	324	480	481	473	436	634	445	361	463	543	525	265	120	405	269	551	464
1063	0	3	5	5	6	6	147	1	2	4	0	264	2	3	1	0	104	1	0	2	3	1	0	153	2	0	0	1	1	2	3	0	0	1	0	1	0	162	0	0	1	0	1	0	25	5	3	4	4
1064	130	161	267	302	298	274	339	267	381	340	352	365	185	201	298	326	322	147	172	294	277	196	218	332	312	185	274	351	359	279	32	233	191	258	278	342	344	379	336	248	298	381	336	175	81	266	149	369	273
1065	43	49	65	78	65	68	98	52	79	77	81	82	63	51	65	86	72	41	40	81	51	43	72	84	83	39	70	96	82	74	6	57	55	79	82	87	74	79	88	57	71	91	87	68	16	76	53	88	99
1066	70	97	146	170	139	152	186	94	110	140	145	154	84	100	142	169	156	71	85	138	107	118	138	142	150	92	121	151	131	112	11	106	76	121	151	100	82	144	160	115	128	154	136	86	43	114	62	158	151
1067	94	111	212	189	157	167	231	128	135	210	200	239	124	186	187	213	229	61	90	178	172	115	111	197	236	145	195	203	184	184	18	211	151	279	250	294	258	311	197	168	212	232	209	122	44	164	102	203	183
1068	154	144	145	193	183	178	207	132	139	158	180	195	85	76	93	90	148	50	79	123	103	186	161	166	192	90	132	156	185	170	13	84	78	118	82	97	103	140	173	123	153	159	182	95	32	118	78	203	158
1069	161	181	366	433	171	177	685	374	468	509	487	591	245	302	501	607	675	195	184	400	383	54	50	523	244	133	366	374	611	1032	57	218	193	401	421	148	179	659	490	372	412	443	144	126	125	291	318	228	206
1070	0	2	6	9	15	16	201	7	5	6	8	187	4	9	15	19	217	0	1	6	8	5	13	166	9	0	6	10	22	19	11	2	7	11	22	20	21	267	6	5	10	13	9	7	43	8	1	12	13
1071	65	98	103	138	220	159	230	93	112	107	108	205	95	98	107	132	238	52	59	89	73	131	129	150	155	88	117	98	192	167	13	97	98	93	87	156	153	204	143	94	75	108	200	117	48	139	90	118	113
1072	594	605	265	267	372	336	272	247	313	317	322	377	140	164	341	419	352	108	128	278	255	410	459	264	414	239	301	273	352	421	19	290	232	398	381	576	476	399	263	217	313	340	351	210	41	229	162	413	306
1073	198	198	312	338	249	291	366	294	369	338	351	448	176	215	261	304	398	138	119	304	240	306	266	309	380	207	293	296	425	341	41	312	190	262	299	334	310	405	451	323	261	361	319	174	94	258	153	300	289
1074	0	3	1	5	0	0	139	0	1	7	3	149	2	3	1	1	139	0	2	1	0	0	0	106	0	0	0	1	0	0	9	0	1	0	0	0	0	91	0	1	0	1	0	0	29	0	0	3	3
1075	95	90	39	50	114	103	237	78	116	71	58	250	56	87	38	47	227	32	46	34	39	162	194	184	114	58	39	32	173	128	31	60	42	25	24	123	147	286	93	83	36	49	164	99	55	115	98	59	37
1076	167	153	304	292	275	258	415	202	228	248	258	321	172	195	190	238	293	98	136	237	231	176	143	239	252	144	194	256	298	216	24	213	153	240	251	229	229	293	241	216	201	272	228	158	54	237	146	314	235
1077	38	39	88	102	86	114	123	46	48	99	101	116	38	54	72	84	100	29	35	73	73	118	155	86	69	34	56	101	93	75	10	27	17	64	62	69	45	80	45	30	71	94	114	53	18	70	33	121	81
1078	11	11	20	35	84	93	179	11	7	49	40	197	54	70	53	59	231	13	11	22	17	18	28	134	12	5	23	28	73	70	12	10	12	22	26	108	97	196	21	12	14	23	105	49	43	20	29	23	22
1079	111	154	174	233	168	200	227	130	179	207	179	255	156	149	211	280	280	66	92	178	157	107	156	164	188	103	165	190	224	138	21	146	112	223	195	183	157	235	232	168	188	236	232	101	47	186	115	229	244
1080	142	172	231	271	215	245	305	188	243	231	233	287	161	179	235	242	265	81	93	213	167	148	107	230	277	124	181	228	256	240	23	206	137	201	239	230	220	279	240	234	249	254	226	146	53	221	117	269	215
1081	154	151	256	283	264	230	316	187	256	315	248	334	156	174	254	255	319	104	120	266	261	142	206	292	293	165	206	290	265	282	33	235	198	277	292	294	272	347	303	225	251	337	273	149	53	283	155	304	285
1082	102	104	146	154	148	111	161	44	84	42	37	163	72	77	108	112	126	40	57	85	93	103	90	124	109	85	116	115	84	116	8	74	43	95	92	67	55	131	88	79	111	127	74	31	39	82	67	105	99
1083	41	48	106	161	1	1	404	31	63	168	153	422	55	77	152	213	364	27	16	87	77	2	2	309	55	31	111	143	0	3	26	67	41	109	154	6	4	389	92	68	103	139	9	9	68	225	175	126	124
1084	128	123	286	323	333	334	452	146	212	438	380	547	193	246	354	425	536	138	174	282	239	214	220	432	197	106	227	345	426	347	45	128	104	311	280	364	337	470	211	174	253	313	400	246	110	267	178	377	320
1085	20	15	24	24	24	30	21	16	24	32	20	25	13	15	18	19	22	6	10	15	13	4	10	27	25	7	14	26	24	17	2	10	9	15	17	25	15	19	21	17	17	19	13	13	4	13	10	27	18
1086	283	198	195	270	207	217	265	161	188	268	244	304	112	99	192	243	265	78	104	197	183	129	153	228	293	123	196	215	215	206	19	185	124	260	223	249	253	300	187	137	219	201	239	100	68	161	120	278	212
1087	192	175	316	376	331	358	382	275	293	341	373	389	210	190	323	383	430	95	138	338	296	188	245	328	371	159	282	293	347	303	25	270	190	323	365	340	314	409	333	264	291	378	277	241	100	278	186	343	317
1088	5	6	7	10	1	3	284	3	6	5	1	311	2	3	3	3	349	0	0	2	1	0	0	181	0	0	2	2	0	1	15	2	2	2	1	0	0	278	6	10	3	1	0	0	47	3	4	10	5
1089	96	125	198	209	165	197	270	178	204	227	218	245	119	161	177	243	265	120	133	194	169	106	97	180	254	123	164	194	236	201	21	203	174	226	231	211	185	247	236	199	197	223	189	104	66	182	134	261	208
1090	61	55	89	89	0	0	119	65	86	112	109	121	69	68	96	122	136	37	41	101	93	0	0	83	118	49	75	97	0	0	8	65	39	81	103	0	0	116	109	72	100	99	0	0	18	74	51	121	111
1091	467	509	208	221	188	217	298	170	228	204	218	286	243	248	152	225	268	92	114	196	215	138	185	244	434	237	188	241	264	217	23	238	166	199	200	203	168	254	303	223	184	206	217	135	66	199	124	216	212
1092	192	209	364	384	331	342	463	287	360	410	386	515	197	256	402	416	445	152	189	411	311	189	241	367	376	209	331	411	361	342	56	233	194	326	365	335	277	402	335	297	334	399	331	210	94	328	206	408	366
1093	7	10	26	17	26	19	177	26	14	22	20	185	11	29	18	18	183	11	11	28	22	12	23	141	25	9	16	28	12	24	15	26	17	33	17	40	17	202	21	14	12	20	29	10	33	14	6	20	19
1094	133	120	253	235	181	190	281	149	218	289	240	273	167	136	183	228	259	74	76	191	159	98	82	221	198	115	192	242	213	165	18	157	111	223	201	188	143	248	228	203	221	255	176	121	58	202	122	255	216
1095	126	138	228	224	98	178	287	161	211	248	237	275	151	185	217	247	266	102	108	241	191	132	116	234	226	124	216	198	213	193	36	160	122	148	159	105	112	199	254	224	217	222	226	123	47	188	121	231	181
1096	55	83	141	134	113	105	155	91	116	135	104	163	47	60	103	118	133	75	70	96	81	55	54	116	119	70	123	127	124	89	10	52	32	54	42	58	54	71	144	107	101	120	95	76	33	127	71	131	109
1097	2	0	1	3	2	0	191	0	0	0	0	209	0	0	1	2	229	1	1	1	0	0	1	191	0	0	1	0	0	0	19	0	0	0	0	1	0	179	1	0	0	2	0	0	39	1	1	0	2
1098	198	202	331	372	321	347	369	290	352	441	342	430	186	214	293	368	417	161	144	340	265	216	204	329	409	213	289	351	360	305	32	295	198	264	345	340	293	415	313	264	344	414	361	195	103	337	198	356	357
1099	264	238	287	278	256	296	517	204	286	201	201	526	204	256	192	238	464	51	91	143	110	127	132	383	105	77	165	168	238	227	52	128	83	134	127	223	190	410	257	223	153	160	213	162	113	211	160	171	163
1100	201	162	364	410	334	362	466	281	340	375	384	532	248	251	402	432	502	141	171	346	326	208	202	416	452	258	351	435	478	390	50	288	233	363	407	388	344	512	359	278	415	459	403	255	110	329	208	438	402
1101	138	156	150	146	184	155	236	148	173	204	175	227	81	113	162	179	227	63	66	180	137	165	162	214	188	95	102	154	174	135	18	143	122	160	173	187	159	272	224	197	172	157	192	130	54	158	107	204	159
1102	142	129	228	231	211	219	312	142	179	216	222	299	114	134	233	268	249	89	84	178	164	89	139	219	264	134	181	213	225	154	29	149	127	141	216	168	168	216	227	156	225	241	189	156	59	208	106	263	232
1103	181	188	366	472	387	388	547	251	325	441	463	550	272	320	403	357	457	150	160	403	352	271	263	423	411	245	369	404	458	341	39	267	198	406	387	423	314	543	250	220	358	477	396	220	123	268	199	478	362
1104	107	139	245	242	210	214	291	201	251	256	275	342	160	196	269	345	319	70	113	259	233	159	174	254	317	186	214	270	312	236	46	169	153	219	223	212	202	303	277	225	274	297	289	156	90	228	138	322	294
1105	174	158	232	244	130	141	294	127	155	270	238	332	155	220	233	254	313	93	92	191	181	111	134	212	273	132	206	272	244	201	23	177	135	208	227	121	101	337	207	190	215	252	148	78	60	172	129	257	239
1106	0	0	0	0	0	0	124	0	1	0	0	117	0	0	0	0	122	0	0	0	0	0	0	97	0	0	0	0	0	0	16	0	0	0	0	0	0	143	0	0	0	0	0	0	33	0	0	0	0
1107	155	132	360	393	370	413	469	249	376	409	395	442	248	270	409	490	455	153	148	333	309	182	208	337	351	214	307	346	329	274	21	312	193	360	382	343	327	433	298	255	332	391	356	171	55	263	204	409	338
1108	427	439	180	161	138	180	239	179	208	186	208	244	173	209	169	168	279	78	79	167	134	160	238	194	169	96	114	124	236	137	26	175	172	162	167	262	222	226	388	348	158	184	209	103	48	154	117	180	169
1109	39	46	86	95	84	84	104	72	94	102	104	119	56	74	88	97	118	44	51	113	78	52	61	84	127	48	82	116	77	92	7	107	90	139	130	106	107	164	103	83	92	105	94	50	25	91	56	123	88
1110	4205	4161	149	169	212	221	271	172	229	116	133	192	458	691	135	155	227	144	124	167	147	106	120	211	235	96	76	92	160	154	19	247	206	146	147	174	174	242	517	377	162	200	209	114	55	376	297	183	192
1111	20396	19729	402	522	562	516	730	328	342	284	232	404	169	174	197	252	255	43048	48304	501	389	1080	976	509	10891	5435	381	421	1044	992	38	1072	874	354	374	467	473	723	722	691	336	371	268	190	110	430	297	302	262
1112	314	295	259	310	338	404	506	311	396	435	370	586	395	386	246	351	598	188	188	375	342	296	256	503	500	256	319	375	478	425	47	402	332	328	363	501	463	663	543	451	388	438	425	276	106	406	279	537	447
1113	25	23	103	110	3	0	118	28	36	103	108	119	28	34	76	94	108	8	17	111	63	0	0	108	54	23	91	116	1	0	10	28	28	98	119	0	0	128	44	43	136	138	2	1	28	34	23	162	135
1114	102	95	165	175	237	198	214	136	165	195	232	234	130	142	161	231	262	62	68	180	139	179	185	209	226	120	172	179	348	275	18	138	94	160	183	284	217	237	193	176	200	191	300	150	42	111	96	234	190
1115	54	56	118	99	103	106	132	58	91	112	102	162	58	59	109	133	138	44	45	115	99	76	79	108	106	48	92	124	110	83	7	63	47	132	134	76	85	140	102	65	103	127	98	50	27	61	63	92	77
1116	0	0	0	0	0	0	51	0	0	0	0	128	0	0	0	0	160	0	0	0	0	0	0	170	0	0	0	0	0	0	9	0	0	0	0	0	0	223	0	0	0	0	0	0	37	0	0	0	0
1117	151	117	146	132	77	69	201	150	181	147	104	141	135	124	123	114	161	82	82	112	97	51	31	119	135	88	90	99	68	29	17	139	93	125	124	42	61	134	128	105	165	134	57	39	37	133	67	114	111
1118	0	0	1	0	2	3	445	0	0	0	1	374	0	0	0	0	387	0	0	0	0	2	2	311	0	0	0	0	0	0	48	0	0	0	0	2	0	436	0	0	0	0	1	0	81	0	0	0	0
1119	83	124	409	436	435	444	501	106	166	549	524	545	277	358	510	657	519	178	187	507	378	341	394	455	137	77	434	463	631	429	42	128	106	468	442	510	394	561	172	116	486	558	513	304	109	136	117	449	452
1120	140	123	211	226	189	211	301	173	258	287	307	293	178	158	297	276	309	87	85	208	191	120	93	220	291	166	238	251	246	189	28	201	164	220	235	172	150	342	235	227	254	313	213	128	87	168	112	317	269
1121	0	0	0	1	1	2	179	0	0	0	0	203	0	0	3	0	207	0	0	2	1	4	0	176	0	0	1	1	0	2	17	1	0	0	0	0	1	218	0	0	1	0	2	2	48	0	0	1	1
1122	205	161	346	331	225	243	346	263	301	377	365	409	267	260	396	367	456	111	120	311	267	131	178	320	321	191	245	324	271	246	30	391	279	455	474	399	322	493	387	311	304	384	330	165	84	255	169	361	323
1123	81	103	185	175	160	149	201	168	272	193	168	196	95	99	113	127	159	78	65	137	162	92	91	148	128	89	129	135	79	81	13	175	127	143	174	190	138	205	265	188	146	172	193	114	43	212	150	171	139
1124	0	0	0	1	0	0	121	2	0	0	1	98	0	0	0	0	75	0	0	0	0	0	0	90	1	0	1	0	6	3	9	0	0	0	0	0	0	78	1	0	0	0	1	0	16	0	0	0	0
1125	97	98	133	192	170	161	176	95	148	163	175	197	82	76	145	210	198	101	103	132	119	99	86	126	160	109	141	158	179	155	9	98	77	139	113	137	157	157	107	100	155	165	146	74	21	110	79	148	139
1126	272	271	505	537	441	418	587	10	13	8	14	566	273	349	511	590	627	340	336	513	428	320	319	488	634	304	414	500	543	394	50	372	278	414	462	483	381	620	561	405	518	629	586	303	135	400	294	676	465
1127	176	156	263	287	254	298	341	181	285	364	253	364	162	183	289	332	296	98	172	226	258	167	168	253	315	162	235	303	283	236	21	294	201	339	354	309	316	439	262	196	229	273	278	122	61	210	158	329	297
1128	72	61	112	118	103	121	167	87	102	113	122	145	73	61	105	104	129	45	35	114	83	59	80	100	97	68	78	88	117	99	9	79	87	101	90	125	97	130	108	84	108	151	143	76	32	72	52	124	117
1129	153	119	219	274	197	216	325	145	224	232	254	260	163	177	251	272	321	85	81	177	150	115	95	225	234	143	187	196	216	154	26	148	113	217	236	205	184	298	209	155	202	235	198	118	47	183	101	272	222
1130	113	105	259	281	227	212	322	180	256	277	289	338	191	217	272	302	338	100	109	258	245	182	187	264	289	147	196	248	221	252	32	216	161	261	235	239	234	373	253	229	248	294	282	149	66	209	153	269	276
1131	132	113	143	154	97	132	147	137	146	175	110	206	91	110	118	175	167	45	52	130	108	124	146	111	265	155	151	135	384	370	17	133	111	147	195	187	178	196	225	137	189	192	201	132	47	126	76	172	152
1132	102	114	145	190	149	140	172	133	175	187	169	189	90	112	191	191	200	265	172	124	133	89	100	191	223	110	154	172	179	118	23	194	159	233	214	197	203	227	229	170	198	204	205	111	51	104	78	184	189
1133	53	74	104	94	70	91	114	66	90	123	127	139	59	74	113	124	170	48	41	98	100	44	54	114	105	62	92	107	161	114	6	91	86	146	140	141	125	164	111	62	107	123	110	63	21	82	59	100	101
1134	9	12	36	36	47	57	99	15	20	16	18	99	6	10	26	24	79	16	16	42	39	37	52	74	18	7	16	25	256	272	7	14	5	33	29	25	24	77	17	15	26	17	60	45	17	18	12	16	21
1135	79	38	157	176	132	142	175	74	89	124	120	180	30	45	144	106	180	48	55	113	98	53	61	137	121	69	113	148	160	120	16	63	64	121	106	148	119	165	80	89	124	154	97	84	29	96	54	159	116
1136	1401	1397	2111	2258	2151	2039	2696	704	858	952	836	1051	742	898	995	1188	1381	567	651	1334	1214	999	1036	1433	1234	639	923	1041	1066	927	74	975	695	1070	1069	1237	1091	1437	1658	1288	1449	1589	1658	897	375	1383	815	1725	1439
1137	63	65	109	125	121	139	137	161	230	136	115	171	75	63	109	116	124	53	48	108	102	94	77	123	156	84	127	126	125	113	22	112	118	103	121	126	149	128	221	208	133	135	138	89	34	129	88	125	129
1138	136	114	76	100	70	67	104	59	93	81	91	92	56	59	90	83	95	148	220	99	86	77	66	97	123	81	68	87	102	91	6	78	57	59	75	78	79	106	118	96	108	131	102	47	22	103	63	100	111
1139	49	31	94	71	89	113	210	45	47	84	75	217	75	63	43	48	264	51	67	92	72	66	79	196	101	53	71	84	140	99	20	53	35	42	71	83	102	242	90	86	77	114	129	96	65	76	48	137	107
1140	42	57	41	37	30	33	53	38	30	31	27	47	3	5	11	21	31	17	11	38	37	33	26	21	47	27	34	39	42	30	4	51	28	57	43	35	33	63	51	39	33	30	35	21	12	35	20	40	28
1141	126	127	310	326	226	293	303	188	249	294	287	336	131	162	248	268	338	109	130	303	250	215	197	264	317	149	267	268	298	222	23	208	171	292	276	334	297	373	283	227	312	355	329	143	62	229	139	357	267
1142	297	367	593	595	495	579	771	382	501	595	664	769	378	447	715	669	815	197	262	560	497	296	286	600	569	326	472	570	727	520	65	543	383	626	714	653	570	854	594	454	674	726	670	332	182	491	311	701	601
1143	958	1040	360	346	417	458	412	244	277	359	357	425	334	350	352	436	522	144	172	317	274	260	313	362	449	213	294	378	398	348	24	396	271	352	423	560	490	579	552	415	304	344	378	233	87	293	220	417	356
1144	2	3	9	13	2	3	182	0	3	4	2	205	2	1	8	10	167	0	0	4	5	0	0	151	1	1	1	1	0	1	14	0	0	1	5	0	0	192	1	1	3	8	0	1	28	3	4	4	6
1145	194	178	298	308	275	323	356	192	260	282	256	367	131	181	262	283	316	245	204	277	217	196	185	263	281	150	228	309	322	279	26	219	160	268	275	283	255	353	306	282	268	288	278	161	59	218	144	340	291
1146	101	129	120	128	128	116	142	106	83	106	98	110	49	48	85	81	93	62	89	71	76	48	93	85	142	68	95	90	133	122	10	123	78	102	108	124	123	134	153	127	120	120	130	57	19	83	40	108	92
1147	148	99	211	213	201	180	268	136	199	226	247	280	149	169	267	290	306	123	120	243	183	172	176	231	275	141	192	258	215	209	31	252	148	238	286	270	228	351	241	172	219	241	256	136	67	184	143	253	227
1148	99	106	196	210	225	168	245	136	176	226	210	234	145	148	227	253	292	67	83	193	195	105	143	204	211	134	137	209	200	162	22	145	92	192	214	172	161	240	182	169	218	257	186	111	54	154	96	213	222
1149	91	127	102	113	77	92	127	84	82	114	95	128	90	96	141	138	190	42	37	100	97	40	73	107	129	70	94	109	119	94	15	86	103	129	149	110	94	172	113	86	81	105	90	51	23	74	52	104	126
1150	100	122	179	218	192	225	247	142	155	187	200	263	104	136	171	227	224	154	95	196	183	120	130	181	203	134	178	199	188	202	26	139	110	162	177	165	167	206	180	140	164	212	191	101	55	126	101	177	168
1151	152	153	298	311	286	284	374	113	181	223	186	387	206	259	278	314	397	114	115	270	255	177	176	279	229	150	236	270	352	284	26	244	188	278	308	319	273	396	288	237	292	334	342	185	84	187	142	312	277
1152	142	142	97	93	178	209	267	142	165	69	55	176	168	161	100	81	268	80	66	57	63	105	111	172	162	79	74	73	198	196	26	168	110	89	75	167	204	247	164	190	90	80	171	129	54	135	80	85	74
1153	132	128	114	127	0	1	216	123	184	124	134	197	72	89	83	110	176	77	63	84	91	0	0	148	65	35	78	107	0	0	15	84	94	69	93	4	3	205	173	165	61	74	4	0	32	126	87	30	26
1154	91	97	108	153	163	172	205	117	149	137	100	225	126	120	149	149	219	40	104	118	100	97	116	164	170	108	70	136	63	99	15	175	128	159	224	216	183	261	209	182	112	153	215	120	48	106	117	100	109
1155	79	92	170	179	4	9	291	128	138	181	177	260	106	144	164	199	259	76	71	179	126	3	10	200	187	112	165	200	5	5	19	132	96	146	189	0	2	264	182	152	157	187	6	3	55	149	84	157	192
1156	144	111	230	255	201	228	298	179	254	296	257	311	185	195	275	317	324	129	119	254	227	167	158	265	276	132	205	255	268	225	26	202	162	235	265	297	240	328	211	201	263	277	250	151	74	195	126	238	254
1157	143	150	301	303	249	264	322	202	229	272	274	319	199	214	280	330	385	114	131	263	266	193	145	289	335	183	214	284	317	228	20	262	193	327	383	367	262	370	331	239	259	355	298	176	51	240	185	343	295
1158	154	154	211	259	197	212	249	171	217	274	252	294	145	192	247	292	324	93	116	273	208	151	160	265	279	142	221	250	258	230	16	167	113	211	186	227	172	258	268	263	231	281	242	163	60	195	135	281	230
1159	6	11	30	32	50	50	479	15	11	22	18	510	4	8	29	40	444	6	6	15	9	10	17	417	8	3	18	17	72	77	66	1	5	34	36	29	23	498	12	6	24	25	27	9	114	7	13	34	27
1160	161	140	261	297	218	216	376	153	221	296	261	398	141	131	288	308	375	102	125	233	207	216	306	376	309	159	269	297	231	204	37	159	123	248	232	211	154	344	279	196	294	303	261	164	102	235	126	277	257
1161	111	86	204	222	196	194	217	152	187	211	212	236	142	169	248	266	312	95	75	233	185	140	139	205	253	126	184	216	211	204	21	151	108	227	184	227	248	277	203	154	218	261	194	105	34	175	113	237	205
1162	528	586	417	463	415	395	528	362	462	417	349	552	282	360	434	417	480	146	184	366	327	220	305	408	544	324	337	393	505	412	47	341	298	395	388	407	367	469	525	460	377	425	436	303	120	422	258	499	464
1163	99	85	141	164	150	126	192	98	131	150	119	212	84	81	114	142	185	62	72	162	147	90	84	153	208	102	133	159	146	115	13	144	111	158	182	131	143	208	154	108	153	186	176	92	24	137	78	165	132
1164	0	0	0	0	1	0	187	0	0	0	0	146	0	0	0	1	163	0	0	0	0	0	0	100	0	0	0	0	0	0	11	0	0	0	0	0	0	106	0	0	0	0	0	0	26	0	0	0	0
1165	87	69	103	88	77	69	149	85	87	108	79	155	117	137	102	123	158	32	49	104	88	34	21	96	83	54	55	65	88	60	14	76	67	115	109	78	59	136	121	111	100	130	105	71	27	157	97	150	130
1166	473	534	198	253	374	357	461	255	321	235	190	388	276	254	207	251	429	141	166	174	142	222	218	346	358	183	158	230	360	341	28	286	280	146	167	301	335	400	474	302	208	238	369	216	67	376	254	211	239
1167	116	129	203	207	192	213	268	136	176	230	207	269	140	154	194	248	253	90	87	175	138	123	99	213	229	124	175	209	263	204	20	171	121	209	225	224	212	282	231	158	214	235	224	115	46	175	111	303	176
1168	226	200	446	451	449	432	546	310	366	449	419	503	323	306	426	463	541	153	161	419	342	292	248	410	446	243	350	431	463	387	38	343	236	413	432	414	372	451	388	329	412	502	412	231	124	361	207	483	425
1169	98	84	182	188	175	179	187	145	184	217	215	232	114	128	185	227	223	82	76	162	172	149	120	202	194	93	158	186	195	170	17	125	105	153	163	177	139	206	169	131	180	213	188	110	40	158	98	227	173
1170	177	179	249	249	239	240	308	200	303	317	291	312	149	164	263	296	344	167	192	275	221	155	178	251	346	180	209	268	300	243	22	256	199	264	277	243	247	333	370	278	250	316	250	160	65	242	154	321	261
1171	148	155	230	240	194	247	275	167	198	228	217	280	123	164	193	271	221	85	114	246	214	137	124	234	245	135	210	212	198	160	21	175	91	165	174	188	179	233	222	198	206	229	182	119	40	195	110	269	194
1172	80	74	175	195	156	162	213	147	167	182	231	250	87	112	164	229	207	91	86	177	153	102	113	176	181	104	160	159	224	183	16	122	96	176	162	176	154	215	136	121	148	192	210	145	56	155	81	202	184
1173	72	84	55	77	101	102	285	129	166	50	53	283	162	169	30	34	320	63	77	51	47	117	115	204	231	140	77	92	197	178	30	116	78	66	69	123	131	275	150	132	62	83	186	132	52	152	105	69	71
1174	125	131	243	254	222	236	330	158	208	268	240	345	129	190	264	287	340	93	89	238	219	157	167	269	225	146	224	230	258	219	28	140	129	255	230	252	239	310	227	173	195	302	247	152	66	171	133	314	250
1175	197	187	259	304	231	271	299	295	333	344	326	403	201	252	321	335	381	224	218	280	237	152	177	331	357	182	244	291	301	235	30	282	201	295	288	270	270	381	406	327	269	333	327	172	75	230	166	304	225
1176	50	56	93	118	93	108	99	230	305	308	315	396	227	226	323	402	407	139	130	286	284	209	186	308	163	119	108	129	192	129	14	202	198	293	342	303	234	351	277	267	287	310	290	228	78	284	156	329	294
1177	109	129	253	273	257	297	338	196	258	369	338	341	181	216	294	329	322	85	96	269	216	162	149	248	298	116	220	234	328	211	41	178	159	234	285	291	253	336	229	175	262	294	255	150	71	196	156	312	274
1178	572	558	148	173	130	176	280	80	102	81	84	336	145	200	127	156	382	99	142	154	177	79	69	296	221	120	155	184	107	71	23	210	170	172	164	103	84	339	460	380	205	214	185	113	81	200	157	185	168
1179	38	49	220	178	414	385	428	1	6	193	157	414	4	5	146	160	364	49	54	233	187	208	218	341	3	4	114	90	1711	1969	38	1	0	112	124	150	258	399	71	62	221	185	443	221	72	1	4	32	28
1180	195	182	318	333	315	317	418	276	364	333	345	422	227	261	375	441	464	147	132	349	323	258	305	369	385	209	282	318	403	280	30	337	239	378	362	447	375	457	334	289	288	366	382	212	107	294	199	360	354
1181	0	0	0	0	0	0	15	0	0	0	0	13	0	0	0	0	7	0	0	0	0	0	0	12	0	0	0	0	0	0	0	0	0	0	0	0	0	13	0	0	0	0	0	0	3	0	0	0	0
1182	107	131	285	301	359	337	368	214	259	358	328	476	0	0	6	1	471	145	155	324	319	283	327	368	378	182	310	394	377	349	33	165	146	320	345	302	292	416	268	195	368	403	349	208	64	250	173	439	421
1183	66	67	112	145	41	48	366	70	135	126	119	346	110	142	97	110	386	75	98	139	122	66	49	348	184	93	85	103	88	65	31	99	81	94	112	67	58	395	165	144	100	99	86	69	91	207	109	231	199
1184	0	0	0	0	1	2	203	0	0	0	0	209	0	1	0	0	191	0	0	0	0	0	0	175	1	0	0	1	0	0	22	0	0	0	0	0	0	189	1	0	1	0	0	0	42	0	0	0	1
1185	205	218	355	347	334	258	494	331	416	379	402	458	217	239	281	379	484	145	167	257	222	178	155	384	354	174	269	289	531	596	44	337	235	378	394	537	459	499	402	296	334	373	491	251	111	395	301	476	401
1186	137	135	209	194	195	200	235	170	169	272	243	274	140	145	240	253	263	96	105	242	209	150	148	234	240	144	185	189	241	206	23	191	131	216	221	218	237	283	220	171	208	245	252	124	56	205	109	264	192
1187	116	122	174	188	129	106	286	121	155	146	111	237	168	172	162	201	296	65	85	113	89	90	68	178	191	105	90	100	83	78	17	95	67	107	89	94	73	185	247	200	121	130	164	92	43	172	143	122	128
1188	76	88	138	145	148	161	385	156	193	195	201	445	166	167	119	150	484	102	106	137	96	4	12	323	185	98	102	102	41	28	23	164	112	157	165	55	44	458	230	183	110	141	87	47	87	217	143	161	131
1189	156	142	256	265	253	242	319	188	235	235	227	314	149	185	234	294	308	121	121	253	203	164	166	260	250	156	229	244	294	231	26	216	140	243	257	272	257	291	261	194	244	246	242	144	73	183	151	323	244
1190	123	113	164	190	140	183	182	150	220	177	161	175	147	164	191	187	193	64	76	170	133	122	140	149	219	128	109	128	213	164	20	179	141	156	184	165	167	207	188	166	166	190	183	115	55	174	96	209	194
1191	146	122	186	203	201	174	240	157	166	199	186	234	104	115	158	205	235	79	76	211	172	113	121	179	202	113	174	184	216	149	22	149	116	182	186	183	158	222	195	187	183	199	213	108	66	147	125	190	194
1192	141	142	298	281	253	235	308	174	210	257	252	322	183	194	230	311	298	108	107	277	213	180	163	241	282	160	207	257	304	223	23	164	170	229	226	268	261	295	239	217	260	282	243	150	56	227	145	266	241
1193	209	213	336	382	317	345	434	293	376	362	430	488	219	229	364	348	425	136	137	328	240	207	215	334	464	242	345	390	437	333	34	282	213	329	358	354	315	445	419	316	389	393	444	197	83	320	195	377	348
1194	7	7	77	81	61	53	162	7	12	111	120	152	9	25	90	126	138	3	2	83	74	41	35	106	8	1	55	61	32	40	5	12	2	69	77	43	53	136	8	7	49	82	47	14	34	11	12	66	53
1195	220	179	182	234	249	300	429	223	296	239	246	423	239	282	144	135	467	127	121	191	187	249	303	358	266	156	155	216	245	231	26	249	194	182	189	288	272	443	363	248	184	200	233	136	78	287	187	243	222
1196	242	243	406	440	367	369	529	342	359	479	410	510	249	304	396	499	521	220	213	363	385	302	253	413	447	250	354	424	435	369	29	278	203	343	383	414	306	463	373	323	388	435	388	246	84	337	226	501	415
1197	22	38	47	52	63	48	70	147	177	214	182	213	135	121	155	211	221	72	81	154	174	105	114	163	91	59	81	116	103	92	4	124	116	182	198	178	135	218	196	141	191	210	174	108	42	199	122	208	203
1198	74	83	168	148	125	120	179	86	117	144	151	185	92	120	116	162	168	57	62	95	99	67	76	133	133	72	94	119	151	120	13	109	89	147	117	117	128	169	143	103	145	161	134	78	29	131	69	178	146
1199	121	128	198	243	208	250	301	220	294	244	268	366	183	223	264	308	376	111	95	268	188	189	161	280	302	144	291	267	287	253	36	277	202	290	324	322	292	441	288	224	289	250	291	151	60	301	172	270	252
1200	279	278	376	370	261	299	491	225	295	403	333	447	285	278	354	379	466	142	160	332	303	173	222	376	428	278	337	345	342	267	52	268	214	310	281	294	230	425	403	335	305	421	316	207	104	325	251	433	365
1201	28	34	136	134	18	27	132	155	171	148	168	158	96	94	121	138	161	39	28	146	118	5	0	129	120	83	112	136	0	2	22	177	149	162	182	11	13	224	126	100	120	150	16	16	24	171	86	142	145
1202	0	0	0	0	0	0	151	0	0	0	0	134	0	0	0	0	119	0	0	0	0	0	0	110	0	0	0	0	0	0	15	0	0	0	0	0	0	132	0	0	0	0	0	0	34	0	0	0	0
1203	164	114	119	144	159	158	272	107	146	241	233	279	51	64	135	142	255	66	71	200	153	102	114	228	201	106	177	189	266	215	24	131	112	185	156	198	162	246	261	199	185	215	243	139	65	112	82	205	159
1204	79	121	146	165	124	119	138	100	133	147	134	160	91	98	133	167	165	86	90	176	127	109	117	152	170	81	110	127	185	137	11	122	83	117	107	151	127	165	163	140	127	192	145	94	30	96	53	143	89
1205	97	103	189	149	160	160	213	135	178	192	194	253	116	147	190	202	240	89	96	175	144	135	121	201	228	129	158	199	202	181	11	138	124	205	184	191	157	291	197	175	223	235	254	112	69	155	98	219	203
1206	228	291	254	284	325	250	402	205	297	310	304	382	211	232	279	285	368	168	238	271	182	184	225	332	287	178	224	305	308	308	49	260	214	298	336	439	366	515	307	239	281	361	345	151	86	305	215	308	236
1207	102	130	247	288	257	252	301	223	270	274	311	379	176	179	249	288	298	109	120	285	234	163	200	290	340	150	233	329	324	261	31	239	159	272	285	280	271	340	301	228	249	329	259	151	70	250	149	370	247
1208	148	165	267	297	264	297	312	191	237	291	244	278	149	214	279	320	327	115	100	245	197	207	240	231	228	123	216	232	276	242	20	226	163	222	222	269	294	334	273	236	262	288	264	144	71	263	179	283	272
1209	4	7	16	19	164	183	852	18	32	229	195	832	44	32	222	296	817	12	8	18	17	96	80	635	3	0	6	0	315	188	45	11	16	76	65	413	355	897	3	1	13	21	181	119	151	5	12	12	13
1210	0	0	1	0	71	46	646	3	0	0	0	690	0	0	0	0	683	0	0	0	0	7	4	549	42	36	85	98	287	364	69	0	0	1	0	0	0	681	0	1	1	0	0	0	168	303	244	364	358
1211	113	135	208	215	211	219	237	161	222	212	204	281	150	169	204	235	258	112	103	215	183	142	128	222	207	136	180	208	260	193	17	199	145	218	247	277	219	268	228	208	235	225	246	153	59	161	99	251	234
1212	175	164	321	369	60	64	402	10	3	4	7	7	228	277	353	431	457	173	166	340	322	31	33	346	404	197	272	389	56	66	20	264	215	312	301	58	66	409	345	270	361	390	38	26	90	300	193	413	352
1213	110	89	213	196	113	113	361	74	86	216	217	346	138	161	196	237	330	68	98	231	197	79	92	302	95	61	99	146	100	103	22	155	115	267	277	148	106	337	50	57	57	53	73	29	66	219	157	293	226
1214	39	45	78	82	77	60	102	50	75	64	67	100	40	43	82	109	131	30	34	75	59	58	52	73	70	45	61	68	121	69	7	61	54	81	82	84	50	99	85	75	77	90	110	39	16	67	45	111	91
1215	5	9	29	27	23	9	17	21	8	25	21	26	12	12	19	32	23	19	14	25	29	12	23	34	20	13	23	30	25	18	1	17	12	29	26	46	34	38	27	24	30	24	23	18	3	14	18	32	36
1216	105	122	219	228	194	214	287	191	232	267	274	332	131	205	275	249	339	72	108	206	200	160	164	229	226	119	211	251	278	206	29	203	128	242	210	212	187	306	232	190	253	271	204	143	64	182	103	289	225
1217	46	53	94	93	92	88	138	95	93	131	117	138	56	70	102	156	141	52	59	135	103	78	82	128	124	75	125	94	112	113	14	99	69	102	126	120	113	161	116	83	125	133	141	74	30	115	52	154	113
1218	168	168	686	709	129	120	830	478	631	743	756	894	372	395	588	721	774	191	205	690	532	41	40	660	733	415	618	690	7	12	79	642	507	845	802	36	46	1035	677	516	661	681	125	93	165	557	373	745	692
1219	307	297	294	274	310	384	406	217	233	260	281	420	150	188	239	281	399	105	118	242	246	178	184	302	367	192	259	261	316	313	29	251	170	266	281	381	355	445	279	236	224	261	418	168	79	188	140	280	250
1220	174	174	287	303	271	248	353	225	255	302	261	328	167	210	318	380	367	106	124	279	260	181	185	315	312	175	261	259	336	217	32	189	170	244	292	305	260	316	262	231	274	319	305	181	60	205	149	307	315
1221	195	159	103	111	34	42	128	92	121	108	110	166	94	101	118	115	133	35	53	122	101	34	29	97	110	63	62	85	14	11	4	78	75	90	87	31	23	128	201	199	91	96	25	27	39	81	70	113	83
1222	0	0	0	0	2	1	118	1	0	0	0	124	0	0	0	2	136	0	0	0	0	2	8	100	0	0	0	1	3	4	16	0	1	0	0	1	1	106	0	1	1	0	4	2	29	0	1	0	0
1223	3	2	4	1	3	1	26	3	0	2	2	16	1	1	7	3	15	1	2	2	2	4	2	31	10	4	2	0	1	1	4	0	0	0	0	0	0	23	2	3	1	5	0	2	8	3	0	0	0
1224	106	71	194	219	214	247	250	121	139	204	204	226	108	140	190	198	226	60	71	147	177	144	152	194	227	109	189	195	239	183	10	148	101	208	226	197	185	264	156	128	190	203	207	120	32	154	89	206	190
1225	118	106	151	131	144	122	191	86	128	152	151	178	89	84	129	148	145	56	41	117	117	117	130	119	154	95	126	148	168	157	17	76	63	116	116	91	105	138	127	89	154	169	190	84	38	102	74	148	105
1226	0	0	0	0	0	0	122	0	0	0	0	114	0	0	0	0	74	0	0	0	0	0	0	129	0	0	0	0	0	0	20	0	0	0	0	0	0	104	0	0	0	0	0	0	47	0	0	0	0
1227	69	67	188	228	229	186	284	131	127	240	230	282	103	129	191	278	288	97	106	201	206	191	187	234	181	97	179	194	251	206	19	146	89	227	234	262	196	290	120	87	186	222	246	120	42	170	114	221	237
1228	178	202	373	391	382	386	475	170	185	330	361	491	230	251	343	295	477	58	64	289	234	153	233	401	265	178	292	318	313	255	27	36	44	314	320	247	210	492	137	134	294	372	242	147	79	74	56	405	315
1229	97	121	16	22	14	7	276	105	148	17	29	234	170	253	32	47	334	74	98	17	11	3	10	195	222	96	9	1	9	0	22	108	109	16	11	4	10	223	164	137	12	23	10	3	49	183	127	14	21
1230	188	242	288	248	243	272	305	168	245	253	233	328	169	173	259	315	300	122	108	198	212	162	178	224	302	139	245	221	274	218	21	242	201	220	283	294	227	326	233	185	221	250	273	141	57	241	155	322	252
1231	91	108	316	308	278	272	351	151	224	315	298	358	230	290	306	396	382	141	127	312	274	179	188	347	232	123	263	279	332	249	36	155	114	254	287	259	250	340	260	236	293	317	319	206	96	207	139	383	311
1232	483	492	483	586	615	553	681	477	576	719	527	704	337	360	499	621	644	226	291	542	427	301	269	522	683	364	497	635	821	680	43	326	238	457	448	509	426	529	708	579	502	570	678	408	109	440	308	593	545
1233	156	193	94	121	288	289	466	250	319	172	192	546	260	308	136	158	563	131	118	126	108	241	272	412	466	229	147	135	464	393	42	268	184	99	112	362	322	549	352	280	114	124	368	200	113	312	240	151	114
1234	33	33	90	96	100	97	106	82	91	105	90	118	46	57	82	117	136	30	53	92	77	55	62	96	100	52	70	111	67	58	8	80	64	93	106	104	97	117	128	103	83	109	120	64	24	33	32	125	95
1235	383	378	526	569	479	462	671	419	502	566	544	706	370	415	578	597	726	191	203	515	439	278	304	561	630	325	454	521	566	429	57	434	326	513	566	467	392	665	636	547	514	585	541	344	153	440	316	579	505
1236	11	12	119	154	131	129	184	12	19	194	153	239	46	58	166	202	190	8	6	218	212	84	57	232	15	10	149	186	328	226	12	13	12	135	161	126	148	168	49	34	157	184	195	120	29	7	3	120	138
1237	49	55	16	5	177	167	234	60	82	6	6	242	84	87	36	40	219	55	92	28	28	103	84	206	120	71	18	12	136	134	12	71	60	9	11	99	124	180	141	94	29	23	151	57	38	108	86	13	11
1238	133	127	212	221	193	228	244	149	201	218	209	209	109	140	234	213	243	78	81	191	152	105	98	189	244	139	203	195	191	175	20	160	120	211	204	226	152	236	202	138	168	189	201	121	41	182	98	219	203
1239	423	404	726	686	550	540	842	417	537	732	583	828	377	460	805	864	922	382	528	580	533	338	421	667	676	327	557	657	666	578	86	546	403	682	695	736	619	908	626	471	597	721	656	352	183	487	340	791	677
1240	302	308	58	71	57	51	162	89	129	85	73	199	32	37	65	126	200	42	57	100	60	27	33	164	90	51	83	94	98	80	19	64	56	62	61	94	69	177	139	95	89	110	94	60	49	110	85	88	99
1241	49	54	158	123	124	147	162	90	87	117	103	142	35	36	86	98	133	36	44	124	93	67	74	131	180	100	129	170	185	151	8	71	88	137	126	159	145	182	75	64	115	130	112	77	24	75	81	134	114
1242	376	378	657	703	622	618	767	297	334	445	372	431	297	310	369	437	484	160	195	475	420	304	378	508	399	209	285	365	425	309	41	269	191	415	424	334	342	534	599	428	503	585	532	347	165	437	241	674	558
1243	5	8	76	94	149	178	495	0	3	112	123	471	106	129	160	167	509	5	10	43	55	34	43	397	1	0	62	73	261	178	39	17	14	87	72	240	255	564	29	22	53	66	262	121	99	14	16	109	83
1244	122	111	181	193	166	141	204	133	189	176	172	228	97	121	150	182	203	69	93	217	160	212	162	180	203	113	160	187	206	203	17	183	128	195	195	271	204	256	200	165	188	225	214	120	45	177	93	198	170
1245	3	1	4	8	2	2	256	0	1	6	2	261	1	0	4	6	230	0	0	0	0	6	1	229	1	1	3	4	1	0	30	0	0	1	5	1	2	360	2	1	2	3	4	2	92	1	0	4	2
1246	154	149	277	291	300	276	336	180	259	291	317	358	184	160	220	327	337	93	110	274	263	161	204	287	294	169	253	259	315	254	26	205	159	300	251	253	254	344	258	211	262	302	282	153	59	242	142	319	283
1247	51	58	142	193	186	218	296	58	77	118	112	279	54	74	144	161	287	58	55	133	102	113	151	231	152	76	158	180	219	204	21	70	59	163	172	250	179	306	73	60	104	151	203	94	52	108	80	161	108
1248	101	98	177	170	143	166	213	118	150	192	198	232	106	140	223	246	209	73	61	195	135	105	104	173	211	82	143	179	174	185	11	155	117	233	223	218	161	266	128	119	158	171	169	106	52	162	113	271	190
1249	143	170	298	399	308	293	366	221	291	313	282	402	156	218	301	382	344	129	156	333	276	223	248	359	378	167	289	318	344	342	34	233	170	312	316	360	250	388	280	271	293	383	352	222	77	269	184	403	352
1250	195	200	313	369	265	319	396	254	334	371	335	422	259	256	346	454	408	137	135	318	261	245	242	332	376	203	279	396	352	337	39	316	244	440	383	432	366	544	328	230	327	389	315	219	82	264	231	422	318
1251	22	21	26	37	78	110	156	10	17	45	32	144	29	32	20	27	164	21	17	23	36	78	98	130	47	22	50	61	148	81	12	15	5	22	24	80	83	206	15	17	22	29	71	40	25	24	17	11	20
1252	200	202	414	451	321	330	515	296	370	451	409	502	276	367	480	511	622	152	173	388	329	222	265	444	406	235	336	392	421	314	52	410	324	536	490	486	419	636	380	348	430	464	416	270	128	336	212	489	438
1253	145	168	122	127	136	130	142	104	143	127	139	162	105	115	132	141	163	54	52	107	86	90	104	144	189	105	89	112	149	118	13	91	73	89	88	126	125	133	195	128	114	123	141	79	28	116	68	149	120
1254	175	157	195	231	227	225	231	223	277	211	197	234	119	139	188	225	201	96	72	210	181	121	129	166	296	168	197	195	236	207	12	185	134	207	236	256	202	270	330	284	197	235	200	103	20	199	130	255	187
1255	6097	6994	353	390	292	267	364	432	603	326	278	365	573	728	343	387	463	338	226	255	247	151	152	273	247	140	199	258	277	255	33	589	482	258	286	285	243	386	652	536	260	311	317	190	82	466	331	341	248
1256	211	198	343	365	253	245	355	187	229	356	342	463	142	195	282	344	383	145	147	281	228	135	172	359	585	295	367	403	415	331	46	123	112	244	304	260	188	371	229	207	278	299	263	121	98	338	223	465	376
1257	373	382	422	455	368	435	512	484	540	448	454	593	315	358	381	467	512	229	248	445	344	274	304	426	524	255	302	364	464	376	39	14	12	7	9	163	182	512	460	417	171	170	505	282	100	363	243	499	381
1258	407	424	293	282	261	293	339	221	341	305	304	362	232	206	292	401	333	109	103	250	234	170	204	256	406	214	236	257	257	221	19	246	204	315	327	304	299	367	272	249	225	304	287	138	50	195	146	274	229
1259	60	53	102	127	112	102	157	102	114	143	145	161	111	100	177	186	186	41	57	109	133	92	86	134	140	106	131	117	138	123	16	161	113	210	171	215	201	220	124	105	139	129	136	103	37	129	56	166	116
1260	3	2	4	5	2	5	55	0	1	1	0	70	2	6	7	5	70	2	0	1	1	0	0	62	4	0	0	1	0	2	1	0	0	1	0	0	4	67	0	0	5	0	1	3	8	1	2	0	1
1261	0	0	0	0	0	0	198	0	0	0	0	164	0	0	0	0	100	0	0	0	0	0	0	166	0	0	0	0	0	0	6	0	0	0	0	0	0	245	0	0	0	0	0	0	50	0	0	0	0
1262	30	34	105	84	78	75	88	62	82	78	66	108	69	94	101	126	111	34	26	74	70	27	52	65	66	51	72	90	87	52	4	50	34	63	53	44	51	58	89	69	70	78	91	35	11	59	26	111	89
1263	164	203	188	244	0	0	363	152	238	221	205	285	141	161	204	232	311	98	101	217	173	0	0	205	260	119	191	202	0	0	18	121	118	119	118	0	0	239	261	196	139	193	0	0	65	222	135	142	149
1264	111	131	226	259	155	184	284	148	187	165	210	246	154	139	157	197	258	92	120	186	165	133	169	200	246	139	183	204	240	172	17	161	110	151	174	183	145	221	271	194	203	233	258	126	59	129	95	229	208
1265	31	32	63	58	62	62	80	60	69	66	65	79	36	43	50	53	55	21	26	59	45	31	40	51	71	34	42	55	65	54	4	55	35	63	61	74	48	67	55	33	58	73	53	31	9	43	39	77	68
1266	118	128	215	258	214	235	288	173	197	231	254	280	167	180	274	279	299	93	90	199	207	163	175	218	300	154	176	229	290	228	20	183	146	267	241	262	259	319	224	167	263	283	307	147	36	187	116	312	233
1267	0	0	0	0	0	0	55	0	0	0	0	287	0	0	0	0	203	0	0	0	1	0	0	207	0	0	0	0	0	0	12	0	0	0	0	1	0	213	0	0	0	0	0	0	49	0	0	0	0
1268	136	146	223	224	197	202	251	188	224	274	290	317	196	197	285	356	378	104	138	255	209	187	185	300	345	184	200	255	303	236	24	179	118	212	230	275	209	297	305	230	263	314	271	136	85	224	151	269	261
1269	254	261	348	424	344	408	452	336	458	466	389	480	349	319	427	458	506	241	247	325	341	253	215	427	472	214	331	373	387	328	31	323	249	370	369	428	318	440	527	411	405	457	422	237	107	355	243	481	417
1270	177	196	372	349	255	311	410	330	357	477	461	473	257	249	421	527	461	145	135	355	299	199	188	392	456	245	295	384	401	253	33	286	232	387	397	362	313	473	368	254	351	394	333	182	86	323	191	433	362
1271	58	73	176	163	160	176	247	86	98	161	150	229	93	114	140	152	203	63	74	157	97	126	126	181	159	89	143	176	180	193	12	113	90	155	136	240	174	232	118	83	103	132	179	91	46	109	71	196	150
1272	135	165	307	315	215	233	428	280	372	360	332	455	240	323	326	391	478	169	155	417	415	191	226	357	436	217	256	326	184	165	43	331	247	389	415	295	267	424	318	251	356	395	251	167	89	322	250	421	340
1273	40	40	207	220	188	242	248	63	68	222	228	271	119	123	198	252	241	86	93	185	190	115	166	231	58	28	195	234	227	169	11	70	46	215	236	222	227	275	84	57	235	296	237	112	51	86	47	223	220
1274	58	59	217	232	266	233	292	96	104	251	223	245	118	165	240	256	301	80	80	215	195	105	149	231	292	120	196	258	256	230	18	115	107	241	215	274	244	294	146	84	231	216	277	148	66	190	110	248	208
1275	6	18	17	36	13	24	200	28	56	71	61	211	36	32	64	93	194	18	25	70	66	20	28	160	96	66	52	55	87	81	21	58	49	98	85	82	67	227	74	62	72	84	83	58	47	68	46	93	51
1276	181	199	323	322	256	312	386	263	326	357	359	424	220	244	337	324	403	157	195	378	296	178	212	326	394	217	257	351	333	284	51	275	215	299	291	243	264	405	358	292	289	317	319	163	71	282	181	457	323
1277	277	316	444	513	358	382	559	338	337	470	427	570	239	216	429	492	542	184	193	388	322	261	274	457	492	255	342	379	352	318	43	300	231	346	338	380	278	453	404	325	374	432	404	218	116	335	236	446	425
1278	3343	3112	201	223	271	310	377	241	299	202	169	361	816	908	267	265	412	1022	1435	264	230	171	174	267	319	176	161	230	303	229	17	394	292	261	259	301	262	415	656	502	306	338	305	192	56	529	371	359	299
1279	228	207	414	467	349	373	505	264	347	414	360	532	226	257	382	410	489	262	237	393	313	216	293	386	405	264	342	426	409	348	34	303	218	368	350	408	327	496	433	338	431	458	424	189	105	341	197	494	387
1280	658	585	431	467	349	380	581	530	668	495	506	621	451	505	486	550	646	507	405	486	436	375	344	479	657	319	406	475	518	467	62	576	405	613	572	575	572	687	729	682	462	553	522	290	154	423	291	515	529
1281	157	143	68	78	70	65	110	158	214	190	199	238	179	195	167	179	226	65	81	155	143	135	168	180	82	44	76	67	118	103	13	196	141	186	193	170	165	201	299	200	143	186	175	119	41	123	81	192	172
1282	39	35	109	85	0	0	95	59	71	104	87	117	79	76	99	99	123	26	56	96	70	0	0	95	94	57	77	85	0	0	10	74	63	76	104	1	1	92	108	62	74	118	1	0	28	51	59	113	105
1283	102	81	187	175	144	163	265	102	190	193	181	218	106	117	171	194	247	75	74	150	113	128	116	165	260	135	133	161	195	160	20	143	114	153	140	195	176	224	159	134	160	190	164	122	39	156	100	187	168
1284	79	88	128	119	99	104	136	92	120	128	142	155	92	91	109	169	192	50	67	137	128	96	93	142	135	59	96	109	136	101	10	140	96	146	132	129	124	196	179	116	146	175	125	98	38	118	74	146	143
1285	0	0	0	0	0	0	108	0	0	0	0	112	0	0	0	0	79	0	0	0	0	0	0	83	0	0	0	0	0	0	9	0	0	0	0	0	0	107	0	0	0	0	0	0	16	0	0	0	0
1286	148	159	163	176	154	133	238	152	173	204	206	202	113	120	160	187	230	79	80	116	160	105	91	163	146	113	117	142	165	141	14	185	143	207	201	219	207	315	185	143	157	173	161	95	51	146	87	186	174
1287	216	273	209	190	318	349	333	209	379	226	201	292	215	211	124	175	299	104	84	194	177	191	251	262	325	163	145	154	275	190	27	267	208	178	200	333	330	384	311	244	170	182	301	172	71	339	292	179	169
1288	165	153	281	348	12	21	415	281	335	385	394	498	227	263	342	396	425	108	133	345	290	3	16	354	539	291	350	346	45	24	31	354	234	358	408	39	30	553	307	250	342	417	21	8	102	309	212	389	300
1289	139	148	299	338	317	285	395	228	283	369	305	385	189	192	338	424	498	169	157	347	302	194	184	339	330	197	260	329	383	320	36	275	207	381	314	376	314	454	275	225	372	364	353	224	90	276	194	372	362
1290	241	248	375	437	425	433	535	248	312	437	426	532	222	260	459	462	555	161	212	379	364	201	234	433	506	293	378	421	473	423	42	256	241	425	389	466	395	542	380	295	387	468	415	229	88	299	240	460	366
1291	1370	1543	309	331	298	277	309	98	117	277	273	304	137	127	391	404	385	171	17	290	233	179	198	255	190	112	252	274	337	281	40	60	63	317	286	318	314	322	22	25	302	333	328	149	83	109	70	352	254
1292	163	142	215	226	242	263	332	149	196	247	230	286	122	147	199	235	254	93	104	205	180	152	135	234	271	138	199	213	230	180	23	209	155	238	256	281	215	330	211	176	184	216	228	128	48	174	131	287	235
1293	77	74	113	101	107	112	147	64	102	95	90	131	41	62	86	84	133	46	41	108	93	61	90	114	120	61	75	112	102	76	11	88	61	100	107	87	98	113	115	78	108	101	104	57	20	85	68	153	120
1294	246	275	511	602	545	580	704	314	419	531	497	658	361	383	562	635	672	231	241	505	461	242	246	474	450	302	388	545	529	443	60	415	310	525	551	624	493	717	382	354	426	505	502	255	134	363	247	617	486
1295	149	163	262	323	272	289	327	181	238	301	256	347	187	201	274	349	372	113	110	261	193	175	186	300	255	132	218	231	301	222	26	240	188	304	280	316	268	366	218	164	269	328	327	173	59	266	185	367	303
1296	288	278	304	337	23	20	387	271	327	358	356	401	220	239	359	399	424	148	138	309	279	9	3	327	463	250	315	335	53	72	26	352	250	353	301	11	11	407	330	268	299	341	12	5	79	291	191	381	274
1297	99	91	219	177	157	192	228	133	186	217	221	242	110	124	182	230	268	71	101	189	172	109	99	206	198	119	177	237	215	177	17	154	96	166	204	191	161	247	154	160	189	217	196	110	48	145	125	226	206
1298	80	74	162	180	158	183	184	144	143	172	180	216	85	101	131	180	160	54	57	153	121	97	82	152	165	116	140	141	223	156	13	112	99	166	169	181	147	198	199	155	161	220	182	111	35	126	90	181	154
1299	4	3	12	11	3	8	116	1	5	7	3	104	1	5	4	2	83	0	3	2	1	1	1	59	6	2	4	6	2	2	8	2	3	6	4	6	3	88	4	4	3	2	7	2	11	7	5	9	5
1300	73	61	136	122	172	191	196	97	113	164	172	252	92	108	136	147	205	58	61	108	113	153	190	202	138	81	151	168	210	185	28	58	61	94	107	168	159	214	98	86	113	131	212	118	54	90	76	145	124
1301	187	209	368	450	346	324	476	272	335	418	429	486	283	328	510	498	535	183	174	441	378	220	288	404	460	242	349	445	431	369	38	369	251	451	444	392	386	510	410	388	444	481	397	256	68	334	209	425	385
1302	67	82	118	114	110	105	139	90	110	141	118	157	89	84	103	104	155	106	133	127	85	89	119	150	132	70	105	100	151	115	12	110	72	123	120	104	86	180	93	79	92	112	79	31	24	113	79	139	133
1303	169	172	254	268	190	249	289	198	302	276	261	391	227	255	282	277	323	198	234	259	221	187	144	311	271	154	232	252	240	202	32	136	106	143	189	167	162	235	261	213	240	264	271	140	69	251	163	302	236
1304	64	54	102	84	86	77	114	78	104	79	92	138	62	71	74	97	130	31	33	79	100	73	67	109	117	53	73	117	105	99	6	59	56	75	89	41	43	118	99	92	102	108	102	81	23	86	53	131	84
1305	204	197	417	441	347	400	522	310	406	528	480	585	298	352	475	560	614	173	206	469	380	348	385	471	495	270	415	484	499	424	54	378	238	409	473	408	428	543	427	377	461	563	482	304	169	371	184	482	465
1306	100	118	199	228	199	250	268	163	245	268	228	295	145	151	241	270	321	96	94	233	195	135	190	206	285	134	231	227	288	218	35	222	156	252	241	313	225	279	276	207	205	282	269	170	77	202	130	251	222
1307	108	80	177	182	156	149	212	132	207	201	159	223	112	88	165	192	217	77	72	200	178	93	109	166	203	132	177	156	203	182	14	177	99	196	189	191	179	229	155	115	152	189	185	100	47	126	116	181	147
1308	142	157	356	383	381	394	493	137	192	297	321	406	150	189	298	304	391	115	117	335	242	196	188	348	312	181	281	286	309	318	34	219	151	279	344	331	301	361	210	157	306	343	374	216	81	252	190	352	305
1309	310	307	322	361	291	333	403	269	356	270	267	397	290	300	313	437	418	589	473	281	262	178	232	342	428	205	239	316	361	267	33	396	266	388	381	447	388	482	377	368	297	348	374	210	81	327	215	323	355
1310	334	295	542	578	454	509	598	404	522	548	562	660	172	181	39	47	573	212	202	496	443	291	297	485	649	330	474	553	644	504	58	455	325	578	623	620	597	722	596	516	518	582	576	312	130	474	286	518	441
1311	136	150	272	352	287	290	342	248	311	291	351	387	183	205	347	324	404	154	157	274	272	154	163	303	354	184	262	300	305	290	26	211	157	280	256	286	233	319	313	280	336	322	319	177	59	253	166	317	303
1312	77	48	123	147	124	140	182	107	127	119	157	163	75	89	139	201	189	49	58	120	94	60	67	130	153	79	99	142	148	99	8	105	76	138	130	120	117	169	132	108	138	146	119	105	20	102	58	140	134
1313	222	208	466	527	334	358	625	276	357	537	439	562	286	339	510	584	640	158	207	524	454	173	181	498	476	255	395	462	316	301	74	411	273	545	565	365	338	747	419	343	460	474	289	154	132	397	252	595	487
1314	110	122	191	186	115	103	296	105	139	155	186	280	109	139	233	229	286	58	84	159	177	93	110	222	268	145	150	191	290	245	19	138	118	179	198	159	151	270	214	153	170	218	239	109	63	155	108	192	200
1315	38	35	117	132	85	95	161	69	63	136	101	162	90	86	144	181	181	48	49	147	125	111	126	136	104	57	85	89	109	87	24	98	64	151	157	106	130	202	84	71	146	155	129	85	55	60	62	145	117
1316	135	125	137	208	150	168	232	111	221	187	196	210	113	140	185	184	235	70	82	192	167	148	160	148	204	116	151	167	190	166	15	199	152	219	203	277	205	257	226	152	197	228	212	113	48	165	113	188	167
1317	74	110	220	254	153	203	296	130	167	205	239	292	221	191	267	383	347	119	88	241	212	135	118	234	209	143	193	212	198	144	26	149	142	259	263	177	189	326	209	147	188	234	193	130	69	181	109	277	232
1318	232	278	183	170	0	0	232	27	24	64	62	275	11	10	77	73	320	98	121	180	182	0	0	232	163	86	172	193	0	0	28	53	40	110	103	0	0	276	100	80	123	132	0	0	74	106	75	193	173
1319	14	18	74	61	0	1	347	15	22	63	51	272	51	76	90	100	283	21	24	58	47	0	0	197	6	3	21	34	0	0	23	26	15	58	62	0	0	325	34	28	61	43	0	0	43	68	83	41	33
1320	132	168	255	271	323	257	355	239	287	334	311	349	193	239	290	335	413	110	129	288	217	173	186	296	320	153	229	332	335	302	33	243	187	261	260	311	260	370	246	252	288	337	300	189	79	294	165	336	278
1321	0	0	28	20	19	13	533	0	0	3	2	528	0	0	22	26	408	0	0	7	15	5	3	420	0	0	5	8	4	1	49	1	0	14	15	2	2	547	0	0	10	9	4	4	98	0	0	31	25
1322	392	374	763	860	775	815	893	536	597	846	774	844	477	502	716	802	855	283	290	668	603	557	571	737	844	457	716	801	856	709	86	514	451	734	770	823	806	937	752	545	710	829	872	491	173	603	376	895	749
1323	135	151	176	210	177	166	219	135	160	201	178	165	110	121	184	225	233	69	66	165	128	83	88	162	191	119	131	138	157	136	22	118	108	181	160	178	182	214	189	128	146	167	197	127	32	154	91	210	177
1324	158	160	313	326	302	304	417	239	298	310	341	397	190	229	314	314	398	129	119	295	232	205	172	343	366	218	260	290	360	304	22	270	192	347	352	321	326	404	299	257	295	328	342	187	77	278	221	361	312
1325	100	95	268	285	243	272	373	137	189	321	312	316	124	173	341	384	406	105	119	301	243	194	186	245	276	153	227	279	315	265	46	173	137	257	235	226	214	316	224	164	261	317	269	184	82	193	157	342	306
1326	102	108	148	137	154	135	207	137	151	190	180	209	108	101	157	207	199	66	84	173	135	97	65	190	207	74	162	187	190	177	16	190	138	248	198	189	180	269	199	145	180	185	176	112	32	174	113	206	166
1327	143	159	517	581	561	579	687	319	482	525	547	659	235	246	427	576	629	146	172	455	477	391	462	500	401	247	453	496	575	479	63	381	310	556	553	658	648	652	333	285	429	494	541	338	105	443	323	542	446
1328	36	43	76	60	62	66	137	63	75	42	47	158	63	85	76	77	158	30	34	29	23	21	41	113	74	40	51	45	61	55	14	33	30	53	30	55	40	151	72	61	46	73	97	49	38	75	51	40	46
1329	142	159	277	389	326	337	441	210	310	361	310	392	195	178	271	291	378	109	137	325	284	235	224	340	352	161	249	315	352	261	27	247	188	365	312	347	334	420	303	248	324	365	343	201	89	253	214	419	286
1330	74	68	93	117	112	106	230	52	47	69	59	234	101	94	179	161	274	67	46	72	56	58	80	178	151	80	147	142	117	117	31	70	49	90	85	110	108	245	94	111	100	136	126	69	55	97	78	177	152
1331	244	225	435	459	411	394	542	326	394	450	408	520	246	331	443	540	589	266	269	402	381	244	289	432	489	258	389	438	481	410	41	280	223	356	375	450	360	505	426	369	424	520	512	233	104	399	201	499	448
1332	116	115	303	298	350	301	360	175	235	300	267	382	75	90	236	254	354	118	121	285	231	194	248	314	342	165	270	274	395	332	29	182	130	238	242	221	222	269	255	206	230	310	335	178	51	248	166	326	259
1333	216	207	283	290	159	167	341	179	274	229	255	308	191	205	275	312	280	91	120	251	253	35	31	254	336	147	235	256	66	48	22	199	145	220	199	106	76	268	265	246	238	293	92	57	44	232	134	251	218
1334	224	233	380	493	397	404	523	270	327	412	408	494	228	280	421	480	512	178	168	415	383	252	295	450	448	255	384	401	462	372	50	331	220	383	366	421	390	479	392	311	384	436	386	247	128	344	223	453	397
1335	56	56	135	133	190	203	271	77	113	155	137	270	109	133	148	183	246	54	70	129	116	158	160	218	122	83	123	163	235	200	28	123	97	169	181	275	211	297	92	85	145	138	249	114	54	107	80	153	124
1336	148	171	323	360	296	318	345	269	332	373	399	404	240	265	383	454	457	119	148	352	319	234	234	315	454	216	335	354	490	337	16	307	240	325	335	392	361	426	322	285	393	393	383	242	58	327	217	382	323
1337	318	347	474	513	429	355	714	286	423	514	467	706	375	361	501	526	733	226	214	467	386	163	157	616	569	337	400	476	458	410	68	440	315	496	496	506	381	709	511	463	436	576	452	253	198	443	279	598	471
1338	225	187	222	274	151	85	170	184	268	174	171	160	46	36	189	200	178	48	38	208	145	87	82	150	0	0	29	38	234	202	16	42	45	248	233	12	21	172	254	205	245	352	161	81	35	144	112	358	273
1339	172	186	264	350	292	362	368	239	344	303	291	407	170	218	273	321	389	127	131	280	245	220	236	333	307	211	285	296	347	272	22	223	171	316	309	305	320	416	286	261	361	296	312	177	82	272	203	387	348
1340	14	18	4	8	19	20	148	18	36	20	11	229	37	29	8	10	190	4	7	11	6	30	30	142	23	6	6	10	36	27	7	7	6	6	7	22	24	136	15	15	7	8	23	21	29	32	40	5	4
1341	204	223	330	441	331	369	408	274	303	374	392	424	249	243	365	404	444	145	120	320	274	215	301	319	350	182	256	325	353	284	28	240	223	353	363	323	297	442	352	301	316	386	337	185	82	287	181	403	306
1342	146	160	282	298	269	250	289	216	232	291	254	318	167	173	250	312	332	116	137	251	240	164	203	251	274	142	184	288	339	230	23	227	153	219	253	269	226	331	291	208	325	319	326	149	67	238	167	272	283
1343	177	211	222	263	288	309	389	260	331	268	293	433	244	251	316	334	434	112	125	295	214	204	224	308	332	198	235	283	327	288	36	318	214	365	314	408	415	498	300	235	214	303	362	169	105	332	235	377	331
1344	123	138	255	282	280	291	412	197	237	298	301	430	198	198	240	308	462	129	142	340	294	202	176	344	369	224	246	319	329	262	33	213	178	267	264	304	280	440	259	253	230	293	287	199	79	245	131	328	265
1345	107	135	201	294	207	192	317	140	161	224	216	267	125	129	190	252	246	70	89	207	198	121	159	177	253	132	179	229	200	212	23	136	121	178	165	185	156	223	215	150	189	217	192	88	45	172	124	227	206
1346	0	0	0	0	1	0	239	0	0	0	0	267	0	0	0	0	287	0	0	0	0	0	0	164	0	0	0	0	0	0	18	0	0	0	0	0	0	155	0	0	0	0	0	0	38	0	0	0	0
1347	22	25	2	4	1	5	161	39	36	1	0	178	55	60	4	7	193	15	16	3	1	3	1	167	89	52	0	3	8	5	19	43	45	4	2	4	11	230	50	30	2	0	8	6	26	69	48	6	7
1348	297	343	125	194	135	126	671	380	471	92	93	700	309	353	61	74	668	175	189	83	67	66	62	558	528	284	46	69	178	219	45	494	360	150	114	187	209	799	533	387	86	89	162	108	156	517	301	133	139
1349	11	6	17	36	71	81	1028	17	15	24	24	1000	9	11	41	41	1074	9	10	22	18	56	57	824	20	12	17	16	284	150	96	19	20	40	44	171	167	1049	18	11	19	20	184	92	208	18	21	22	16
1350	112	155	277	334	237	273	351	196	261	282	294	391	188	172	297	343	399	118	115	306	237	183	171	292	236	120	259	290	312	241	29	229	166	319	364	295	272	424	226	222	257	290	235	142	73	223	178	345	294
1351	270	253	72	91	312	352	295	116	163	8	17	271	153	200	22	30	309	103	134	39	33	130	120	219	291	142	180	157	296	255	21	188	124	112	118	286	230	360	183	153	90	92	258	129	54	178	95	157	178
1352	127	131	258	270	245	266	353	173	240	268	254	343	254	271	270	288	344	108	115	283	239	193	165	285	254	120	200	247	232	216	24	198	157	237	220	244	189	341	264	214	231	329	238	152	76	254	162	304	233
1353	203	215	417	396	379	412	487	280	349	514	408	539	257	320	426	468	547	147	196	445	373	236	248	441	463	265	391	403	463	391	42	337	244	409	411	417	355	534	374	297	419	484	412	238	116	357	227	468	371
1354	86	84	181	195	160	167	225	95	136	168	187	136	90	92	146	203	192	71	73	180	155	122	131	157	175	92	122	191	169	139	12	147	107	201	206	216	151	193	156	115	166	209	216	101	29	132	86	216	167
1355	465	474	274	280	198	216	364	317	405	277	262	382	343	346	209	279	376	467	351	263	196	284	269	307	432	204	191	244	352	251	24	385	293	271	287	339	341	459	644	500	289	315	292	202	78	273	164	262	247
1356	112	135	254	250	227	178	278	180	206	237	219	264	179	206	253	286	301	75	95	241	185	128	132	226	295	144	187	252	277	198	26	144	111	171	195	220	128	236	240	179	209	255	246	115	50	196	129	223	270
1357	249	274	475	526	414	507	601	308	373	592	521	647	313	361	562	627	703	289	251	515	453	228	178	576	575	284	468	533	627	446	49	340	247	431	488	523	515	599	291	216	454	547	490	309	141	431	266	609	457
1358	120	119	258	238	220	246	318	167	163	285	230	277	124	170	262	246	310	65	82	215	207	136	127	195	234	131	206	207	205	230	33	197	173	243	288	294	227	349	220	182	244	228	216	146	65	200	105	308	240
1359	109	91	201	240	182	182	256	145	163	262	219	235	98	139	165	213	212	83	77	179	163	125	158	159	188	115	166	214	193	156	16	191	133	230	239	262	198	352	187	142	215	233	204	134	46	159	112	179	177
1360	1	3	5	3	5	6	189	1	4	5	3	173	0	2	14	17	165	0	1	0	1	0	0	148	0	0	5	3	1	3	24	0	2	7	9	2	4	217	0	0	6	8	0	0	28	9	7	22	11
1361	409	391	224	236	230	243	255	224	205	182	164	231	143	191	217	210	282	87	100	193	179	168	152	225	284	151	208	195	259	185	16	215	139	197	156	194	199	209	415	309	216	188	214	108	50	177	126	233	199
1362	155	179	324	303	252	298	375	192	258	269	289	363	163	208	291	276	312	126	138	294	217	158	162	277	368	182	239	311	354	264	34	254	182	313	272	314	246	350	253	247	298	299	268	146	66	240	170	336	248
1363	260	270	295	334	75	66	366	210	305	365	293	412	190	220	288	339	416	122	125	294	278	75	93	315	378	209	251	325	339	267	43	244	170	316	280	140	132	333	343	304	354	386	81	64	88	257	197	382	333
1364	25	15	33	20	21	37	304	26	36	24	22	277	32	54	10	18	281	13	11	25	21	11	20	186	21	17	14	23	37	47	25	17	17	13	10	14	13	207	21	17	16	12	20	18	48	20	22	16	18
1365	0	0	0	0	0	0	195	0	0	0	0	219	0	0	0	0	231	0	1	0	0	0	0	143	0	0	0	0	0	0	13	0	0	0	0	0	0	200	0	0	0	0	0	0	36	0	0	0	0
1366	146	162	275	305	290	265	353	243	274	357	344	386	185	195	323	357	374	125	135	328	249	211	201	327	340	195	265	324	298	238	20	249	235	281	355	341	326	359	307	238	307	355	352	230	63	300	165	368	325
1367	234	266	265	241	292	366	328	223	255	262	282	318	222	267	250	283	323	104	128	258	191	187	231	264	291	181	202	286	803	605	26	228	156	221	276	315	336	341	270	216	230	233	336	180	70	203	132	286	233
1368	155	146	266	259	200	232	335	214	241	271	289	313	194	185	242	291	355	122	161	290	238	148	200	285	320	196	264	302	257	238	40	197	159	230	263	241	202	320	303	200	242	296	276	162	96	237	177	322	267
1369	0	0	0	0	1	0	262	0	0	0	0	343	0	0	0	0	325	0	0	0	0	0	0	300	0	0	0	0	0	0	27	0	0	0	0	0	0	350	0	0	0	0	0	0	55	0	0	0	0
1370	80	73	133	122	111	124	125	95	108	125	90	134	95	101	128	150	157	55	46	134	111	84	72	106	161	75	96	113	151	138	2	115	57	121	98	104	129	133	159	130	121	155	132	80	20	114	77	148	133
1371	202	218	386	403	335	418	474	309	302	390	382	478	210	212	380	383	499	227	168	400	303	263	281	395	286	198	259	323	432	402	42	278	222	324	352	423	330	526	340	267	346	390	432	205	89	322	231	472	429
1372	0	1	5	11	42	54	120	10	3	41	51	288	2	4	23	16	270	0	1	15	10	103	109	213	9	8	10	5	266	248	13	0	7	11	5	216	221	278	7	3	6	4	166	84	56	50	26	47	33
1373	197	177	267	294	313	315	377	210	284	344	299	373	210	207	285	336	345	114	158	256	226	132	181	314	366	181	216	284	267	248	26	193	162	274	289	290	275	354	329	245	304	322	304	173	106	236	192	326	266
1374	81	90	238	233	168	172	260	103	136	282	243	251	115	109	194	225	228	74	83	240	178	144	135	242	195	98	175	257	207	158	17	154	113	282	264	281	252	335	173	128	219	242	192	124	43	158	95	251	187
1375	275	233	236	196	210	256	292	71	89	190	176	333	235	273	222	209	318	61	72	194	152	157	174	233	145	74	149	180	265	213	27	157	121	227	230	274	256	335	341	270	215	241	275	155	66	227	122	293	258
1376	182	159	330	377	345	325	387	300	343	426	407	440	260	280	354	437	470	164	184	358	313	214	279	361	386	235	310	356	437	405	29	314	234	382	391	412	359	461	385	279	375	465	385	240	84	332	188	451	340
1377	317	309	526	561	457	527	674	458	510	600	552	655	376	339	519	560	635	283	238	585	495	349	376	517	617	338	433	603	593	485	32	460	350	534	569	611	481	718	560	486	490	585	576	304	112	486	308	672	581
1378	112	126	204	230	198	210	221	334	496	238	236	268	113	144	210	238	234	69	79	214	177	107	111	150	298	181	208	229	286	162	20	234	157	260	278	295	237	280	333	299	227	208	219	125	53	286	303	262	193
1379	85	91	149	133	126	115	163	96	126	123	140	141	84	84	116	139	167	51	66	167	119	107	77	137	157	69	94	160	161	108	17	125	76	189	206	175	141	229	145	130	151	166	133	109	37	109	93	183	151
1380	70	51	100	137	84	121	121	85	88	105	113	123	59	72	104	106	133	50	41	128	107	107	101	110	119	64	78	81	144	81	5	133	94	153	140	148	128	183	123	85	135	117	117	66	20	75	64	102	132
1381	93	95	198	215	153	192	239	135	170	231	191	273	125	118	194	196	220	66	88	230	166	126	129	254	225	124	202	211	245	228	27	118	97	182	129	171	151	214	211	146	223	256	248	125	50	175	95	255	211
1382	197	217	361	386	322	325	427	253	335	370	338	418	323	362	359	422	499	162	162	336	256	237	242	351	402	198	317	334	367	302	41	256	193	316	291	369	311	419	402	325	366	432	373	229	113	355	241	478	415
1383	34	40	59	85	65	93	87	46	77	104	84	129	63	58	84	96	122	32	43	83	57	83	71	73	83	55	83	71	82	63	10	98	88	116	110	131	124	138	87	73	65	129	83	50	15	53	53	85	78
1384	99	120	155	188	162	187	199	144	183	164	189	265	140	157	217	242	287	78	68	177	179	121	136	206	209	135	148	174	204	166	26	153	90	191	187	197	157	250	196	193	157	195	237	116	47	182	101	224	202
1385	0	0	0	0	2	0	128	0	0	0	0	111	0	0	0	0	64	0	0	0	0	0	0	136	0	0	0	0	0	0	11	0	0	0	0	0	0	134	0	0	0	0	1	0	24	0	0	0	0
1386	1	5	10	5	13	10	252	3	3	8	10	255	3	0	2	2	279	5	2	3	6	1	3	196	7	3	1	1	6	10	25	0	2	2	7	12	7	271	6	4	1	5	3	2	44	5	12	3	2
1387	128	124	197	210	185	190	259	182	188	284	253	288	148	178	227	234	226	72	97	200	200	134	155	239	230	128	184	201	249	160	32	156	105	192	194	179	187	239	209	149	214	289	223	130	58	195	121	257	208
1388	1	0	1	0	4	1	198	0	1	2	0	187	1	1	0	4	214	0	0	0	1	0	0	156	0	0	2	1	1	2	20	0	0	0	1	0	1	187	1	0	1	2	3	1	50	2	2	0	1
1389	162	192	194	226	174	177	268	138	174	205	178	226	118	135	168	216	214	76	88	185	190	104	175	200	234	126	162	187	208	173	25	157	136	210	206	204	193	235	207	141	231	235	218	129	43	184	109	215	206
1390	107	114	426	546	454	462	546	124	168	471	488	547	259	326	435	517	553	181	163	389	397	268	243	454	134	92	416	434	454	414	46	208	146	359	470	442	462	525	262	145	495	556	516	304	104	150	110	523	435
1391	314	273	322	315	455	504	545	251	306	442	381	570	208	178	402	476	609	138	158	344	265	398	450	457	635	321	358	426	506	371	58	203	178	325	316	466	357	532	405	318	313	359	517	249	146	196	144	358	322
1392	39	68	104	93	114	166	406	2	15	37	28	415	22	25	40	58	426	58	77	149	125	222	266	289	58	25	96	119	223	161	27	24	17	70	77	152	94	423	49	50	100	94	172	91	70	18	30	28	30
1393	220	273	400	443	371	413	506	291	331	468	393	487	235	295	386	431	503	141	165	403	340	264	286	385	474	256	374	419	460	346	29	309	211	383	378	373	320	434	391	344	384	471	441	221	89	305	229	469	432
1394	0	0	0	0	0	0	141	0	0	0	0	184	0	0	0	0	105	0	0	0	0	0	0	89	0	0	0	0	0	0	11	0	0	0	0	0	0	136	0	0	0	0	0	0	33	0	0	0	0
1395	221	240	455	457	422	445	493	390	461	528	491	571	276	339	467	576	552	210	210	487	430	303	294	434	591	275	388	452	564	423	48	389	256	477	451	472	455	551	511	368	469	605	505	288	129	410	265	601	519
1396	81	70	144	134	100	143	180	108	133	170	177	156	78	95	162	153	161	44	50	161	122	81	127	154	190	93	148	160	149	153	19	91	82	120	115	135	122	171	120	127	123	148	133	64	23	103	63	174	138
1397	257	254	394	414	336	410	456	325	406	506	492	546	256	298	538	556	530	172	163	456	328	300	336	371	503	303	363	461	553	413	42	419	307	507	551	453	381	587	395	327	431	455	385	231	84	352	262	447	368
1398	22	14	35	34	27	44	51	28	39	21	21	54	20	16	16	28	36	12	21	25	28	29	30	39	36	24	20	36	36	41	5	41	36	31	46	33	46	55	33	29	34	44	32	25	9	15	23	42	20
1399	162	126	315	301	261	276	337	226	278	356	335	353	173	213	355	400	379	115	136	297	274	150	221	285	359	189	258	326	334	290	25	285	208	357	335	322	283	411	299	263	317	330	338	156	68	248	169	369	279
1400	196	185	199	246	107	86	337	113	165	256	228	263	146	188	264	288	320	136	198	187	195	3	2	231	217	114	145	151	3	3	17	169	114	173	156	6	2	288	326	234	200	243	6	2	61	171	117	185	200
1401	112	108	221	234	229	212	259	149	174	210	232	270	150	136	236	274	267	71	87	265	190	136	140	228	153	108	183	205	262	178	28	152	109	225	222	222	242	297	157	117	230	221	259	131	58	156	107	268	224
1402	0	0	0	0	0	0	338	0	0	120	149	403	0	0	0	0	425	0	0	0	0	0	0	292	0	0	0	0	0	1	40	0	0	0	0	0	0	337	0	0	0	0	0	0	79	0	0	0	0
1403	3	1	9	6	5	4	243	2	2	7	5	256	2	4	3	7	234	0	0	4	0	1	1	193	3	1	2	1	5	3	24	8	0	1	3	1	3	256	3	1	1	4	1	1	63	0	1	3	0
1404	137	113	114	147	95	85	238	133	143	134	124	221	117	152	179	178	227	58	87	100	88	93	123	178	182	93	68	71	63	126	15	99	77	97	79	76	108	173	221	177	118	130	160	70	27	138	74	120	104
1405	115	113	260	219	214	204	280	181	251	241	274	298	110	153	202	248	259	80	116	246	208	199	201	269	255	149	259	265	271	262	20	193	141	236	251	285	249	321	239	194	257	279	271	131	62	199	131	290	220
1406	0	0	0	0	0	0	2	0	0	0	0	2	0	0	0	0	2	0	0	0	0	0	1	1	0	0	0	0	1	0	1	0	0	0	0	0	0	5	0	0	0	0	0	0	0	0	0	0	0
1407	39	39	182	157	76	66	212	70	54	195	166	223	99	132	184	213	267	77	112	166	182	60	69	199	28	20	109	140	64	65	16	79	66	205	181	126	116	242	113	107	194	217	62	47	47	74	74	242	202
1408	297	266	557	549	469	547	740	388	462	616	614	722	333	399	584	714	798	169	226	539	468	329	365	529	558	304	509	581	547	469	66	501	352	632	636	622	474	800	497	395	542	701	516	323	155	433	273	685	630
1409	212	220	340	373	362	399	468	269	307	383	336	457	182	257	373	387	473	153	152	377	266	225	229	372	334	169	256	345	354	311	32	296	200	386	323	357	336	461	415	341	349	405	421	231	85	427	264	496	360
1410	63	61	314	297	278	244	291	108	138	283	273	320	106	123	282	314	278	71	96	308	215	243	171	271	142	89	223	253	197	211	32	134	99	285	280	258	231	313	152	119	303	315	315	155	80	131	108	291	230
1411	110	129	120	170	110	151	263	135	150	144	141	261	117	128	93	108	307	51	58	84	68	53	44	244	212	99	129	141	106	73	30	109	102	125	126	61	50	284	142	123	147	142	68	35	47	209	129	183	135
1412	113	113	153	164	173	155	194	148	172	232	196	223	105	117	157	193	189	78	85	197	161	101	100	212	211	114	164	188	205	175	14	127	111	174	158	163	165	254	185	147	162	185	200	115	39	137	92	222	180
1413	281	262	546	551	373	410	609	255	406	552	438	589	244	273	510	602	619	160	222	452	409	148	147	510	488	269	444	486	421	371	34	387	300	552	514	474	365	649	442	346	418	543	348	185	108	366	228	590	487
1414	92	87	165	234	148	174	254	161	174	267	235	269	150	147	222	204	269	84	92	203	180	105	112	200	227	98	205	235	147	160	25	148	118	203	196	202	145	256	243	174	216	217	171	116	57	178	138	264	252
1415	2	1	30	31	0	0	519	0	0	0	1	496	2	0	19	39	496	1	1	19	10	1	3	456	0	1	17	14	1	0	53	1	0	17	36	1	1	552	1	0	11	16	0	0	121	5	2	69	49
1416	133	120	394	370	400	391	458	187	243	383	363	474	257	292	428	474	507	155	146	360	278	560	659	363	267	154	279	387	456	276	31	170	133	394	367	383	327	533	156	111	363	432	441	224	72	264	236	424	351
1417	179	127	223	275	227	207	291	165	227	306	202	266	148	213	257	305	294	77	89	258	203	154	129	210	299	148	217	269	254	209	17	228	201	299	319	304	291	392	275	193	232	273	251	160	59	223	150	330	251
1418	88	97	214	209	146	146	211	105	162	208	202	246	90	100	176	199	208	58	48	173	149	120	107	167	163	96	149	136	189	150	26	186	131	208	201	163	172	243	177	147	188	195	212	83	48	162	113	176	168
1419	202	189	203	215	183	197	227	176	234	170	195	211	112	130	131	183	179	73	72	140	121	95	110	137	223	85	172	227	194	161	16	149	87	157	141	175	127	195	244	174	169	207	199	108	35	201	115	196	176
1420	94	132	131	115	114	131	151	79	111	121	122	133	816	781	113	140	140	100	97	127	111	77	100	125	164	85	106	104	128	103	14	115	83	132	106	122	113	144	174	108	88	143	138	74	36	288	149	141	111
1421	211	171	327	334	63	89	440	222	286	325	293	400	198	222	288	368	348	102	130	318	262	17	32	350	348	186	276	307	48	17	39	222	131	240	275	70	58	311	376	244	284	328	116	68	78	284	184	378	311
1422	191	213	384	424	208	268	469	261	332	359	334	466	249	247	360	424	481	121	144	287	296	125	152	311	340	212	235	246	262	196	38	313	256	343	358	248	208	435	339	327	298	344	245	114	87	323	201	425	354
1423	245	252	456	481	417	430	493	314	351	421	399	444	287	329	369	525	518	182	224	383	304	263	268	360	416	255	351	413	441	386	32	318	261	462	374	411	394	492	447	334	442	431	416	231	80	331	204	451	388
1424	242	228	347	332	279	263	427	279	328	419	315	481	78	88	374	419	457	174	156	345	309	169	188	359	454	216	285	361	312	261	38	318	215	368	329	341	267	452	439	334	350	461	352	166	94	303	191	354	318
1425	149	142	249	238	249	237	308	183	235	338	296	350	182	187	277	272	306	114	100	237	247	214	196	254	273	168	201	250	290	261	19	197	182	277	271	280	269	345	232	185	267	270	290	181	47	194	120	288	263
1426	0	3	15	17	13	11	391	1	1	7	6	319	2	2	18	34	383	0	1	10	13	7	1	272	0	0	3	2	2	2	20	2	2	20	15	6	2	394	1	0	14	8	3	3	58	0	1	10	12
1427	154	152	452	526	455	526	658	263	355	477	477	616	352	383	485	489	632	161	164	395	287	186	226	506	355	190	375	403	447	392	43	336	228	448	449	553	500	634	308	261	470	485	504	262	141	388	233	516	438
1428	30	36	75	77	63	83	104	70	76	97	94	117	46	64	77	86	99	19	34	58	36	50	56	88	83	39	56	65	86	79	10	89	43	108	82	80	114	141	80	39	55	78	77	45	15	67	46	77	66
1429	318	251	399	433	409	410	566	244	355	441	431	516	242	248	376	448	484	162	194	364	317	212	189	408	394	226	381	436	405	357	48	353	229	332	363	407	337	497	490	349	350	390	437	214	123	382	251	492	446
1430	188	209	383	441	356	415	438	313	374	396	369	514	228	239	318	425	458	158	139	436	324	269	258	407	453	298	347	384	504	361	31	283	256	408	390	416	406	512	445	329	412	520	510	284	91	330	199	493	385
1431	286	299	326	366	305	305	403	267	340	381	326	470	239	267	399	408	417	129	193	374	296	239	261	397	392	210	283	319	313	257	36	357	236	422	363	476	367	499	1	1	2	6	0	4	71	250	214	351	341
1432	22	15	56	79	0	0	243	25	38	77	59	216	152	135	45	43	236	13	9	45	36	0	0	206	21	9	30	37	0	0	18	55	43	84	74	0	0	240	52	39	2	4	0	0	32	42	55	48	32
1433	247	237	324	366	341	335	441	332	335	414	404	475	218	259	424	412	460	145	173	394	325	304	246	437	446	220	343	374	433	365	51	225	203	288	339	351	303	436	386	320	305	425	419	238	108	326	244	445	390
1434	143	93	196	165	158	206	240	120	152	201	216	230	106	139	200	241	256	82	89	212	188	119	124	199	227	140	164	238	220	169	23	192	125	210	199	211	165	247	213	170	193	211	182	124	39	164	103	214	198
1435	114	123	113	134	110	133	155	108	113	124	100	138	85	94	87	100	117	48	40	119	101	90	96	130	109	78	76	108	127	98	11	3	2	3	5	66	62	149	127	102	49	49	103	85	26	107	68	109	98
1436	79	84	146	139	139	150	178	115	138	151	138	190	91	81	159	162	151	63	74	150	132	103	104	133	152	100	137	147	170	148	14	124	116	185	162	192	183	197	144	93	163	179	187	92	47	151	98	216	174
1437	30	21	97	110	10	16	280	16	16	167	221	297	14	21	178	187	323	36	39	159	140	2	0	257	39	28	118	108	18	11	23	8	6	130	133	11	4	269	28	15	148	187	19	11	48	12	10	131	102
1438	315	281	350	361	332	307	405	360	447	394	322	454	306	296	365	495	495	181	168	310	309	242	265	383	475	260	299	315	383	351	43	462	305	362	421	421	444	560	505	366	327	404	363	198	114	338	229	444	383
1439	58	81	155	158	103	122	173	135	141	145	142	173	86	103	139	162	168	62	50	164	150	100	81	152	152	89	136	160	137	149	12	103	61	134	125	135	138	150	138	106	130	141	139	72	32	105	63	169	140
1440	140	144	264	239	215	253	302	140	201	224	218	272	179	194	250	302	334	84	103	248	185	133	135	235	194	133	189	194	224	187	26	195	147	224	225	223	207	310	167	151	221	253	202	115	54	162	106	220	193
1441	208	199	261	263	218	254	321	203	242	262	253	317	170	221	235	287	291	96	95	216	190	148	136	217	242	116	209	278	310	229	19	8	9	9	8	67	67	402	202	174	248	310	215	147	75	190	161	297	258
1442	286	338	492	545	505	521	593	443	456	632	615	649	325	407	462	583	630	254	266	552	478	355	410	497	634	360	527	619	690	544	35	500	399	597	554	659	556	726	595	446	486	638	586	316	126	442	291	634	569
1443	3	7	21	17	20	14	17	6	15	19	16	18	4	5	11	10	20	3	3	17	5	4	7	10	31	8	11	6	27	19	3	8	3	7	11	10	11	10	15	12	16	11	20	3	2	10	8	16	11
1444	18	30	6	11	27	24	77	34	55	13	8	87	38	61	11	11	117	16	10	3	14	6	5	70	78	56	5	6	37	26	15	38	27	0	6	14	15	107	35	26	4	7	11	13	19	49	43	13	9
1445	0	0	0	0	0	0	123	0	0	0	0	92	0	0	0	0	56	0	0	0	0	0	0	127	0	0	0	0	0	0	4	0	0	0	0	0	0	95	0	0	0	0	0	0	25	0	0	0	0
1446	206	198	426	465	385	418	503	342	376	469	430	513	271	300	448	461	490	188	191	418	399	251	300	460	467	281	385	420	493	436	44	364	301	489	498	462	454	570	402	350	449	479	499	251	96	356	219	465	427
1447	101	136	117	118	95	90	134	153	175	98	82	119	174	174	105	107	132	32	29	85	83	48	65	90	113	68	73	87	103	73	14	91	76	79	90	88	62	98	139	95	95	101	93	54	15	98	67	122	79
1448	59	63	185	173	118	144	288	77	108	304	297	363	153	156	293	328	360	127	118	152	96	173	191	282	454	246	221	288	679	604	26	106	99	154	155	322	251	359	100	81	174	166	254	140	52	97	82	177	139
1449	141	137	224	209	22	38	301	216	260	277	295	372	174	208	238	269	374	126	128	261	252	38	47	301	345	216	254	295	29	26	39	261	211	226	235	54	52	410	312	283	182	253	29	13	82	237	148	203	157
1450	326	320	567	653	551	575	722	407	453	672	685	680	383	449	611	745	690	215	230	518	455	205	215	514	614	328	474	493	545	482	55	377	304	505	624	534	484	621	450	393	504	590	552	304	141	509	313	603	533
1451	227	224	343	410	387	400	532	332	392	539	525	522	237	209	418	508	530	194	190	441	387	252	261	436	514	248	413	469	523	469	35	291	234	394	394	464	385	523	421	316	449	507	484	287	99	367	247	520	484
1452	16	20	34	41	37	49	58	24	36	40	49	60	43	45	57	46	68	14	14	53	34	19	26	40	26	20	39	42	20	19	3	25	24	40	37	45	31	65	40	26	43	52	17	20	11	22	20	54	47
1453	239	189	500	477	434	395	513	258	335	390	390	446	236	243	409	477	474	143	143	355	313	202	221	415	409	195	327	384	423	280	40	335	228	435	442	396	392	511	378	335	372	393	335	214	85	338	199	460	419
1454	157	138	258	259	225	240	274	191	252	207	220	306	70	111	193	215	326	70	86	243	237	198	233	265	317	155	252	286	331	217	24	170	161	229	198	259	178	284	283	220	249	266	286	124	71	233	135	318	218
1455	62	49	49	51	98	90	134	70	97	132	134	153	73	95	166	135	177	44	42	115	97	64	72	127	113	62	86	113	93	75	9	85	77	106	122	112	78	162	131	97	112	136	81	53	24	112	47	131	153
1456	91	104	272	351	359	322	396	221	256	375	327	402	182	225	316	348	355	1299	1352	298	247	228	237	319	317	178	253	327	466	377	35	275	180	344	345	378	362	459	277	207	314	421	353	199	81	262	156	379	325
1457	71	64	164	181	120	123	219	67	64	139	134	244	110	135	179	203	241	77	73	187	124	65	79	177	151	113	161	161	188	158	18	111	124	211	167	115	135	241	138	85	159	186	135	74	39	137	106	191	204
1458	565	464	274	349	401	414	415	347	425	400	405	506	279	287	418	457	532	223	230	447	303	203	190	365	428	230	288	352	391	349	28	330	225	391	359	363	340	482	0	0	1	1	1	0	68	404	264	437	333
1459	117	109	215	219	187	172	207	132	151	165	182	166	123	161	162	215	203	55	83	163	126	128	97	141	202	114	149	171	225	161	22	185	150	211	212	240	197	266	181	131	158	163	191	97	33	111	91	176	157
1460	124	92	234	261	128	143	285	148	198	217	260	270	129	175	190	233	308	94	109	172	196	142	109	192	235	154	184	226	242	225	26	188	137	188	247	177	180	270	220	190	189	234	159	90	56	203	112	234	201
1461	87	104	329	357	384	418	432	103	133	407	405	426	162	223	342	449	525	145	153	366	323	212	280	363	357	157	334	346	413	327	29	180	130	387	405	460	369	496	167	137	419	416	391	248	98	161	123	396	294
1462	72	82	264	272	247	254	332	201	262	266	255	318	170	189	274	318	352	199	166	249	231	146	190	309	251	119	212	246	321	259	28	205	141	266	273	338	273	351	266	182	273	303	292	142	78	218	153	340	275
1463	94	111	187	208	205	194	244	174	211	229	200	259	168	174	198	279	300	75	85	202	130	147	132	168	215	105	151	181	182	173	13	187	131	216	221	222	200	256	209	158	179	284	212	117	52	180	103	243	167
1464	67	41	34	37	0	0	51	33	29	48	34	62	23	25	40	41	48	9	45	22	20	0	1	42	27	9	24	48	0	0	4	20	22	34	27	0	0	52	34	33	29	40	0	0	10	20	16	34	36
1465	372	421	678	733	7	8	914	488	630	766	747	875	438	516	684	780	814	320	345	620	631	3	6	678	772	420	567	615	14	13	57	516	404	577	726	39	45	862	673	623	637	764	21	13	158	550	352	847	674
1466	85	84	261	253	207	232	259	153	187	243	267	277	167	214	231	278	298	88	80	210	195	185	224	255	250	144	185	237	270	189	17	176	125	191	216	225	208	313	185	146	236	311	264	126	50	166	101	307	268
1467	120	150	276	343	284	266	389	193	241	302	306	402	176	198	332	377	394	128	139	322	300	193	177	319	331	208	292	285	294	260	27	179	130	265	318	274	259	400	183	169	257	308	288	172	73	216	191	329	293
1468	189	156	285	262	226	193	329	177	232	250	291	282	127	136	209	250	331	148	132	233	237	124	149	268	275	178	182	247	243	197	43	214	162	229	253	292	247	353	284	262	263	298	267	130	70	218	133	294	256
1469	69	85	86	89	86	104	112	80	82	121	72	137	60	70	102	104	106	44	69	97	85	73	76	124	163	94	59	94	137	118	11	64	35	89	92	86	83	105	95	87	142	131	124	68	40	92	53	126	84
1470	22	51	54	68	127	119	186	78	98	118	68	208	93	109	131	136	223	52	68	124	86	74	83	172	101	66	76	92	174	130	20	110	69	87	106	149	138	217	109	110	98	127	161	80	37	94	58	141	103
1471	9	5	23	10	10	10	110	16	10	10	6	104	16	25	28	33	129	5	7	22	11	9	5	87	22	12	17	18	18	16	7	11	0	6	8	7	6	108	10	9	5	9	16	5	12	3	7	20	11
1472	22	50	8	4	23	49	199	27	50	36	50	284	23	24	15	28	282	5	8	11	7	18	19	226	11	8	29	33	43	38	19	4	11	35	16	8	23	347	0	6	20	37	22	6	67	73	42	65	65
1473	60	61	214	254	265	208	318	129	179	177	170	253	147	148	273	326	327	60	85	210	207	237	259	237	257	149	188	234	222	216	17	134	104	255	248	247	267	267	265	204	300	332	271	136	49	215	137	243	237
1474	178	174	232	318	230	270	327	208	302	304	274	321	171	232	310	304	312	130	115	286	199	122	151	231	301	167	252	286	294	226	30	235	148	241	230	235	212	305	338	268	297	318	332	169	67	245	161	374	298
1475	12	7	9	11	137	138	416	6	7	8	11	493	4	4	7	14	521	1	2	7	3	266	384	402	5	4	14	6	17	30	41	18	10	9	24	111	227	582	9	10	11	14	97	107	101	10	7	14	6
1476	485	410	166	200	195	157	217	94	147	133	117	145	45	63	125	176	139	689	303	102	109	86	98	109	121	91	101	117	141	121	11	173	105	169	206	216	220	215	113	81	123	145	159	70	39	100	63	124	109
1477	185	185	374	390	314	370	421	292	404	378	365	403	202	241	354	423	478	163	123	344	322	288	294	361	388	210	322	397	438	283	36	210	158	251	252	276	237	347	332	257	318	363	377	198	77	324	235	418	297
1478	96	81	188	250	216	204	270	109	147	238	253	282	156	163	221	236	304	78	83	192	143	164	183	213	159	100	148	206	322	233	29	100	88	122	143	139	162	194	180	163	215	192	270	150	65	200	125	233	194
1479	192	171	389	388	373	325	383	245	395	460	414	436	216	256	372	385	388	122	131	368	310	218	215	343	370	220	299	390	429	375	35	317	188	355	367	344	345	402	344	266	407	413	362	200	87	336	210	421	370
1480	283	281	275	343	264	288	355	244	358	314	287	365	192	249	299	348	363	158	135	304	246	181	188	300	349	187	242	315	317	275	16	299	230	321	288	279	299	327	403	327	248	263	291	174	55	265	153	312	235
1481	6	4	47	55	5	5	140	2	9	60	71	142	2	9	43	62	134	2	0	30	37	4	2	111	19	8	36	50	11	4	5	9	5	35	39	0	2	81	6	11	51	48	4	3	41	11	10	66	67
1482	46	57	81	85	121	88	163	88	103	95	95	161	84	96	79	100	174	38	49	70	71	61	68	109	120	72	61	56	124	73	12	106	92	98	79	145	106	168	133	106	67	64	110	75	27	86	65	89	81
1483	250	244	411	491	391	461	497	368	418	536	449	588	312	351	438	534	484	209	214	505	430	324	377	448	526	266	376	484	479	374	36	361	305	436	470	431	437	524	437	332	408	502	461	256	92	339	263	531	452
1484	180	207	347	338	344	327	438	217	261	376	281	347	204	202	290	287	359	106	128	297	240	162	214	301	327	160	257	320	302	244	33	213	160	303	317	286	273	359	317	236	297	318	283	158	74	242	178	383	333
1485	103	110	206	207	218	210	280	131	139	216	174	291	108	135	240	273	261	77	78	168	171	180	254	218	207	102	145	213	230	213	14	141	129	173	182	212	177	243	203	140	217	244	290	153	51	180	118	224	200
1486	237	224	435	484	416	417	548	310	354	443	359	513	235	259	417	462	489	155	183	374	352	282	281	394	501	266	323	406	409	412	63	354	269	409	371	364	316	443	459	372	359	440	348	238	89	323	227	491	386
1487	246	265	55	91	62	58	182	97	103	62	70	161	25	43	61	62	163	37	36	41	54	9	15	155	99	42	73	77	98	56	21	63	65	92	75	90	100	231	103	73	72	75	73	46	40	136	81	89	74
1488	167	209	297	296	261	280	370	370	632	273	252	302	157	134	215	258	290	121	69	266	214	116	125	289	253	171	239	290	285	193	19	531	397	327	341	379	341	374	488	455	294	293	291	169	70	538	505	316	236
1489	71	72	4	21	34	30	325	90	104	16	7	350	140	167	10	27	296	55	61	11	4	10	16	276	143	75	5	5	17	18	34	82	59	8	11	17	26	380	132	110	21	12	34	26	105	143	94	21	9
1490	299	323	496	568	536	492	621	399	536	584	519	633	302	337	517	532	790	280	283	651	577	342	319	537	592	319	418	449	534	378	51	426	330	529	501	548	458	626	634	500	537	641	530	332	140	449	311	716	639
1491	211	229	455	436	336	393	555	323	319	474	446	487	245	290	402	443	479	141	206	416	341	232	255	417	427	266	340	417	468	342	35	320	236	377	416	362	372	465	419	342	407	474	398	237	104	320	233	484	415
1492	66	47	111	135	151	140	180	31	56	69	61	179	7	14	124	99	184	24	39	142	110	15	15	175	212	114	153	201	777	998	11	2	0	210	263	194	218	204	137	118	173	239	197	108	32	68	37	148	155
1493	129	143	247	276	249	276	305	180	256	330	290	344	164	215	303	292	356	91	110	253	215	184	201	273	287	185	234	296	309	241	35	254	191	312	304	359	294	394	237	192	274	300	322	187	73	254	164	321	298
1494	266	235	314	367	271	332	394	383	454	361	353	403	471	581	347	425	430	109	138	291	272	213	206	286	364	202	308	312	379	298	33	394	314	341	381	364	364	459	396	283	324	372	319	179	76	292	165	419	296
1495	93	86	227	253	248	244	285	146	137	268	248	310	127	149	276	322	348	102	85	245	206	164	141	237	246	142	169	256	233	235	28	172	120	257	238	191	199	303	184	141	235	252	244	128	74	184	116	309	249
1496	117	135	26	36	35	44	382	134	141	44	48	379	115	166	18	19	350	87	93	16	17	16	18	306	208	117	17	14	29	18	33	122	121	23	13	24	33	413	176	123	13	18	34	16	75	189	168	50	48
1497	50	66	60	68	77	87	97	71	98	53	63	109	16	21	30	36	38	28	54	48	61	57	67	72	83	45	47	76	91	66	5	75	60	90	84	93	90	123	84	68	72	96	76	42	20	57	21	39	46
1498	34	32	29	38	50	69	76	26	27	50	34	85	51	39	34	34	78	10	14	15	9	30	40	57	11	4	17	22	65	52	4	22	19	28	25	50	45	85	31	29	23	14	65	34	10	23	19	35	31
1499	29	48	80	98	58	67	88	53	58	70	85	91	48	63	90	93	94	38	37	57	68	24	42	74	93	32	57	68	99	60	13	68	43	88	78	86	74	93	68	49	62	74	78	33	20	66	36	85	59
1500	13	17	22	14	17	13	131	6	7	12	10	146	3	8	11	14	131	39	37	12	8	7	5	111	8	8	8	13	14	16	11	13	8	5	15	9	10	144	14	13	15	18	20	12	30	15	14	12	10
1501	8	11	46	57	87	76	82	26	29	66	65	96	27	23	50	90	81	11	12	39	37	35	51	73	23	20	47	69	68	52	13	20	26	60	66	63	76	113	24	26	53	67	54	23	20	27	26	69	44
1502	485	494	326	363	276	329	394	283	314	306	346	373	186	204	278	307	352	129	151	311	269	176	174	295	349	179	301	358	405	318	42	316	192	286	267	321	285	363	332	264	320	333	320	199	97	244	161	387	339
1503	39	55	86	67	82	63	109	101	173	71	76	104	40	50	66	91	87	41	30	82	52	42	57	60	66	39	54	78	67	76	4	125	112	100	85	97	94	114	160	114	71	78	61	49	18	120	101	85	85
1504	0	1	84	76	69	57	78	4	0	94	69	76	29	26	73	75	86	0	0	77	61	58	82	60	2	0	48	67	70	70	4	0	1	37	51	81	60	78	0	0	22	30	54	47	11	0	1	89	70
1505	240	225	207	243	213	212	212	169	217	237	195	242	82	89	198	202	181	141	109	221	182	165	131	194	335	192	208	229	905	592	13	143	120	172	160	180	138	198	291	224	195	260	257	130	42	182	133	224	233
1506	118	107	161	148	70	57	231	172	168	214	200	241	166	156	218	229	282	71	94	147	161	1	8	182	194	106	185	160	9	13	30	156	104	131	139	3	3	216	155	136	182	219	10	2	48	180	122	195	184
1507	74	82	124	167	112	136	176	114	128	173	141	164	79	104	133	144	174	49	57	117	118	59	96	116	136	83	108	141	179	117	19	137	93	161	157	173	148	192	129	123	150	150	168	87	49	111	95	171	120
1508	101	94	147	167	144	140	203	93	110	154	144	166	93	99	189	227	216	90	82	148	122	120	109	163	147	110	104	133	167	124	15	112	85	140	127	155	125	176	128	115	165	150	160	99	39	136	80	168	149
1509	573	412	262	298	254	269	418	261	384	310	308	443	254	279	312	382	410	145	200	315	226	204	213	334	363	214	273	312	264	251	31	365	232	305	341	320	294	507	410	311	287	336	308	172	70	340	258	337	292
1510	158	148	343	402	341	388	477	249	309	367	370	466	248	295	466	450	483	130	143	406	311	230	279	384	407	194	327	341	435	341	42	238	194	303	309	320	304	416	304	298	339	423	394	226	76	337	211	454	327
1511	32	38	28	27	117	145	215	44	56	19	20	188	86	78	21	27	234	28	32	35	27	85	97	163	29	11	8	24	161	134	17	30	31	12	21	122	114	188	44	41	21	25	147	81	58	62	36	18	20
1512	74	99	153	146	111	155	171	112	143	158	168	194	110	99	176	172	214	63	66	168	131	84	107	139	176	79	139	177	141	151	18	147	124	170	171	169	147	235	151	122	133	162	160	96	36	138	89	191	161
1513	81	93	215	244	242	243	286	188	231	304	262	363	220	258	255	342	410	125	106	290	215	137	160	314	268	134	195	269	248	195	35	192	147	303	286	296	240	379	269	204	231	328	302	148	68	201	159	332	281
1514	78	91	209	182	167	127	201	139	159	184	165	213	117	154	199	194	261	93	129	179	169	98	129	190	189	91	162	198	226	153	17	161	117	237	227	224	167	263	166	107	183	221	218	112	51	143	105	239	171
1515	97	66	160	165	0	1	178	82	130	148	132	164	86	87	128	170	163	48	39	138	149	0	0	132	132	89	111	115	1	2	13	107	87	137	133	1	0	150	144	113	142	153	1	1	34	112	90	144	174
1516	0	0	0	0	0	0	183	0	0	0	0	166	0	0	0	0	192	0	0	0	0	0	0	163	0	0	0	0	0	1	13	0	0	0	0	0	0	173	0	0	0	0	0	1	32	0	0	0	0
1517	70	90	189	222	246	217	249	155	183	224	205	251	148	188	214	259	270	79	60	172	183	125	129	202	226	114	162	201	301	203	13	172	134	194	238	254	230	289	197	169	176	224	240	123	36	170	119	306	247
1518	189	160	304	350	272	304	427	249	291	365	346	424	217	263	383	388	414	193	188	337	333	220	206	375	377	170	244	302	292	259	26	274	235	318	345	321	281	429	303	297	308	359	342	185	95	265	202	423	351
1519	152	164	158	167	181	213	296	59	90	158	126	257	83	85	149	173	226	55	75	125	102	118	92	252	238	107	97	118	278	199	25	86	65	106	99	135	104	241	176	153	104	139	191	122	61	156	114	101	63
1520	153	139	234	266	249	237	313	152	174	260	242	302	138	146	197	237	271	98	101	232	223	146	202	300	217	133	183	213	248	221	11	153	124	252	265	267	249	280	233	168	207	256	227	156	45	187	134	261	225
1521	1	2	4	6	7	4	345	0	1	0	0	335	1	1	2	1	316	0	0	0	0	0	0	248	1	1	3	2	3	9	31	0	0	5	3	0	2	343	0	1	2	7	4	1	68	0	2	3	2
1522	162	157	275	297	278	290	311	204	298	319	326	396	193	209	296	347	331	175	168	323	280	217	222	332	337	170	253	313	328	286	33	198	185	262	293	342	291	371	271	237	311	348	310	196	75	230	150	313	287
1523	177	165	256	302	264	239	319	203	246	297	243	303	159	188	235	284	303	96	135	274	199	184	197	247	305	162	198	289	276	245	27	183	133	216	222	236	201	289	344	270	286	316	273	160	72	245	153	301	293
1524	57	50	103	122	103	124	169	89	118	130	131	153	83	66	100	104	122	50	69	128	99	78	80	130	136	75	110	121	158	110	11	108	89	133	138	108	108	174	123	112	104	142	113	60	27	133	69	115	120
1525	72	71	167	162	145	171	186	88	160	157	180	210	96	117	170	205	189	108	77	151	114	93	87	155	219	98	132	163	187	133	20	149	108	196	192	261	192	216	154	131	163	165	163	78	47	158	91	209	160
1526	23	18	6	14	4	2	215	60	72	51	56	241	110	124	58	57	237	11	11	8	10	4	4	164	5	2	14	12	14	13	15	46	22	22	24	7	18	215	40	34	8	13	12	5	41	47	52	18	11
1527	54	34	71	81	29	36	137	5	11	28	16	345	3	0	117	110	365	96	103	184	190	73	71	279	124	59	67	72	63	58	12	95	98	137	149	68	67	350	236	191	195	184	50	43	68	123	74	231	181
1528	232	217	167	216	344	287	468	113	156	156	120	442	64	91	152	184	356	295	251	182	162	121	78	384	550	304	192	228	729	697	50	250	201	166	145	328	263	535	272	198	163	181	401	255	111	162	98	150	131
1529	77	102	148	202	172	171	228	116	131	199	149	221	79	129	164	195	203	88	70	168	135	76	104	186	254	103	162	201	164	145	24	117	88	139	198	184	160	229	211	137	161	202	183	123	59	138	89	192	175
1530	156	144	254	269	233	242	295	182	228	288	296	320	150	176	262	329	325	104	112	265	213	167	185	255	270	162	244	257	268	216	29	171	143	228	271	219	229	287	264	208	253	280	297	145	61	256	128	306	250
1531	302	314	213	207	388	440	733	239	282	181	220	701	248	264	407	396	668	307	321	247	193	270	324	590	450	213	173	182	380	345	48	331	242	229	205	527	409	714	358	314	193	244	537	307	124	238	215	143	130
1532	100	103	157	159	177	187	209	137	139	147	176	201	86	106	170	197	192	61	59	183	134	97	86	176	216	109	190	161	208	175	19	123	105	173	165	184	172	183	170	130	171	186	150	107	56	143	100	161	161
1533	0	0	2	5	6	8	401	7	14	7	6	309	9	2	12	12	327	4	2	8	13	6	5	287	8	1	12	7	5	12	32	8	6	9	10	19	12	290	17	5	8	9	15	9	72	3	5	9	12
1534	118	100	167	179	174	124	368	90	134	177	162	355	93	78	154	228	411	91	64	162	154	72	85	263	104	33	82	108	114	102	18	136	111	195	199	158	151	359	145	115	167	204	156	77	75	176	106	146	144
1535	0	0	0	0	0	0	388	0	0	0	0	375	0	0	0	0	336	0	0	0	0	0	0	271	1	0	0	0	0	0	36	0	0	0	0	0	0	264	0	0	0	1	0	0	86	0	0	0	0
1536	96	81	178	184	149	170	205	112	172	173	187	215	147	136	174	191	207	83	80	155	145	94	101	165	208	112	129	177	159	110	16	167	142	187	204	217	192	263	168	130	155	163	183	70	46	123	103	173	180
1537	324	360	524	544	502	497	608	376	482	524	513	566	314	350	458	530	563	214	265	468	394	308	332	506	608	291	445	489	536	411	68	420	323	495	496	500	461	576	581	484	506	570	515	339	140	445	303	511	500
1538	17	32	7	11	18	22	394	56	65	2	3	304	110	102	0	3	265	16	21	3	1	0	4	249	27	11	0	0	4	8	15	29	22	0	3	6	5	290	46	32	0	0	6	5	64	69	34	2	1
1539	216	220	581	719	525	627	816	383	406	716	672	764	298	381	715	773	834	236	218	581	555	393	379	667	609	336	622	663	758	619	54	425	377	710	700	607	591	864	501	322	618	713	610	352	136	482	320	748	566
1540	129	130	277	280	48	64	338	271	309	343	326	388	216	236	325	372	386	105	137	313	214	114	135	299	374	216	314	289	114	115	38	216	164	263	281	70	55	369	338	237	270	357	71	35	74	286	165	342	345
1541	59	66	215	180	149	170	206	82	119	201	198	225	129	115	193	174	229	61	43	184	149	93	82	161	90	56	144	156	195	139	19	72	55	151	139	163	124	236	144	104	171	217	180	121	44	116	98	217	202
1542	29	23	87	103	15	24	160	13	18	105	119	162	43	53	146	151	224	0	0	10	3	1	8	139	32	26	54	65	60	39	11	18	16	51	69	17	3	209	15	10	118	79	30	14	36	22	16	66	57
1543	312	352	573	628	544	586	720	472	543	680	600	761	431	447	619	776	761	221	245	611	492	324	421	581	668	344	568	589	651	527	55	559	414	653	569	670	612	774	643	516	630	700	662	387	140	600	326	780	650
1544	158	182	336	388	413	358	450	237	351	460	432	468	277	290	358	386	491	162	156	407	290	218	245	396	523	268	320	411	434	303	37	294	241	367	377	361	390	452	340	304	364	369	353	211	101	345	211	438	368
1545	74	67	61	68	63	66	77	69	50	87	72	102	35	37	58	71	68	30	26	58	53	52	52	70	84	33	74	98	87	79	8	65	51	74	86	83	44	81	107	84	78	68	87	43	20	45	40	61	60
1546	5	1	5	10	7	2	161	2	6	1	9	109	1	3	3	3	162	1	0	5	5	2	5	162	13	2	5	6	7	6	11	11	9	14	9	16	27	120	1	5	3	4	6	1	43	1	6	7	14
1547	109	136	189	241	161	162	231	182	211	251	228	284	157	167	237	326	304	102	135	181	216	190	149	238	284	161	214	227	252	210	15	181	163	233	247	249	212	301	246	197	214	291	236	162	48	183	130	291	233
1548	2020	1927	246	296	269	255	362	316	394	286	274	389	328	392	141	172	365	1841	2493	215	219	181	193	308	641	386	289	323	342	299	35	473	330	257	302	336	270	383	631	509	229	258	343	197	96	326	200	277	247
1549	78	71	149	166	243	216	297	116	173	250	265	345	193	230	283	336	391	67	92	210	175	195	169	310	220	132	188	191	329	289	29	107	89	158	199	281	182	277	158	154	201	213	278	158	53	145	125	239	195
1550	177	181	350	387	329	353	423	319	286	394	372	428	273	266	354	397	481	129	143	335	253	253	239	341	409	223	334	352	425	338	44	322	245	366	419	395	320	473	392	276	348	427	380	215	91	280	200	395	343
1551	0	0	1	2	0	0	329	0	0	0	0	347	2	0	2	0	347	1	0	0	1	0	0	280	1	3	1	1	0	2	38	0	0	0	0	0	0	336	1	0	0	0	1	1	68	0	1	0	2
1552	8	6	135	157	165	177	180	61	126	178	148	224	39	50	146	180	230	4	2	143	117	111	145	164	175	76	150	141	268	204	19	49	37	186	173	182	199	219	124	88	190	187	237	116	42	106	76	171	162
1553	110	166	220	267	209	217	254	198	313	306	229	316	191	238	296	313	369	99	130	275	245	173	198	280	328	174	213	267	274	244	34	269	176	268	314	317	290	396	341	235	256	303	317	161	71	241	152	350	278
1554	5	3	6	5	6	3	3	8	7	12	11	7	4	4	8	12	6	2	2	3	6	10	4	10	6	1	2	11	20	5	1	8	4	9	7	7	4	3	7	2	6	3	10	4	1	3	2	10	5
1555	135	147	261	264	178	209	305	168	247	277	270	341	172	216	261	279	351	78	101	240	198	137	136	210	224	144	177	227	249	204	16	191	128	271	255	255	251	290	211	152	252	258	254	132	49	217	135	292	225
1556	112	87	78	77	63	85	188	18	22	24	10	145	20	17	43	43	173	56	52	121	120	117	86	127	132	78	129	150	179	115	19	119	115	142	166	134	163	210	143	121	126	143	134	74	36	138	100	177	106
1557	188	179	332	365	16	23	422	243	319	385	353	450	219	276	373	440	421	177	228	309	312	5	4	345	386	219	283	357	35	31	31	281	230	399	375	22	21	460	315	251	308	384	14	22	59	305	210	436	359
1558	55	57	73	80	82	81	314	40	41	90	90	301	94	137	86	94	246	64	66	61	81	90	41	216	325	161	86	89	445	584	26	24	32	77	84	138	140	303	57	41	43	34	65	60	71	41	38	65	49
1559	100	111	199	250	283	225	300	114	132	266	263	370	90	114	261	298	360	75	78	280	284	202	217	281	176	87	215	233	252	274	27	111	72	300	300	284	277	379	104	70	220	267	285	164	72	82	74	336	252
1560	17	30	11	16	112	107	779	80	103	36	19	702	103	140	71	69	826	15	18	20	21	31	31	613	34	22	23	14	92	106	62	54	32	15	19	128	111	927	68	54	23	12	82	69	163	31	38	32	24
1561	234	300	248	249	213	213	256	120	197	266	260	260	119	140	201	225	269	103	103	227	195	112	111	255	276	148	171	205	245	204	19	204	171	266	242	211	258	283	256	169	162	251	232	141	53	226	132	237	238
1562	206	191	259	288	262	241	311	252	296	320	286	368	196	207	280	309	337	134	165	245	253	110	195	296	351	196	239	264	300	252	21	259	177	273	262	286	217	285	377	293	290	321	281	171	72	274	217	371	282
1563	214	230	410	433	378	384	499	299	312	458	442	497	262	292	354	455	490	138	189	370	333	261	255	435	448	240	377	407	357	286	44	330	292	460	416	459	353	549	442	351	353	474	475	236	115	342	249	483	365
1564	44	52	83	82	68	73	97	60	65	93	83	93	23	40	77	77	92	44	32	87	75	53	59	80	102	45	66	101	85	58	9	38	31	67	67	76	67	88	55	32	83	77	90	46	25	57	39	94	79
1565	27	39	2	5	8	6	3	7	5	3	3	4	2	8	7	7	5	0	2	4	3	5	3	5	7	2	7	5	4	7	1	3	3	6	3	4	6	10	8	4	1	7	6	3	3	2	3	3	3
1566	80	132	157	165	121	149	189	125	153	154	155	236	110	102	189	163	189	52	58	168	141	104	119	171	166	97	128	144	131	146	20	139	100	165	173	212	174	211	158	153	147	161	198	104	47	121	84	170	184
1567	266	249	371	396	384	360	464	274	360	408	369	444	208	229	363	377	422	149	150	339	335	253	299	413	431	254	324	422	411	322	38	292	242	367	412	383	312	471	443	332	368	400	416	223	92	312	195	446	366
1568	160	164	314	337	334	363	361	218	275	338	327	374	228	244	269	323	430	113	111	270	244	197	188	300	314	151	252	306	389	278	23	225	184	289	269	349	318	363	295	243	269	354	349	218	66	247	159	322	299
1569	17	19	22	33	27	21	26	23	18	23	33	38	18	20	25	56	44	18	31	27	25	17	35	27	26	25	25	36	28	28	4	25	22	54	43	36	31	43	23	25	29	40	38	19	11	18	16	37	35
1570	442	470	355	425	371	465	462	83	104	114	116	218	66	67	156	178	273	97	93	240	198	155	149	262	228	106	160	165	218	189	13	97	83	160	129	162	162	215	410	284	259	266	332	166	62	157	132	222	226
1571	186	169	304	305	208	185	304	208	289	297	298	375	160	197	297	339	332	131	129	267	229	85	85	277	304	197	269	302	190	183	22	208	119	227	211	130	103	312	261	212	249	307	141	109	59	235	170	312	304
1572	55	63	150	181	142	158	216	144	153	252	226	245	42	64	183	223	244	103	97	218	182	133	139	187	259	167	190	227	179	164	24	88	76	235	256	182	159	229	145	112	214	259	166	72	69	137	101	215	149
1573	113	162	305	352	272	268	495	263	360	394	276	490	202	248	365	394	429	83	134	313	240	187	230	351	353	218	292	303	320	252	52	306	222	360	339	301	301	420	345	250	304	344	326	150	82	287	171	369	335
1574	94	91	172	165	169	174	224	114	158	189	147	204	113	126	160	202	200	63	86	162	130	95	105	163	189	128	168	152	179	145	10	138	116	191	202	208	151	245	171	126	183	212	173	96	52	130	121	191	171
1575	0	0	0	0	0	0	0	0	0	0	0	0	0	0	0	0	0	0	0	0	0	0	0	0	0	0	0	0	0	0	0	0	0	0	0	0	0	0	0	0	0	0	0	0	0	0	0	0	0
1576	253	267	454	451	390	442	633	280	415	500	461	622	364	374	502	505	639	174	201	439	435	281	314	498	589	267	344	414	542	434	82	356	294	482	535	493	422	609	436	382	424	539	478	279	130	423	252	467	423
1577	155	150	279	289	275	275	350	229	274	278	264	368	193	240	275	324	317	91	112	288	259	188	218	254	305	187	225	268	261	283	28	172	144	247	228	296	225	304	174	95	291	291	296	158	75	196	136	350	276
1578	38	33	148	186	38	18	173	106	105	127	136	177	99	115	168	233	227	47	49	171	126	5	10	167	147	74	105	140	9	5	11	96	80	151	145	12	16	187	160	126	165	174	26	17	57	112	89	194	156
1579	82	110	221	290	238	280	278	202	279	252	253	289	193	219	242	306	301	97	94	268	232	180	183	197	274	149	207	216	308	243	13	244	163	236	283	321	256	320	213	180	221	223	263	131	46	175	129	269	225
1580	84	105	236	233	183	225	226	145	177	213	245	287	131	124	203	245	255	62	79	196	170	70	63	207	191	115	188	190	293	193	21	159	110	226	204	212	227	250	170	154	202	239	172	102	46	162	118	252	215
1581	69	124	139	165	200	233	259	111	149	89	101	156	93	103	97	111	195	65	64	64	83	119	130	166	160	86	90	78	172	129	20	108	99	96	76	134	141	220	132	96	92	113	173	87	32	161	100	119	98
1582	79	113	155	174	159	161	185	162	194	211	208	233	137	158	144	220	243	73	85	208	145	113	147	185	178	123	180	183	212	144	9	175	132	224	214	231	214	262	182	147	182	243	192	124	28	144	93	221	213
1583	261	281	342	384	395	371	521	284	377	344	356	502	235	292	316	380	466	277	343	400	300	278	288	430	490	245	269	375	412	324	42	332	252	375	432	347	325	502	357	328	353	407	380	225	105	341	248	411	345
1584	348	365	423	437	405	434	507	550	635	478	452	513	300	336	454	597	597	253	285	424	382	307	347	400	545	257	336	423	553	431	56	347	286	406	343	441	350	517	555	422	407	504	457	364	118	392	268	529	447
1585	384	435	632	698	585	580	727	470	541	710	681	734	414	470	574	661	775	285	320	609	554	466	547	575	676	357	509	593	678	632	43	479	338	575	581	558	531	759	687	502	658	703	574	333	135	496	344	672	581
1586	3	4	9	8	88	105	300	43	39	11	11	279	4	9	5	13	239	65	67	33	32	153	121	243	182	115	176	253	229	202	13	166	123	234	195	238	261	318	167	131	193	236	208	119	60	149	114	221	234
1587	222	254	399	509	416	419	578	312	414	462	447	531	286	316	412	438	482	161	195	400	361	244	271	437	532	325	345	359	486	384	39	470	316	439	435	506	495	652	473	340	369	447	481	249	109	352	238	487	395
1588	79	91	185	170	141	140	194	114	174	170	180	234	103	145	193	226	198	77	65	152	147	124	131	171	172	96	138	121	155	144	17	121	102	154	138	163	131	174	167	127	153	176	178	92	24	167	81	222	173
1589	0	0	0	0	0	0	225	0	0	0	0	282	0	0	0	0	253	0	0	0	0	0	0	196	0	0	0	0	0	0	10	0	0	0	0	0	0	206	0	0	0	0	0	0	68	1	0	0	0
1590	229	200	261	311	249	294	331	214	300	279	261	355	136	155	220	250	279	108	92	276	211	183	212	274	295	156	246	251	277	194	26	236	185	217	268	251	196	328	290	220	276	273	268	172	79	269	164	309	276
1591	35	25	203	268	173	247	315	27	59	274	234	263	22	45	215	203	250	43	39	246	203	141	161	247	36	22	140	182	218	175	22	48	37	184	194	212	239	283	58	34	210	220	252	138	55	40	31	199	191
1592	293	324	522	558	475	512	590	437	593	511	485	575	277	343	434	542	506	188	182	480	429	285	294	481	518	262	435	439	469	411	50	691	495	601	570	658	564	719	740	608	469	530	496	275	109	456	308	587	411
1593	73	62	144	146	154	158	167	95	180	188	179	217	89	122	168	193	187	53	61	148	142	78	117	164	187	111	181	173	200	202	12	127	108	211	228	222	193	308	151	152	144	179	186	85	41	143	109	222	165
1594	90	114	160	162	112	182	181	155	185	151	178	176	145	165	147	177	186	49	51	127	107	71	62	141	158	87	120	118	133	112	14	113	110	102	91	123	91	163	153	155	140	157	119	76	41	137	113	205	148
1595	114	100	193	176	173	190	208	123	167	166	145	189	86	103	151	185	211	74	54	151	120	87	109	149	176	106	114	120	153	118	9	127	96	180	138	150	146	208	140	111	178	179	182	87	33	128	81	158	146
1596	134	167	265	322	262	321	334	186	257	294	306	348	203	244	291	326	380	112	119	295	218	186	190	302	327	166	226	304	328	251	23	209	172	276	235	238	224	311	293	234	263	291	282	185	69	269	162	342	274
1597	24	27	25	25	53	51	398	20	30	22	49	438	99	96	122	165	420	45	55	31	41	28	31	310	48	32	39	46	107	197	30	67	60	69	65	61	61	400	37	30	19	24	0	1	87	94	92	35	21
1598	171	175	359	339	301	396	391	234	264	332	328	395	174	212	298	374	405	131	145	309	271	175	225	311	386	185	275	351	356	301	23	253	214	363	359	325	290	416	295	247	278	348	256	184	81	319	170	346	335
1599	66	85	341	343	366	347	411	223	315	357	372	428	19	31	367	430	412	118	136	299	284	309	363	365	236	149	261	371	435	314	31	229	195	427	365	470	408	431	208	187	370	416	337	204	80	266	185	443	394
1600	119	99	166	203	164	174	213	157	178	196	196	273	139	117	202	182	258	77	108	212	173	105	104	206	208	114	167	188	181	162	21	199	138	206	214	220	187	284	201	154	201	241	215	117	41	135	110	232	180
1601	259	242	431	491	418	430	548	360	413	542	478	591	275	255	457	509	521	258	243	431	363	247	280	502	503	271	372	392	465	398	42	376	273	458	489	478	393	622	419	356	478	532	456	263	107	429	237	530	385
1602	20	22	66	113	51	64	107	46	49	75	81	125	54	79	103	113	142	18	26	107	61	73	71	94	55	49	68	73	34	36	10	57	46	93	111	64	67	114	41	40	64	103	62	34	19	89	62	103	80
1603	281	297	531	538	525	518	640	341	408	528	474	566	247	306	535	583	591	382	231	475	374	305	298	467	568	311	424	500	592	391	63	354	297	462	481	466	477	635	394	313	437	470	467	284	126	472	291	620	514
1604	275	277	217	245	183	209	276	223	291	303	259	314	184	209	269	342	313	116	124	327	280	150	167	282	309	151	232	268	259	229	17	236	167	268	256	257	269	327	342	241	234	309	271	126	63	251	161	305	269
1605	22	34	36	26	124	179	218	74	91	73	48	231	24	28	5	16	258	6	8	15	25	67	103	194	10	5	28	21	169	138	25	9	5	8	3	168	145	305	13	11	10	9	105	57	54	65	47	21	22
1606	86	109	150	149	149	134	186	147	154	174	119	190	89	122	139	168	191	49	64	150	122	69	93	159	177	83	108	149	131	122	14	87	54	118	102	129	97	131	151	92	142	162	149	99	37	121	95	198	142
1607	129	122	264	289	212	240	356	194	244	253	307	365	197	221	300	306	383	173	162	256	203	183	200	303	304	169	257	249	318	272	18	222	168	321	272	300	234	385	298	219	258	302	260	176	75	281	146	353	304
1608	63	72	134	191	175	157	175	94	97	187	216	204	94	107	151	195	243	89	111	205	152	87	133	182	172	82	114	122	171	148	8	128	103	162	166	191	190	197	111	97	180	201	176	97	37	115	90	194	174
1609	159	204	286	254	307	331	387	348	575	298	328	384	250	213	328	363	397	86	112	242	203	144	175	297	378	162	201	242	277	231	41	312	319	279	280	287	249	310	482	428	257	309	333	148	101	543	512	307	295
1610	21	15	91	106	63	86	191	24	55	114	90	242	105	99	125	179	214	10	27	73	74	11	20	144	48	37	66	108	49	41	19	45	21	107	97	81	60	250	61	38	100	95	69	32	35	33	32	112	91
1611	254	303	128	176	2	2	338	215	321	220	265	344	238	257	214	321	335	119	125	249	213	3	0	276	361	187	210	303	2	4	20	308	215	173	215	5	2	364	357	302	165	231	5	0	76	266	168	155	166
1612	76	80	151	172	186	135	190	157	180	189	199	232	127	134	188	251	231	87	76	198	179	142	137	168	186	98	162	167	137	172	11	139	115	168	161	181	134	181	139	133	172	193	171	108	31	165	120	194	162
1613	0	0	0	1	0	0	187	0	0	0	0	232	0	0	0	0	211	0	0	0	0	0	0	151	0	0	0	0	0	0	20	0	0	0	0	0	0	185	0	0	0	0	0	0	67	0	0	0	0
1614	2	1	0	2	1	6	385	18	23	4	3	388	16	19	4	2	444	2	7	5	2	1	1	285	0	0	2	2	0	1	20	0	0	3	4	1	2	342	3	2	3	5	5	2	65	2	1	1	1
1615	35	32	28	40	26	45	51	48	43	44	44	60	30	26	21	29	49	88	32	38	33	14	25	53	49	27	11	11	10	5	7	43	48	62	45	43	38	97	58	61	35	36	39	17	15	39	26	42	28
1616	81	62	123	129	133	124	174	83	104	128	123	176	60	87	111	139	147	56	57	103	106	52	60	135	146	72	106	133	133	97	16	99	71	126	132	124	131	176	116	101	133	132	157	98	54	89	53	136	143
1617	107	122	208	219	182	167	224	137	173	184	180	248	157	175	229	231	307	65	96	185	165	83	115	235	211	129	192	229	180	163	29	177	124	219	209	182	139	252	221	147	201	239	194	122	56	221	116	224	208
1618	181	185	286	383	267	286	426	228	283	370	330	405	236	257	339	394	497	120	151	292	260	125	167	337	375	177	318	331	365	295	33	238	197	331	323	269	296	433	280	235	302	340	323	163	78	271	196	350	365
1619	98	121	196	221	195	220	287	119	156	232	222	249	135	145	190	229	270	56	64	155	173	114	126	224	212	95	189	221	221	181	17	126	125	190	188	198	203	282	167	123	201	222	213	111	54	183	128	241	219
1620	77	104	221	216	187	224	242	166	199	179	201	261	144	142	202	241	229	92	63	197	165	134	143	219	223	117	172	191	183	134	14	161	141	215	221	227	201	257	189	175	213	208	247	117	32	193	115	262	214
1621	44	55	172	167	147	168	214	84	109	199	178	208	87	90	186	230	244	37	59	157	128	65	80	150	153	87	115	149	143	107	26	79	52	130	123	119	118	177	81	81	168	202	126	59	41	111	82	196	185
1622	10	13	76	86	9	15	174	12	40	121	145	174	17	9	78	127	153	10	8	95	103	4	2	144	40	29	83	93	74	59	20	8	12	69	96	6	3	171	9	16	96	101	9	5	43	27	17	78	56
1623	42	47	25	23	100	78	497	23	23	26	21	571	18	24	14	18	494	14	18	11	11	46	62	398	20	15	19	20	48	89	34	7	9	9	13	80	73	560	6	5	4	8	22	9	103	14	10	20	13
1624	108	106	139	179	158	180	229	158	188	194	164	209	107	114	208	221	214	99	68	152	151	132	128	177	226	110	166	197	217	185	23	151	114	187	182	204	165	225	173	149	174	191	151	92	46	145	101	202	190
1625	76	81	149	167	140	136	201	91	127	179	156	234	102	96	128	206	197	79	68	140	98	86	90	166	208	99	166	162	192	132	11	99	78	152	146	150	140	159	110	102	153	164	174	94	31	117	83	168	139
1626	69	77	126	133	112	119	153	94	130	154	134	155	57	61	104	140	131	49	48	148	132	101	84	142	146	63	125	104	154	107	10	145	95	171	163	122	144	182	127	88	117	153	149	83	32	122	84	147	124
1627	62	50	109	169	156	191	317	46	76	164	137	358	111	78	205	244	354	50	40	154	116	105	88	242	57	27	83	100	146	118	25	45	23	160	110	181	145	376	56	57	139	139	228	121	77	61	39	129	137
1628	86	115	169	193	155	176	186	104	149	185	154	184	85	85	104	144	191	51	67	116	122	102	92	150	166	104	115	152	171	137	19	140	111	143	151	150	138	207	186	171	158	150	157	98	37	130	89	154	153
1629	129	143	207	252	194	169	259	197	232	249	267	308	150	181	240	306	320	115	101	253	232	98	102	270	247	129	188	223	205	156	18	224	181	282	337	254	223	316	260	205	231	232	229	132	41	218	158	235	214
1630	130	116	206	201	214	221	289	145	221	236	204	317	146	153	220	235	298	96	106	175	144	139	151	248	232	132	154	226	255	232	24	187	186	235	259	262	257	367	238	188	224	242	265	153	53	203	140	243	206
1631	473	434	435	416	406	385	442	345	357	375	398	436	107	114	394	492	443	129	101	392	288	350	324	351	339	194	381	418	379	403	37	414	293	438	407	389	299	414	1297	1035	417	460	394	213	101	272	234	465	341
1632	67	89	134	104	122	102	149	154	167	202	157	193	66	93	136	149	173	42	66	122	121	88	137	170	145	76	110	129	103	95	16	117	121	147	172	146	152	195	189	150	136	166	155	84	44	103	64	167	121
1633	89	91	213	218	157	190	242	170	201	213	219	230	158	142	206	238	275	80	95	209	215	167	143	234	235	118	195	204	181	182	30	157	135	249	177	182	171	284	233	178	218	262	166	122	53	190	106	274	218
1634	45	56	269	326	292	269	428	83	87	261	254	430	146	202	253	325	418	95	82	297	237	177	198	329	336	194	205	241	352	243	31	154	125	261	220	197	182	393	233	180	251	271	178	118	88	226	138	275	248
1635	93	91	163	184	132	167	205	129	149	187	153	176	103	109	158	207	193	65	71	153	128	100	108	150	170	94	124	179	183	142	10	111	93	188	185	156	153	220	168	115	158	187	170	94	37	116	110	151	165
1636	286	316	581	610	520	602	704	405	539	661	667	721	406	506	647	791	758	222	225	628	547	365	387	627	676	377	528	644	702	514	68	551	396	708	701	690	671	845	638	528	679	803	694	410	171	517	355	663	608
1637	147	139	290	299	277	256	314	188	271	296	277	380	213	201	308	342	373	136	117	276	230	186	221	274	299	154	271	298	361	296	24	220	160	295	316	297	323	392	318	205	304	322	344	189	64	214	135	356	264
1638	5	5	21	20	32	30	99	19	36	181	159	265	4	4	7	4	265	3	2	27	21	80	36	192	22	10	16	8	7	8	12	10	5	117	88	89	61	260	85	66	99	111	56	25	41	14	7	44	39
1639	328	315	254	232	307	251	329	171	212	234	195	268	130	122	207	205	266	144	181	245	203	212	274	267	316	182	220	282	276	241	30	279	178	269	287	346	319	366	284	236	227	277	255	138	82	204	131	257	184
1640	119	111	216	213	238	235	274	115	155	184	168	233	150	161	245	214	295	253	182	195	159	135	155	198	235	98	164	194	239	224	24	164	105	192	254	205	145	256	225	195	202	215	255	107	50	174	103	237	160
1641	110	119	220	170	191	162	204	127	143	184	191	214	85	120	172	178	189	76	71	153	140	113	114	160	190	104	139	152	179	181	7	155	101	213	185	172	188	208	186	149	164	200	174	94	39	112	75	218	148
1642	142	128	180	226	183	223	206	131	171	172	190	219	96	115	167	175	244	84	87	182	172	174	209	213	232	118	172	184	252	171	20	153	122	201	159	180	150	223	244	170	170	194	248	122	57	190	103	224	187
1643	109	134	283	266	242	264	304	263	320	277	279	343	171	210	283	310	328	85	103	206	194	239	272	243	30	26	30	41	40	36	4	226	148	256	288	297	246	314	420	326	253	302	325	189	70	223	160	352	275
1644	58	57	63	61	70	83	80	55	67	74	79	97	26	41	55	55	79	40	35	64	81	79	110	64	107	48	74	86	99	89	6	69	57	69	76	98	78	101	115	105	76	80	100	39	19	49	54	88	63
1645	58	57	465	460	366	400	578	84	134	463	436	626	203	224	468	528	562	88	56	434	411	238	266	471	127	69	406	516	403	404	47	91	87	437	460	424	405	576	148	126	448	529	446	225	154	122	108	548	406
1646	116	124	239	286	262	277	330	155	254	264	247	292	177	150	275	278	328	100	132	264	258	203	190	274	283	151	224	276	331	211	25	217	153	256	254	210	212	304	317	240	271	312	305	193	68	227	162	320	277
1647	85	75	156	181	82	83	191	118	151	189	211	223	150	164	139	199	218	45	42	181	143	63	64	199	141	69	154	186	66	61	20	164	139	237	211	56	58	309	193	165	183	213	81	39	52	190	103	258	183
1648	129	143	227	245	273	283	320	198	237	279	324	302	173	216	240	305	323	110	105	223	234	175	201	228	322	178	286	250	319	222	22	269	178	332	308	383	317	420	266	218	282	267	229	150	43	216	146	293	252
1649	121	118	219	226	154	154	260	179	231	206	219	309	140	188	237	292	299	94	86	228	226	102	115	216	282	128	191	220	213	199	33	210	171	289	273	189	186	312	216	214	222	256	211	98	59	180	129	254	229
1650	289	299	580	715	668	600	842	421	496	658	660	822	489	583	710	887	915	226	230	609	551	417	376	701	696	406	559	677	783	583	58	525	438	697	744	700	676	881	828	599	668	796	684	463	177	493	363	819	701
1651	81	69	122	143	105	85	168	76	98	105	147	146	78	120	94	143	159	69	58	121	120	76	96	120	125	64	107	126	122	103	11	69	62	110	109	68	86	134	118	91	112	157	113	100	29	112	57	150	109
1652	11	19	137	130	375	394	454	15	19	43	42	461	46	57	182	234	455	98	106	210	193	179	245	356	13	7	17	38	133	182	55	9	2	20	10	277	305	421	19	16	33	45	385	235	113	15	8	75	66
1653	164	172	227	225	269	230	314	156	223	304	281	351	165	191	267	328	369	99	128	289	259	178	161	315	269	193	257	332	345	247	38	205	155	252	238	309	275	407	322	228	239	284	350	155	90	232	150	306	262
1654	370	375	530	604	515	512	611	383	474	518	539	624	332	413	531	566	637	331	253	499	406	287	283	510	537	311	427	492	535	469	52	397	251	494	453	472	404	591	576	439	522	602	543	293	126	410	303	617	554
1655	173	182	253	278	229	248	325	219	214	292	215	299	202	183	244	313	311	112	107	262	253	128	124	277	401	187	191	264	247	242	29	124	93	186	233	99	133	312	260	224	246	283	186	107	64	230	161	291	241
1656	80	88	174	166	160	150	236	120	172	194	177	223	137	147	223	216	246	66	91	186	135	88	108	215	185	104	119	159	163	147	23	225	134	218	200	192	172	310	210	164	215	215	174	106	47	156	93	211	161
1657	206	207	418	364	350	357	475	268	293	383	331	451	221	257	348	349	404	145	166	336	285	247	200	359	392	195	254	317	297	301	49	235	200	270	261	247	206	386	352	279	382	400	340	195	113	311	195	447	345
1658	42	65	108	140	144	125	160	119	138	135	92	144	69	70	88	123	134	36	47	108	86	45	69	115	136	51	87	123	25	23	10	107	76	101	109	110	116	154	149	121	112	151	96	68	32	117	69	107	128
1659	123	118	211	194	194	183	249	147	197	221	211	253	114	156	213	270	264	92	100	204	190	122	163	205	230	136	177	201	202	162	17	204	134	245	204	208	193	291	224	158	189	230	220	136	53	175	121	240	169
1660	51	82	145	163	172	205	243	142	209	208	204	254	84	75	256	227	260	66	84	153	141	82	121	196	283	107	187	206	282	231	12	95	86	179	167	227	157	302	252	187	182	226	239	108	50	165	88	228	170
1661	107	108	228	211	245	191	274	113	199	220	206	246	131	90	211	147	242	54	61	166	150	114	118	199	264	125	206	206	212	235	24	171	134	229	232	252	242	255	197	175	198	239	221	142	69	154	122	228	216
1662	149	177	317	352	363	355	493	222	279	367	354	458	238	283	385	431	476	171	172	355	276	268	234	383	406	221	320	400	410	334	39	255	225	331	341	471	366	503	269	255	311	386	417	248	114	312	220	385	298
1663	81	86	159	160	99	115	187	114	119	172	137	168	92	132	156	195	192	50	63	154	106	91	98	138	139	87	133	155	155	135	11	135	92	185	182	157	147	208	167	103	153	170	147	106	41	134	80	173	165
1664	125	126	78	84	288	273	367	200	241	135	141	350	171	215	105	118	327	91	103	203	171	214	245	280	296	156	213	235	373	274	33	200	157	78	68	246	222	329	283	184	80	80	259	166	67	227	151	163	151
1665	127	124	238	230	153	177	284	189	225	265	262	315	140	179	235	277	301	81	99	203	163	114	76	251	287	151	225	223	155	136	26	190	129	220	217	160	118	269	238	202	244	254	236	97	80	189	133	269	207
1666	95	88	186	202	164	238	217	115	180	208	190	229	125	153	193	190	241	103	75	174	145	107	108	210	232	116	165	226	221	176	13	142	127	170	160	222	199	254	168	142	145	182	158	118	44	190	142	279	199
1667	34	33	48	55	50	39	47	40	36	44	42	46	28	24	41	57	42	16	17	53	44	44	47	45	45	29	29	32	54	53	3	32	32	47	34	37	43	41	56	56	58	61	58	29	11	34	18	44	42
1668	43	53	62	69	50	68	70	37	45	79	54	67	37	46	43	58	66	18	25	38	41	29	40	65	59	46	46	76	60	38	6	129	112	169	173	160	103	187	62	46	62	53	67	45	13	54	35	57	58
1669	105	109	199	218	181	162	266	139	166	270	211	255	133	158	202	231	249	79	90	167	165	120	134	218	204	123	168	182	224	180	16	151	121	193	223	204	186	260	191	180	225	272	195	117	70	151	94	215	201
1670	116	126	274	274	209	253	312	186	217	294	294	316	172	208	282	319	383	140	124	282	239	155	186	277	270	170	226	264	223	238	25	201	153	266	296	226	259	321	278	181	243	261	231	123	82	199	132	307	233
1671	17	21	25	22	22	24	92	14	29	7	17	91	16	27	12	4	106	20	19	10	21	15	26	70	28	27	18	20	27	24	6	16	15	6	3	27	25	101	54	50	23	25	51	31	22	25	29	34	37
1672	40	51	100	123	66	39	188	67	66	82	97	152	69	79	132	161	168	52	59	133	100	60	68	132	90	58	99	114	72	50	17	52	37	87	82	71	50	130	79	71	106	104	39	35	30	57	61	115	104
1673	50	50	102	100	116	99	143	97	87	106	116	135	44	51	93	102	123	42	48	63	82	66	58	130	121	49	86	82	129	123	16	72	77	86	79	104	101	109	123	84	65	98	132	98	28	73	45	99	96
1674	70	70	180	148	152	187	169	113	93	106	103	125	92	97	104	114	133	60	55	125	105	107	129	117	140	96	118	142	137	114	8	116	74	113	97	181	126	123	187	129	119	180	158	97	20	110	72	139	113
1675	177	156	317	337	286	310	402	200	256	309	279	392	238	263	329	371	412	106	118	283	222	178	178	307	358	209	250	300	269	245	30	255	193	332	341	332	398	456	317	268	331	362	264	168	85	242	183	387	345
1676	116	111	221	263	202	181	269	145	185	252	225	275	147	162	244	264	265	107	94	207	161	111	130	222	222	106	206	197	225	175	22	177	151	202	200	225	198	287	219	133	190	219	199	116	61	174	111	234	214
1677	191	199	278	320	257	267	383	206	276	285	282	360	189	227	309	336	358	131	137	298	246	184	179	342	307	179	264	305	316	229	20	314	223	394	329	395	323	488	268	244	258	275	279	151	70	240	184	360	265
1678	149	176	291	300	300	320	344	194	257	328	302	321	157	199	285	370	393	111	130	327	267	193	187	323	315	153	235	287	277	234	24	186	169	246	223	243	222	338	269	252	274	310	305	178	67	185	139	308	261
1679	180	199	343	431	315	378	445	279	395	424	391	431	200	264	354	397	396	182	152	340	283	235	239	374	373	187	294	353	420	355	42	325	247	378	387	441	401	494	378	289	309	386	395	203	83	333	247	416	349
1680	240	199	449	510	370	401	523	405	467	459	445	523	208	260	410	486	611	174	242	513	430	327	363	448	527	324	432	426	496	411	51	316	261	461	428	439	379	610	366	308	499	496	444	262	98	343	222	549	440
1681	129	93	214	202	182	207	266	132	170	237	239	253	116	141	194	174	250	86	99	195	181	113	112	210	196	137	167	210	250	192	27	159	123	198	190	187	148	235	237	160	210	189	210	119	55	183	109	250	199
1682	102	115	204	255	225	244	310	175	238	292	225	306	107	176	237	316	302	122	98	245	247	183	128	248	255	146	205	241	297	245	19	185	148	264	260	229	261	348	214	183	245	269	252	135	46	227	150	330	266
1683	7	8	74	84	129	68	101	23	38	144	117	115	12	12	114	122	131	4	3	47	79	63	82	85	80	38	88	116	142	152	13	32	30	95	111	88	79	103	73	57	104	82	99	63	21	45	38	93	108
1684	80	74	170	156	154	137	202	142	160	152	133	214	97	122	150	200	184	59	83	179	151	90	96	203	201	92	120	164	188	138	24	148	120	219	180	213	199	211	146	124	168	180	165	98	52	166	89	211	180
1685	284	254	30	31	54	52	367	237	277	38	37	382	248	335	46	66	468	125	139	30	36	54	40	314	226	149	15	29	146	112	27	230	176	53	64	44	69	502	360	292	45	53	49	39	50	244	168	17	21
1686	135	156	307	357	546	551	422	204	214	299	297	409	135	177	272	343	303	143	177	320	271	330	337	375	422	254	288	351	686	732	47	217	179	322	285	417	391	411	345	252	313	333	437	255	89	284	155	429	296
1687	4	4	8	9	4	6	389	5	3	3	9	404	1	0	2	4	405	1	2	1	0	1	2	313	9	6	3	8	11	12	17	6	3	4	5	8	11	398	7	2	8	8	10	2	59	4	3	4	4
1688	40	34	60	97	51	66	70	34	54	68	78	71	42	46	47	75	95	27	29	72	45	42	51	67	64	37	62	49	67	55	7	29	31	58	64	55	49	75	43	25	47	55	58	31	13	50	23	64	60
1689	66	67	61	77	0	0	76	49	55	57	54	82	39	50	45	61	70	32	35	60	44	0	0	65	44	48	53	88	0	0	7	37	30	56	46	0	0	90	78	67	57	67	0	0	20	49	40	64	70
1690	72	75	5	5	123	76	307	97	90	4	3	300	148	203	9	7	455	97	168	35	37	139	155	266	122	86	5	7	107	117	24	139	103	6	11	101	152	417	84	92	5	4	70	77	86	167	143	22	16
1691	238	278	267	284	237	231	352	199	292	358	316	351	193	253	299	339	365	104	112	264	225	192	158	274	337	165	237	277	241	176	31	240	186	290	297	276	256	394	289	211	270	344	265	142	71	267	170	341	270
1692	78	75	163	185	154	148	180	96	129	133	179	187	134	133	147	175	212	56	59	188	158	101	118	159	161	80	152	167	204	127	13	128	87	134	128	129	127	165	151	124	153	150	156	97	37	131	81	208	128
1693	0	0	2	1	1	2	162	0	4	2	0	176	1	0	4	6	196	0	0	0	0	0	2	140	0	1	1	3	0	1	13	4	3	5	1	3	2	191	0	0	0	1	0	0	30	1	1	12	11
1694	53780	53226	408	412	513	436	716	386	482	307	296	517	178	225	235	274	243	50796	58120	507	436	1727	1909	599	9547	4942	527	605	1850	1809	45	1769	1483	353	387	602	623	607	1020	930	415	477	489	317	148	689	437	425	301
1695	390	400	650	676	597	692	812	470	637	620	629	706	522	595	670	714	924	227	264	584	499	357	410	568	739	363	532	631	721	544	69	478	383	649	639	688	594	780	652	522	564	664	703	367	148	501	382	721	576
1696	42	81	200	243	175	229	289	32	65	190	194	230	87	116	153	234	302	67	76	190	168	108	128	216	222	116	167	208	229	180	18	101	66	250	196	255	221	280	141	100	166	220	178	101	28	186	109	279	194
1697	0	0	6	10	112	117	331	0	0	6	6	346	1	1	9	6	315	0	0	3	7	217	340	323	1	0	1	2	9	10	24	0	0	2	4	68	130	420	1	0	10	11	69	48	84	0	0	6	2
1698	81	99	163	178	141	179	225	129	167	207	195	182	113	140	159	222	198	66	78	163	150	80	128	165	182	98	121	183	168	130	18	134	85	172	183	198	160	248	185	109	156	171	190	95	49	129	103	194	157
1699	138	149	317	276	179	197	323	184	241	306	262	323	177	229	255	310	340	115	111	256	225	95	100	237	282	135	233	222	167	164	22	194	164	266	228	162	206	299	250	166	242	253	174	77	57	214	149	335	235
1700	105	89	170	173	138	138	232	104	103	143	112	193	83	140	130	131	227	59	56	140	165	41	49	156	148	90	131	147	125	111	20	114	75	145	179	158	123	223	115	107	140	141	117	73	27	152	61	178	163
1701	323	334	528	627	509	538	693	359	454	520	451	572	323	410	560	617	632	222	227	557	473	301	320	564	666	351	453	548	570	507	62	403	295	487	508	490	434	609	450	429	555	637	582	312	119	435	276	636	533
1702	78	94	109	163	110	142	163	99	136	150	144	144	78	103	145	145	190	46	74	146	127	79	94	138	165	101	139	150	178	110	9	161	141	216	224	217	245	269	179	122	142	183	150	99	27	128	93	183	152
1703	416	442	546	514	475	496	679	439	599	602	578	664	365	392	551	618	642	296	292	478	429	331	373	529	611	282	435	564	548	538	49	437	349	552	515	666	522	657	578	452	510	586	582	308	147	456	291	647	500
1704	132	147	269	277	236	284	372	175	228	249	256	366	159	205	259	329	361	113	108	280	210	180	220	296	295	170	239	268	359	242	22	182	149	232	246	226	191	297	265	214	251	290	243	146	67	254	144	359	267
1705	222	213	412	478	507	448	495	385	438	525	449	576	205	256	371	370	444	162	159	438	347	248	335	435	460	228	384	451	435	430	30	349	291	481	487	535	532	647	462	353	435	515	513	326	95	348	222	516	423
1706	212	213	266	327	275	253	295	261	312	291	318	361	176	211	313	296	316	99	95	228	232	168	174	245	344	188	250	259	351	266	34	259	179	247	264	313	252	320	290	251	304	301	251	164	79	234	175	329	307
1707	261	233	335	443	246	242	559	310	323	277	335	430	260	335	332	360	525	154	197	280	292	129	114	383	388	203	219	311	137	132	47	352	283	333	378	227	190	488	408	344	285	409	208	136	99	342	222	351	329
1708	296	326	484	499	392	473	542	408	470	553	552	632	324	365	509	590	585	203	185	446	453	292	297	513	585	311	426	546	450	395	46	438	301	478	452	455	387	602	550	392	540	551	569	317	114	473	283	599	568
1709	147	117	244	305	265	250	368	233	254	333	294	392	200	208	297	344	441	104	85	286	215	158	161	267	296	177	255	292	275	254	21	230	197	274	300	269	264	397	283	224	281	321	311	177	67	205	168	311	294
1710	131	153	247	279	299	226	351	208	275	310	291	328	181	204	278	316	350	139	122	277	254	183	203	282	318	154	225	282	291	231	37	239	184	308	335	345	326	369	313	214	290	309	298	183	91	242	162	323	254
1711	133	169	283	357	294	323	329	228	253	303	300	330	129	135	243	308	268	124	108	228	197	162	182	232	318	155	221	236	348	306	25	163	96	204	200	216	176	181	314	250	253	278	255	216	61	182	144	326	249
1712	156	175	309	340	330	394	412	199	246	308	303	389	184	225	320	312	397	137	149	272	223	215	157	302	343	165	195	281	282	306	24	189	165	250	261	274	251	379	233	213	263	263	299	177	95	217	191	392	274
1713	140	147	269	318	276	257	329	171	253	329	259	350	186	180	269	278	330	93	109	262	236	213	206	275	340	147	248	261	290	269	38	238	181	307	295	295	242	397	294	266	274	312	280	157	80	235	171	337	249
1714	112	75	154	195	163	179	188	180	156	217	174	232	85	106	139	144	178	69	68	177	134	110	166	188	186	87	153	197	208	179	21	171	129	135	144	177	194	201	174	154	173	185	205	103	40	151	106	228	171
1715	2	0	6	5	5	4	3	2	1	3	2	2	3	1	3	8	4	0	1	2	2	3	2	1	2	3	1	3	5	3	1	3	4	2	4	2	1	2	7	2	0	3	3	1	1	2	1	9	1
1716	239	217	373	356	326	350	432	233	344	417	349	427	195	274	353	402	413	198	194	302	308	169	220	325	352	220	298	391	403	338	28	309	207	353	366	418	359	472	359	268	371	408	369	205	79	286	188	473	378
1717	110	123	206	222	207	207	244	212	243	305	266	338	149	178	188	227	294	86	113	241	211	134	187	262	284	154	210	282	288	227	21	223	148	250	255	237	309	332	238	199	193	278	229	163	34	190	116	261	184
1718	52	63	141	161	531	667	1435	27	34	107	85	715	30	45	105	146	756	17	18	120	124	287	291	866	46	27	55	56	154	108	57	38	21	106	108	319	253	724	58	48	199	256	592	323	217	45	52	141	128
1719	163	175	336	375	256	272	389	222	285	423	370	410	236	306	348	454	394	117	146	293	280	216	200	308	387	196	287	343	350	261	32	258	215	330	310	356	294	421	256	214	304	348	340	166	69	259	159	364	329
1720	8	13	15	26	20	34	219	12	23	11	28	197	11	17	18	13	121	12	6	14	14	14	7	152	18	12	10	9	21	22	18	16	9	28	16	18	14	161	16	12	19	32	17	12	38	11	10	21	22
1721	140	137	258	317	231	209	311	173	190	226	233	320	171	179	269	312	346	98	93	247	204	147	153	240	263	180	225	271	282	249	25	171	105	185	243	191	177	273	267	202	270	294	273	153	71	231	137	317	302
1722	251	254	391	362	402	405	458	243	361	372	297	422	212	213	339	387	417	151	165	328	275	230	297	339	423	232	328	336	400	386	45	302	219	306	354	401	361	396	342	312	330	367	381	239	81	271	202	363	329
1723	25	26	48	48	40	26	55	36	43	50	28	56	24	23	35	53	48	7	26	44	39	20	27	63	42	36	26	24	35	38	6	28	20	39	36	35	35	42	30	26	41	45	40	25	9	39	18	52	46
1724	107	118	498	575	249	323	450	257	324	480	457	398	207	231	425	480	448	151	138	325	285	208	181	357	621	334	333	427	824	685	40	209	159	212	224	240	237	311	223	160	311	313	267	200	65	250	161	319	359
1725	66	69	66	84	127	144	201	105	116	51	34	203	133	157	80	100	232	37	35	28	39	49	22	170	74	43	20	20	100	77	14	104	84	44	51	114	95	212	162	123	24	48	94	69	42	116	82	57	40
1726	52	52	115	144	161	178	193	90	122	151	145	214	92	111	107	146	167	55	66	116	123	106	118	166	173	95	127	140	220	180	13	97	78	123	117	170	145	186	132	110	136	131	201	106	27	105	89	177	122
1727	168	175	304	337	261	260	356	217	227	325	245	353	223	241	325	350	381	113	139	273	204	168	173	314	394	211	282	272	340	277	40	222	180	326	291	263	221	360	249	207	283	296	237	162	52	222	129	325	283
1728	88	86	168	212	156	145	238	96	161	166	186	201	105	124	171	185	198	70	58	120	153	109	118	174	189	125	169	170	184	166	23	150	118	184	196	208	188	221	157	174	161	214	178	81	44	154	88	216	174
1729	4	1	6	5	15	11	209	6	8	3	11	208	6	6	2	4	175	5	0	9	12	9	11	160	10	6	6	7	12	6	19	1	1	4	3	14	6	181	17	2	10	11	12	8	42	8	3	9	4
1730	0	0	0	0	0	0	359	0	0	0	0	313	0	0	0	0	405	0	0	2	0	0	0	281	0	0	1	1	0	0	22	0	0	0	0	0	0	418	0	0	0	0	0	0	79	0	0	1	0
1731	7	13	8	13	8	13	23	9	16	15	6	15	5	11	14	16	18	2	5	8	12	4	4	12	12	10	7	6	5	6	2	18	8	14	12	6	7	20	17	9	8	10	3	5	5	15	10	17	9
1732	136	138	239	252	213	221	265	159	245	243	236	297	122	156	198	248	253	87	82	219	162	143	195	208	259	141	173	236	305	257	20	192	120	227	158	221	195	243	248	175	198	260	228	130	47	167	117	290	237
1733	210	266	391	427	350	391	522	278	325	372	409	518	272	297	410	462	533	136	182	377	344	242	218	410	446	235	292	378	470	331	43	319	230	384	422	375	332	457	451	310	419	519	407	231	92	347	213	519	459
1734	1	1	1	1	1	3	2	3	0	1	0	1	1	0	5	1	0	0	0	0	0	0	0	1	3	1	2	0	1	1	0	2	0	1	3	3	0	0	2	0	2	2	1	0	1	3	0	4	4
1735	119	110	258	261	236	273	346	185	212	246	221	364	57	106	298	336	410	103	119	242	258	140	104	302	484	249	255	268	332	247	27	203	143	261	262	273	232	377	132	130	221	275	215	140	87	238	141	353	299
1736	0	0	4	4	1	4	271	0	0	0	0	294	2	0	0	4	259	1	0	1	2	0	0	196	0	0	1	2	5	0	23	0	0	4	2	1	1	236	1	0	1	3	2	1	61	0	0	2	1
1737	58	60	207	227	204	222	242	142	143	242	183	249	117	125	194	259	290	86	80	217	179	180	169	211	236	137	176	227	314	215	15	138	136	228	232	261	241	260	161	100	238	255	262	163	38	168	96	271	183
1738	141	151	208	189	186	190	231	158	192	223	206	285	141	171	211	244	255	107	117	225	161	119	135	192	237	149	201	219	238	190	34	195	139	210	239	277	213	252	272	218	206	239	287	140	71	203	131	242	253
1739	38	43	115	121	86	91	141	57	100	134	126	160	91	79	111	138	162	45	34	123	109	97	85	146	109	95	124	136	101	74	11	72	56	90	106	88	72	131	98	91	142	140	139	65	36	88	65	147	139
1740	154	186	192	190	11	11	197	90	152	177	157	227	471	575	176	239	244	91	75	210	182	32	20	209	177	97	150	154	48	54	12	135	97	195	188	25	35	236	173	122	212	217	28	10	40	227	151	251	227
1741	6	8	8	3	3	7	134	2	14	11	11	140	3	8	9	15	121	6	10	7	5	1	4	93	4	3	7	5	11	1	7	8	14	10	10	16	21	135	3	8	6	11	11	7	19	9	2	7	7
1742	267	295	607	623	558	524	787	260	338	663	596	760	283	347	657	682	803	187	199	533	448	274	257	561	665	308	539	607	547	416	76	283	252	590	745	491	440	895	494	428	619	708	423	264	171	399	258	663	569
1743	128	134	261	278	218	220	283	187	233	262	274	315	153	192	261	288	316	117	113	282	238	158	155	269	252	135	242	262	268	253	12	260	172	279	273	332	287	388	267	171	274	317	220	177	50	198	152	286	255
1744	145	134	182	178	175	196	228	153	213	175	228	229	116	124	152	197	219	67	96	179	155	39	49	215	229	135	152	169	32	37	21	201	116	199	178	183	190	221	239	174	199	206	179	84	39	174	122	228	163
1745	51	77	117	116	139	124	149	124	181	193	164	211	90	128	155	196	164	60	78	137	135	111	116	116	164	88	113	154	165	106	15	154	128	189	165	199	210	217	142	128	132	152	148	90	38	137	86	160	135
1746	137	133	179	208	169	170	248	122	176	165	206	205	142	134	174	211	215	107	99	191	164	103	71	187	250	109	167	173	239	185	14	124	100	174	140	149	133	200	198	146	140	195	153	96	30	163	96	206	192
1747	33	25	142	153	162	146	240	84	99	193	145	238	82	91	135	130	219	44	36	152	133	125	149	199	128	64	150	154	237	161	22	58	54	131	167	202	159	285	109	67	148	155	216	120	54	101	47	218	180
1748	26	20	34	18	37	46	267	19	40	35	26	270	20	26	41	34	227	11	16	25	31	31	30	230	36	8	21	18	13	27	18	21	14	15	24	28	19	243	41	26	41	17	37	13	48	51	28	24	17
1749	2	3	10	6	13	5	578	6	4	17	4	495	6	7	6	9	546	21	17	10	8	9	2	441	7	3	8	11	3	8	47	3	1	6	14	4	9	565	10	6	5	2	7	4	115	1	3	7	12
1750	181	206	299	410	253	307	400	218	268	341	359	452	238	221	350	430	409	172	190	371	367	220	227	369	432	209	286	355	395	304	26	289	211	437	375	423	306	501	347	245	357	361	364	194	88	348	206	368	359
1751	22	23	4	15	27	21	76	29	42	13	8	90	29	21	6	8	61	6	15	6	6	7	9	51	31	26	4	4	23	15	7	38	28	6	12	18	21	76	29	27	3	2	14	14	15	26	33	13	11
1752	95	103	249	255	211	145	332	193	207	287	283	392	216	249	237	233	372	129	127	302	283	95	74	255	240	112	186	234	70	74	35	180	132	201	219	124	118	265	270	210	270	338	231	139	84	224	134	345	303
1753	252	228	525	550	501	631	609	409	510	558	528	624	352	344	477	530	606	179	204	425	385	335	316	466	532	302	437	459	600	459	57	407	319	516	507	683	571	658	483	438	470	564	585	342	104	394	284	575	462
1754	145	141	271	374	349	292	413	272	299	375	329	434	222	217	331	420	410	116	150	279	289	199	175	352	321	162	284	303	341	307	40	240	181	326	342	345	299	440	309	270	286	372	380	227	117	275	180	341	293
1755	150	145	291	296	318	321	387	243	298	294	300	376	163	215	264	327	337	110	137	265	222	148	192	300	310	189	253	273	268	233	26	264	244	348	283	377	259	462	277	234	305	326	304	178	93	253	171	347	253
1756	112	131	193	240	187	202	270	158	195	265	239	243	161	188	257	269	289	185	104	222	214	179	154	219	266	130	180	271	288	226	18	211	172	306	310	354	239	406	208	193	211	245	246	156	72	211	128	254	235
1757	42	35	86	83	77	82	117	60	65	95	93	116	69	64	92	104	82	39	36	72	60	50	56	98	104	58	64	110	109	86	10	65	43	83	103	113	89	117	78	69	88	113	85	53	26	65	40	111	82
1758	240	226	402	485	409	433	566	318	350	414	375	518	280	318	429	517	528	144	160	383	341	177	241	423	386	220	332	378	408	360	37	357	257	473	375	414	381	583	410	272	390	451	443	197	88	360	221	414	405
1759	178	167	294	313	270	214	359	208	265	308	290	328	160	191	317	333	375	117	132	212	244	179	179	288	324	161	252	252	324	259	34	228	149	239	275	301	238	348	321	261	293	289	309	165	75	297	169	288	262
1760	38	41	120	155	98	94	147	85	104	142	174	156	126	103	132	183	179	65	64	111	105	55	39	144	152	75	126	136	121	110	11	86	50	105	152	103	84	159	117	76	136	149	119	58	25	91	61	177	160
1761	83	64	125	133	120	131	125	99	102	137	95	139	62	65	135	107	177	47	68	113	84	72	98	111	150	110	108	110	81	93	12	88	58	107	62	113	94	117	121	112	90	121	125	66	31	106	66	144	128
1762	104	99	267	307	246	268	317	175	221	272	233	324	180	227	270	283	304	127	99	259	229	169	216	266	235	146	209	272	285	210	24	232	159	219	274	243	213	332	283	315	272	286	237	152	92	184	100	267	241
1763	44	69	145	180	125	125	238	40	60	244	205	232	421	522	199	203	237	16	19	146	136	119	123	206	60	51	132	143	195	197	22	27	19	134	146	103	84	257	19	22	139	178	129	77	52	44	55	167	129
1764	121	98	213	196	191	181	288	153	179	200	169	263	129	142	207	254	258	171	136	148	148	208	257	210	265	149	176	201	253	263	26	169	116	146	131	188	189	215	240	232	187	241	267	146	64	172	129	255	161
1765	107	123	314	306	201	233	373	175	215	307	321	377	202	219	330	330	372	121	137	299	294	122	120	323	383	186	241	333	261	236	23	189	151	293	269	247	204	297	287	216	287	341	284	214	82	251	160	389	321
1766	52	41	69	85	91	98	96	75	77	110	82	96	41	57	85	96	91	23	28	72	71	33	72	74	71	42	45	95	71	49	6	57	48	66	80	80	92	81	94	58	61	62	61	50	20	61	31	88	65
1767	97	109	161	170	146	174	229	107	134	165	151	199	87	105	158	211	217	84	69	158	106	110	119	151	202	76	127	162	122	117	19	140	108	179	170	180	162	226	125	118	142	178	180	80	33	122	76	201	197
1768	0	0	0	1	0	0	135	0	0	0	0	116	0	0	0	0	66	0	0	0	0	0	0	67	0	0	0	0	0	0	7	0	0	0	0	0	1	107	0	0	0	0	0	0	21	0	0	0	0
1769	0	0	0	0	1	0	218	0	0	0	0	235	0	0	0	0	192	0	0	0	0	0	0	142	0	0	0	0	0	0	24	0	0	0	0	0	0	150	0	0	0	0	0	0	42	0	0	0	0
1770	215	223	398	401	390	363	437	291	337	441	379	534	228	309	448	493	518	144	169	342	330	268	222	374	453	243	330	374	456	362	56	349	233	420	401	436	350	504	377	300	398	396	415	226	117	268	209	413	367
1771	90	70	198	227	216	162	245	62	101	215	186	226	135	158	200	255	277	146	159	208	177	150	98	234	251	148	178	185	248	211	26	50	45	177	174	155	153	278	33	44	184	206	209	104	54	78	79	245	213
1772	108	106	227	236	181	212	271	99	137	196	190	241	99	133	195	211	277	79	92	229	176	177	141	257	153	118	165	224	231	166	13	94	67	150	161	160	180	228	173	126	189	245	207	114	58	155	108	243	205
1773	55	74	118	122	82	126	129	198	240	134	120	159	73	70	116	147	152	45	49	128	119	65	49	129	136	61	99	127	114	131	21	153	135	166	148	71	59	160	241	223	141	141	109	78	32	201	216	143	138
1774	167	174	434	414	390	443	491	341	472	475	451	551	274	356	457	547	643	197	201	424	312	260	311	455	375	209	325	438	504	402	37	182	164	415	432	457	439	571	247	176	401	416	504	279	85	349	256	529	453
1775	0	0	1	0	0	0	2	0	0	0	0	2	0	0	0	1	3	1	0	0	0	1	0	8	0	1	0	0	2	0	1	0	1	0	0	0	0	5	0	0	0	2	0	0	0	0	0	1	0
1776	156	222	324	312	363	290	395	228	265	280	301	328	195	244	267	344	360	104	143	287	235	234	180	304	336	192	250	325	372	284	27	222	148	250	264	257	288	364	302	249	258	307	306	175	70	237	140	344	287
1777	1	0	24	50	49	49	332	3	2	9	10	365	6	2	45	34	334	0	2	22	13	6	7	255	3	0	16	15	47	51	18	3	3	41	27	28	26	360	3	3	16	24	44	21	46	4	2	115	74
1778	89	65	162	187	169	176	198	137	173	183	194	199	137	117	212	255	217	89	62	178	128	131	128	150	199	103	154	198	195	175	15	158	92	170	153	159	179	221	185	151	204	219	215	145	42	106	80	185	154
1779	188	174	356	386	318	323	429	216	282	353	387	401	201	226	349	425	435	140	144	383	339	255	288	370	393	199	344	357	355	341	35	294	228	355	407	427	387	423	363	264	346	377	313	213	76	292	175	390	321
1780	60	55	124	128	123	150	167	116	135	146	132	216	89	112	146	171	178	52	154	125	121	68	102	159	173	94	123	135	155	133	19	106	74	111	102	140	103	144	164	114	125	128	141	85	29	108	71	138	115
1781	40	41	70	68	90	73	80	64	93	47	60	68	35	53	68	63	63	22	29	50	54	52	56	57	62	39	47	54	77	61	6	51	42	62	46	61	67	63	90	63	63	64	75	36	12	62	32	47	51
1782	38	46	2	8	42	45	116	38	47	8	13	123	65	67	6	6	75	18	26	16	5	21	35	80	95	55	8	3	43	35	3	30	21	7	4	18	24	104	53	39	11	3	19	15	23	63	32	10	9
1783	134	167	259	317	273	243	327	174	235	354	330	353	154	164	288	350	402	114	117	271	238	181	137	277	304	172	246	332	310	309	29	238	179	327	292	322	264	352	286	242	255	333	269	145	51	233	133	389	312
1784	52	71	160	155	152	158	165	103	122	114	125	161	74	58	123	146	146	52	56	99	115	88	76	104	111	68	114	118	119	131	7	79	61	120	123	109	82	135	108	86	120	132	131	60	33	77	65	159	138
1785	297	280	479	522	415	437	662	349	420	503	400	606	362	392	496	531	715	238	388	460	426	349	350	569	554	308	441	545	425	373	84	339	249	438	448	362	326	659	528	447	487	525	331	206	129	469	270	549	452
1786	475	424	316	374	229	281	322	213	271	324	303	325	114	171	324	407	387	509	381	322	319	148	156	287	784	394	459	514	1839	1203	31	240	188	284	270	327	238	343	496	381	293	335	370	234	62	240	175	387	319
1787	70	66	139	159	98	144	171	115	142	172	162	230	79	111	187	201	224	71	67	176	122	90	89	157	152	88	146	142	170	140	16	154	101	178	202	174	164	233	143	139	145	187	162	101	47	138	107	207	155
1788	50	59	118	135	123	104	135	97	127	149	140	205	89	88	162	153	195	56	79	154	112	84	94	146	178	96	117	162	164	115	18	86	75	127	117	135	124	144	149	91	112	145	125	71	38	111	88	166	130
1789	2	3	3	3	18	24	144	4	7	2	1	118	2	1	2	4	105	1	1	0	1	8	10	82	5	0	0	1	20	7	7	1	0	2	0	23	17	86	4	3	1	1	16	12	20	4	3	0	1
1790	0	0	0	0	0	1	156	0	0	0	0	167	0	0	0	0	188	0	0	0	0	0	0	124	0	0	0	0	0	0	15	0	1	0	0	1	0	227	0	0	0	0	0	0	30	0	0	0	0
1791	6	10	12	12	18	23	532	8	24	14	10	488	17	26	8	7	453	10	5	7	3	1	3	389	9	3	8	10	16	10	49	7	3	11	8	4	3	544	16	19	10	13	8	7	130	35	36	13	7
1792	73	80	243	253	202	133	310	147	190	235	286	337	162	169	229	317	321	101	89	269	195	158	180	264	264	139	186	266	277	235	24	154	135	207	211	206	183	245	162	138	237	289	197	133	69	169	109	256	257
1793	0	0	10	20	10	20	254	15	37	136	128	242	0	5	122	193	257	7	6	79	77	80	174	191	3	2	97	101	154	112	24	17	10	127	108	115	127	246	48	31	76	92	122	90	42	69	56	123	106
1794	124	152	199	224	208	193	277	383	562	259	231	292	124	154	195	267	237	85	80	174	141	117	96	214	166	82	157	134	34	52	21	264	216	186	188	192	215	225	428	426	227	229	245	131	54	388	396	203	191
1795	90	111	134	182	170	151	188	103	116	175	105	174	109	123	155	174	225	48	58	123	127	86	87	153	143	94	145	162	212	181	13	122	89	135	156	170	173	212	160	120	109	140	144	94	36	127	87	176	108
1796	271	254	477	502	498	415	580	284	450	538	445	585	320	319	447	504	600	182	211	453	407	308	307	454	534	309	385	443	478	482	48	372	267	451	480	495	453	574	549	381	527	566	515	303	142	420	237	578	453
1797	159	127	206	231	276	270	291	157	218	272	249	310	147	177	246	291	324	124	119	249	212	174	165	304	205	111	223	224	317	221	45	193	121	235	249	266	264	333	208	181	255	248	284	157	58	155	140	303	244
1798	71	78	108	119	95	90	146	85	97	123	138	173	74	79	106	111	137	61	59	144	86	71	71	127	137	64	81	142	140	81	11	82	53	80	83	87	83	93	121	86	128	120	124	82	22	105	58	115	121
1799	45	49	103	127	59	67	204	37	54	82	71	264	59	70	148	148	225	45	58	93	77	48	58	228	105	59	144	143	75	54	18	64	59	112	102	72	59	222	78	54	109	123	85	47	43	82	55	158	156
1800	302	385	110	139	207	167	264	117	111	153	148	293	144	153	178	216	296	219	238	24	30	94	124	222	80	47	21	40	97	101	17	16	18	24	15	97	90	302	21	20	14	22	20	23	47	34	32	17	19
1801	5	5	28	22	7	13	370	1	1	11	25	316	1	2	1	2	340	5	11	24	23	12	13	231	0	0	1	1	8	1	23	1	0	7	5	1	1	369	1	4	2	5	0	0	68	1	1	22	16
1802	172	197	267	287	262	268	344	165	249	261	279	330	186	204	306	322	358	96	133	275	238	257	260	264	309	152	211	261	326	228	33	288	195	327	335	352	310	418	326	260	288	283	305	178	61	272	148	304	286
1803	84	87	312	283	343	318	419	73	85	375	304	413	101	168	297	311	406	82	76	335	261	207	208	341	265	145	219	259	302	231	35	155	146	300	284	251	218	483	147	123	261	272	242	140	95	229	149	296	288
1804	115	92	126	168	136	133	180	115	139	169	173	184	91	96	132	179	166	53	61	138	101	59	91	134	138	80	100	122	131	109	10	98	80	119	97	116	92	147	137	94	108	131	126	55	27	108	81	144	157
1805	40	48	88	89	91	83	137	58	69	83	86	165	51	61	71	80	118	31	40	85	69	69	105	109	87	57	53	57	53	53	16	94	63	81	87	75	68	144	90	59	91	97	97	38	27	41	23	3	3
1806	190	199	205	172	212	256	281	192	222	277	240	284	68	62	225	236	317	106	113	226	154	145	133	198	340	171	191	208	251	206	22	158	111	215	222	280	219	303	279	211	209	252	202	130	58	200	143	277	221
1807	166	224	381	370	332	298	396	260	341	371	346	399	239	225	338	458	489	134	136	294	268	170	223	349	361	203	286	318	420	280	36	302	210	385	341	349	353	456	318	263	350	405	371	203	85	265	169	388	328
1808	254	278	428	508	420	364	553	302	440	485	429	514	267	333	476	545	536	154	200	372	322	247	277	399	414	232	379	381	507	355	56	293	272	342	365	319	336	581	411	335	403	464	414	240	89	311	187	461	390
1809	185	168	317	343	74	102	376	265	295	291	316	361	181	232	266	281	352	109	111	269	221	24	15	275	427	187	248	288	117	68	43	255	172	252	262	62	58	306	373	277	314	334	101	50	74	276	144	352	254
1810	159	146	297	299	279	281	395	231	286	350	371	467	202	257	320	429	455	127	132	309	271	148	177	283	341	188	231	309	350	254	24	220	187	323	322	304	243	388	307	250	374	380	358	184	99	284	169	357	334
1811	145	171	274	298	254	224	322	226	276	325	250	344	158	151	281	314	357	101	125	285	248	160	151	318	288	137	237	259	305	248	17	306	235	372	338	300	267	368	311	232	296	319	290	168	74	265	149	347	249
1812	152	183	117	133	117	105	361	218	279	92	91	426	245	285	58	81	445	125	133	180	144	96	119	302	304	187	54	56	135	124	39	176	141	98	98	119	100	328	301	303	94	124	139	106	84	233	149	121	110
1813	171	204	315	361	310	284	390	204	280	338	326	398	229	232	401	504	456	97	122	344	271	196	187	303	368	197	304	324	365	295	38	275	199	293	266	301	297	364	337	280	347	385	345	188	86	269	198	384	314
1814	125	149	349	373	528	503	377	270	274	405	357	394	327	361	369	454	455	140	118	322	283	320	275	337	366	183	271	336	800	713	41	235	211	267	301	411	390	396	284	231	348	399	475	295	122	294	164	382	351
1815	88	106	214	218	175	232	228	201	252	193	203	249	125	182	216	236	240	80	83	178	162	135	148	204	236	144	119	187	176	140	23	131	112	154	163	160	140	217	241	195	175	231	197	111	63	176	122	212	167
1816	59	82	222	268	252	268	277	123	162	288	239	318	93	115	236	245	238	80	96	221	195	151	134	248	219	105	221	206	278	180	39	154	125	253	306	314	310	364	99	105	217	223	272	166	55	187	135	262	215
1817	75	97	34	41	265	229	350	100	129	42	35	373	136	138	76	63	370	136	134	71	33	167	192	361	215	138	49	39	272	219	38	150	142	29	36	285	212	381	211	163	49	53	310	143	80	214	145	53	48
1818	305	324	534	588	499	556	610	397	503	604	498	622	325	352	475	611	638	211	209	461	392	300	313	449	515	284	407	464	584	430	39	404	287	439	483	531	440	591	525	453	472	583	557	330	159	486	297	570	452
1819	68	84	128	129	125	153	144	91	135	128	142	146	103	68	120	125	157	45	63	143	106	89	81	131	134	87	104	135	141	127	9	118	95	133	162	144	139	154	169	130	139	145	147	95	20	127	79	153	135
1820	121	119	156	172	363	290	378	160	168	137	146	348	111	158	142	134	297	111	153	94	99	183	199	256	236	127	106	117	305	252	28	184	135	105	147	350	365	388	198	177	124	137	338	198	90	227	180	161	123
1821	121	95	245	238	207	219	283	154	153	200	251	298	124	134	246	275	315	87	85	232	194	165	168	258	269	132	183	237	284	210	23	183	126	213	248	264	229	289	222	142	233	254	241	141	37	176	122	265	225
1822	69	89	133	165	123	185	210	121	156	168	177	222	144	136	196	207	245	65	99	177	150	111	109	175	217	84	157	159	214	184	19	118	107	153	143	155	153	192	188	139	182	179	212	99	46	123	102	228	180
1823	132	146	253	271	10	4	297	186	252	308	268	324	203	187	294	286	350	107	113	244	208	0	0	241	326	186	252	290	9	12	24	146	152	219	226	5	9	291	248	213	290	317	12	5	51	199	158	252	231
1824	128	146	95	69	406	408	606	174	174	82	49	660	183	202	153	129	592	188	173	171	183	288	373	549	322	176	76	95	491	454	62	223	167	79	87	311	286	556	358	294	162	137	505	242	131	350	282	166	164
1825	170	160	263	291	253	273	326	81	100	217	223	262	95	103	210	234	330	71	103	226	206	156	133	258	166	70	205	213	118	121	28	88	79	192	188	130	120	361	107	69	218	241	141	107	74	112	68	253	196
1826	56	51	220	252	46	41	260	203	218	297	286	312	141	131	242	251	301	76	68	253	230	15	20	261	240	133	214	247	9	29	29	257	156	283	298	40	32	381	224	212	281	301	60	36	84	198	117	303	265
1827	234	261	455	434	423	443	563	377	433	528	485	618	263	315	428	488	575	237	211	485	387	276	275	453	479	301	394	450	517	436	51	357	279	394	407	406	363	481	454	368	428	483	452	265	136	388	230	555	436
1828	136	139	282	281	258	279	284	232	243	249	212	266	182	197	285	293	364	97	109	187	184	156	175	241	240	160	184	206	187	179	28	194	170	280	260	278	257	350	221	181	218	265	255	146	50	185	131	286	241
1829	358	357	463	462	682	708	1420	229	299	330	329	748	299	319	282	423	724	182	188	427	389	346	419	878	375	219	244	279	502	451	85	176	120	227	223	561	472	869	506	349	284	295	562	338	253	467	301	662	522
1830	124	169	313	340	280	279	381	229	283	301	281	324	177	199	304	281	339	157	158	328	262	193	222	304	329	191	299	308	343	233	38	216	189	325	328	334	261	369	311	238	233	292	334	146	58	218	156	339	294
1831	158	159	304	338	275	255	363	67	82	312	255	372	190	229	273	292	381	105	131	327	280	158	147	286	320	181	252	305	323	278	29	72	64	262	227	194	184	381	75	46	254	349	250	175	68	119	121	389	309
1832	145	192	279	273	223	246	315	219	255	332	306	366	215	241	326	406	390	120	109	298	280	180	189	296	349	166	271	285	329	249	29	248	197	262	298	286	253	391	247	219	269	313	301	194	72	220	149	310	260
1833	247	316	278	304	293	311	329	231	275	291	268	338	261	265	273	304	333	88	81	246	258	196	150	256	294	156	215	230	322	255	17	243	163	303	296	331	273	370	242	197	255	333	283	167	62	272	175	308	274
1834	296	309	369	370	307	342	426	316	338	418	284	430	228	269	338	350	371	192	168	364	310	220	213	385	413	227	379	344	385	259	25	256	225	294	310	328	280	346	440	386	313	390	351	212	100	355	244	436	388
1835	108	103	177	190	172	166	229	136	146	217	170	228	86	93	128	176	177	44	62	156	131	77	67	157	171	85	131	166	193	113	20	144	101	152	170	154	156	214	171	126	151	165	202	90	38	123	89	212	160
1836	197	197	326	357	284	345	473	228	293	325	293	393	232	246	345	356	441	128	145	312	301	181	177	367	366	198	303	308	328	290	38	259	233	369	302	387	342	421	398	303	344	376	385	191	72	265	193	382	336
1837	15	16	47	67	45	58	80	81	108	161	182	209	120	150	115	151	198	44	56	154	112	67	100	146	73	43	53	92	97	79	4	72	70	205	206	181	191	241	87	68	162	185	159	95	45	112	76	194	171
1838	3	2	50	62	176	219	401	0	1	76	87	413	2	3	112	110	461	2	1	45	34	112	117	344	1	0	28	57	196	158	37	7	2	82	66	233	197	524	3	7	46	48	199	117	97	4	4	61	42
1839	0	0	0	0	0	1	263	0	0	1	0	252	0	0	1	1	228	0	0	0	0	0	0	212	0	0	0	0	0	0	19	0	0	2	0	0	0	274	0	0	0	0	0	0	58	0	0	1	1
1840	29	32	4	7	59	64	175	1	7	5	3	142	9	1	6	16	154	2	3	3	1	13	10	89	4	10	0	1	43	30	13	5	2	5	3	49	60	143	2	3	2	3	42	26	33	18	19	1	2
1841	159	142	273	318	296	297	396	211	312	308	292	383	201	223	259	348	376	150	133	283	243	210	184	327	314	158	259	280	346	241	35	186	171	273	203	317	300	339	302	267	291	358	347	225	78	213	142	287	250
1842	159	143	229	226	291	284	261	125	170	177	168	237	62	115	114	125	173	99	91	147	146	103	109	180	141	77	140	183	68	52	32	104	83	133	150	217	151	261	119	111	148	182	266	133	49	125	108	176	166
1843	43	68	119	103	1	0	146	67	107	101	108	121	39	57	98	89	113	200	134	129	100	0	0	128	150	71	86	96	0	1	7	53	46	78	85	0	0	93	129	84	109	137	6	6	33	97	63	148	94
1844	36	36	95	108	71	112	164	37	59	91	87	142	53	68	101	95	170	39	50	95	75	44	65	122	49	33	71	62	102	63	11	45	28	61	68	95	83	127	59	42	91	103	100	53	19	59	62	108	80
1845	41	55	69	74	50	70	610	51	64	97	89	684	32	38	67	80	593	21	22	47	51	33	35	533	31	21	47	48	48	42	63	54	65	69	73	36	47	655	55	43	56	69	25	22	134	64	35	110	62
1846	28	27	15	33	17	20	424	4	6	6	11	540	16	13	19	23	509	6	5	15	8	6	7	409	23	8	10	11	1	6	27	19	9	21	21	36	43	577	0	0	1	9	2	4	70	41	52	34	29
1847	61	74	170	215	332	424	549	65	118	260	249	478	76	106	273	256	527	56	48	247	207	81	79	382	215	126	274	361	417	282	38	61	61	256	274	420	355	622	161	137	224	269	412	190	111	146	115	300	215
1848	116	143	227	276	200	213	279	83	115	127	118	176	86	91	125	145	189	74	62	143	116	106	92	184	120	79	114	88	149	98	10	126	94	156	157	177	153	226	192	174	166	186	174	114	51	189	115	249	197
1849	0	0	0	0	0	0	237	0	0	0	0	234	0	0	0	0	185	0	0	0	0	0	0	189	0	0	0	0	0	0	15	0	0	0	0	0	0	260	0	0	0	0	0	0	39	0	0	0	0
1850	86	86	199	195	141	173	220	121	154	190	174	245	134	141	194	199	245	63	85	167	182	99	112	190	232	130	186	160	223	150	25	136	111	183	185	171	172	233	181	143	206	199	214	100	52	178	121	228	198
1851	46	61	30	36	58	60	234	69	73	40	48	178	84	125	30	42	164	48	52	75	68	78	86	166	79	46	33	35	58	74	18	61	44	19	25	56	66	159	106	82	20	27	62	35	37	104	62	55	37
1852	58	77	139	155	136	141	223	120	136	213	169	252	130	161	226	291	287	55	74	180	169	83	127	201	178	104	137	154	185	170	14	80	59	151	110	103	125	178	166	179	148	185	158	95	41	150	94	208	193
1853	66	53	1	2	45	30	260	73	95	3	4	273	72	97	4	5	237	61	74	12	8	71	60	257	126	82	108	131	104	106	19	78	50	8	1	14	31	234	79	63	2	1	25	30	51	133	82	14	16
1854	23	26	52	54	63	54	112	121	132	196	143	257	122	144	198	204	297	66	93	165	167	540	519	237	104	57	61	103	142	121	10	129	119	179	167	256	193	261	228	191	209	240	284	150	62	176	117	195	154
1855	1	0	3	8	15	20	524	1	0	3	6	558	0	1	7	17	587	1	0	0	0	0	0	423	1	3	0	4	0	3	47	1	3	0	2	3	3	507	1	2	2	3	1	1	113	2	0	23	15
1856	224	221	332	359	324	381	424	213	355	321	338	392	197	222	325	369	381	194	209	317	312	209	182	332	403	209	295	297	349	297	14	302	232	299	308	386	282	365	321	292	301	359	301	203	64	295	193	396	328
1857	132	125	344	404	333	309	442	206	238	377	332	376	158	200	308	340	370	112	119	335	306	164	153	361	340	167	269	323	343	298	20	198	180	276	279	232	281	405	288	208	368	393	386	213	68	257	149	435	351
1858	133	149	107	141	119	124	161	151	238	112	106	170	78	79	74	114	150	43	60	132	96	106	69	112	142	74	89	103	143	111	17	150	108	81	109	102	80	127	272	297	119	130	94	61	31	276	262	144	106
1859	186	218	347	409	274	325	428	244	337	341	341	425	196	226	337	403	407	108	127	310	263	232	212	333	329	176	255	355	380	280	23	243	190	349	321	314	292	445	335	305	276	380	374	199	76	245	160	354	284
1860	142	166	376	368	267	269	435	245	271	339	362	425	198	262	412	446	495	126	134	315	284	116	115	377	314	170	253	352	224	271	46	198	184	319	334	242	212	414	325	260	369	380	252	149	100	259	181	424	381
1861	252	224	405	458	412	363	545	313	389	393	418	558	310	333	496	463	500	142	137	369	339	221	230	380	503	256	354	465	473	448	53	402	258	388	454	460	380	522	526	335	447	509	464	271	140	382	234	443	344
1862	80	93	134	169	154	176	195	129	127	173	172	207	92	90	190	240	171	69	87	154	124	130	107	154	164	105	129	162	146	126	20	126	83	177	149	177	149	232	200	167	182	193	217	95	55	142	91	240	163
1863	107	79	123	184	220	174	198	98	136	143	134	170	90	96	127	168	162	54	67	160	102	114	133	135	116	82	106	122	260	222	22	111	97	162	149	216	190	180	132	132	152	179	202	111	43	93	81	166	117
1864	113	75	152	158	150	152	202	109	173	182	175	188	102	121	132	184	150	71	74	167	128	109	114	179	162	76	129	162	185	127	15	103	80	90	108	122	112	151	146	156	144	172	199	91	36	128	97	163	157
1865	135	134	288	323	296	287	355	255	302	342	362	363	176	215	334	393	381	135	132	280	223	188	216	267	366	221	312	341	417	326	26	242	187	231	250	326	273	327	290	196	313	324	326	210	74	245	158	375	297
1866	47	60	107	98	246	249	467	96	138	188	188	617	262	242	295	321	553	86	80	145	129	259	249	411	176	104	146	148	325	256	52	151	139	141	170	331	253	612	76	76	110	165	239	165	119	295	190	206	175
1867	58	87	311	301	190	178	328	129	176	288	232	257	117	168	231	339	293	103	109	234	233	77	64	277	154	93	216	216	174	126	20	158	142	279	321	234	174	386	196	181	251	292	187	114	60	184	106	261	278
1868	204	204	322	345	269	291	426	288	379	332	364	411	200	256	363	330	486	149	168	336	259	215	260	363	321	205	266	325	326	319	33	346	272	437	419	439	403	527	357	273	353	362	297	230	83	291	217	389	316
1869	125	113	220	212	199	231	269	150	177	197	211	245	125	148	201	228	256	83	76	163	154	100	135	171	213	110	157	156	231	137	22	176	102	210	218	233	152	254	189	152	198	193	204	118	48	153	104	213	209
1870	166	175	274	317	242	243	300	177	239	290	256	316	102	116	257	283	357	686	260	262	189	158	207	288	290	166	211	244	279	225	28	185	120	223	249	287	253	340	211	187	216	243	266	166	72	190	127	268	234
1871	34	37	70	80	82	75	94	97	224	94	95	100	42	55	73	81	105	30	34	89	60	39	70	71	108	47	93	61	76	74	15	234	173	166	175	185	145	192	179	183	96	88	81	45	25	194	136	87	85
1872	150	120	196	225	4	1	243	154	168	247	233	282	142	162	231	250	246	72	84	194	194	12	13	222	276	143	184	187	6	11	28	151	111	221	203	2	0	239	169	109	219	234	0	1	66	171	140	273	210
1873	198	173	296	286	243	255	315	195	274	236	191	302	178	196	289	315	367	108	112	285	202	150	129	259	305	156	246	270	317	181	34	203	173	230	243	267	202	269	278	207	242	280	258	139	61	221	140	299	265
1874	149	101	299	262	193	231	394	119	126	192	172	340	143	156	191	255	289	110	108	250	204	99	104	261	201	104	160	208	41	46	39	194	140	176	195	76	88	329	370	228	210	254	55	35	95	183	104	256	246
1875	0	0	0	0	0	0	503	0	0	1	0	517	2	3	0	3	502	0	0	0	0	0	0	395	0	0	0	0	0	2	34	0	0	0	0	0	0	424	3	1	0	0	0	0	103	2	1	1	1
1876	42	51	79	85	64	84	103	170	196	247	227	286	130	157	247	246	268	83	87	190	141	69	107	195	63	40	58	54	23	29	16	72	56	67	113	37	48	195	149	155	156	130	48	51	55	96	66	110	80
1877	7	13	9	3	6	7	473	19	24	5	6	419	35	53	11	5	471	2	6	6	0	5	1	327	0	3	2	5	9	8	25	11	8	10	12	4	4	452	12	12	3	7	8	3	82	2	1	2	8
1878	224	236	357	436	368	385	505	305	356	392	389	473	187	304	369	461	541	149	174	347	316	272	314	421	450	238	319	426	394	314	32	420	263	431	465	470	408	640	437	310	319	428	439	246	88	342	219	422	323
1879	180	154	232	213	244	221	296	243	220	297	318	365	213	214	283	272	324	141	116	277	231	108	97	292	300	178	212	296	245	217	34	196	148	215	199	242	223	295	260	198	258	327	273	133	80	237	159	309	270
1880	201	206	255	291	232	243	380	216	343	93	67	480	291	260	176	210	516	81	103	149	127	153	125	460	185	94	94	116	227	121	30	173	130	140	124	327	296	580	171	132	184	274	238	150	105	299	209	165	153
1881	0	0	0	0	4	6	157	0	0	0	0	134	0	0	0	0	172	0	0	0	0	3	3	106	0	1	0	0	31	25	6	0	0	0	0	3	3	160	0	0	0	0	0	1	19	0	0	0	0
1882	318	357	442	454	456	432	523	388	540	537	490	583	385	420	526	588	645	267	249	508	439	374	464	493	549	309	412	503	519	478	58	360	287	364	355	424	367	578	515	406	334	435	413	269	107	418	301	594	512
1883	173	201	295	327	104	105	355	360	452	355	294	374	472	477	321	424	389	175	159	296	267	100	96	348	430	172	202	267	168	144	34	383	261	329	333	124	138	399	496	365	274	331	117	56	92	266	160	334	299
1884	189	146	247	280	174	163	268	166	242	242	215	248	122	165	220	252	255	86	91	200	158	64	106	185	257	137	176	231	147	160	32	181	152	251	209	190	170	315	238	184	186	217	161	101	45	203	112	262	193
1885	118	120	54	49	80	74	173	59	79	46	30	192	59	62	63	79	189	74	62	50	44	18	21	137	193	93	97	140	222	120	18	152	110	124	104	153	123	183	245	189	149	156	167	88	42	118	84	157	114
1886	360	356	412	437	483	480	579	245	349	424	422	634	492	535	462	539	657	174	167	456	373	353	371	546	626	354	397	391	458	406	40	215	179	426	437	482	469	649	301	226	367	442	528	243	110	247	153	483	388
1887	75	69	155	170	0	0	266	102	132	155	120	237	98	86	149	182	197	78	70	156	145	0	0	185	156	80	104	143	0	0	18	108	88	125	105	0	0	219	136	99	110	125	0	0	50	98	81	141	132
1888	89	108	137	163	1	0	182	97	140	212	197	239	138	146	197	235	242	61	75	189	148	0	0	184	197	122	154	177	2	0	17	180	122	263	212	0	0	278	149	119	172	176	1	0	54	136	99	190	175
1889	496	503	550	569	606	576	677	362	486	508	438	605	211	216	320	388	475	234	278	474	370	407	416	447	538	276	394	414	544	451	63	425	323	442	420	430	426	555	673	491	434	479	527	324	121	355	263	502	402
1890	215	192	301	310	330	322	387	224	278	349	321	347	248	316	395	395	450	169	197	317	282	195	205	322	362	214	256	295	349	305	31	235	138	303	256	282	255	321	341	243	306	349	342	168	81	270	178	352	277
1891	64	67	55	55	30	43	311	161	210	249	250	306	171	198	162	190	297	88	91	214	184	233	204	247	223	121	163	211	220	199	13	269	191	331	301	276	269	376	254	233	269	334	294	189	58	130	89	40	39
1892	168	218	178	257	192	178	356	239	330	211	177	313	166	186	68	109	316	112	113	195	162	172	170	265	349	209	197	254	241	234	33	227	206	182	154	205	189	396	361	297	210	229	286	118	73	221	164	226	218
1893	195	201	367	358	291	322	389	250	304	381	378	409	204	240	314	372	418	286	209	339	319	216	234	367	323	206	268	334	339	283	43	299	220	421	382	390	425	479	278	204	260	303	290	159	87	245	154	412	299
1894	345	354	642	777	672	656	879	452	625	693	633	747	386	493	623	709	768	268	288	690	576	447	401	723	727	366	562	636	706	619	68	430	349	551	611	574	560	752	601	478	613	722	713	381	150	523	359	796	657
1895	94	134	70	102	230	204	702	218	298	167	132	737	339	336	748	846	751	90	79	84	81	72	105	575	234	142	81	94	187	122	68	345	311	133	104	265	218	827	105	108	82	91	150	110	135	295	206	116	94
1896	116	117	264	270	231	244	325	185	236	323	299	331	146	156	260	293	314	89	80	221	221	149	157	274	256	142	187	249	274	234	23	179	136	254	244	267	233	324	216	174	213	263	247	148	59	215	136	300	249
1897	80	78	285	308	315	317	373	166	274	282	301	335	163	202	357	396	426	85	77	282	226	155	147	316	218	96	230	245	259	217	28	360	284	306	284	355	297	388	334	290	311	342	352	168	87	521	516	384	268
1898	209	198	220	260	435	491	590	144	200	121	116	573	134	179	160	202	464	88	84	88	74	258	355	433	289	175	189	215	322	294	50	188	153	131	138	308	256	506	239	234	132	181	372	222	123	355	256	209	192
1899	163	160	298	335	293	267	376	220	297	357	344	381	217	244	360	410	451	116	146	298	275	221	218	352	364	166	279	339	356	298	41	272	217	285	345	315	305	420	268	226	307	278	331	212	102	257	156	367	316
1900	202	199	161	197	90	102	284	155	218	142	149	210	72	65	99	124	189	75	86	155	139	71	64	188	193	97	158	211	113	85	20	125	114	130	157	62	54	194	252	209	182	202	96	48	46	161	119	210	157
1901	93	83	249	281	146	180	274	162	214	267	253	294	173	228	259	296	312	115	102	225	187	110	139	243	293	165	192	256	224	191	31	181	146	246	215	222	199	290	220	159	197	272	237	115	55	161	104	261	227
1902	41	46	132	172	23	4	291	51	61	141	110	258	30	46	178	203	285	24	34	202	175	8	7	250	250	106	208	261	56	63	25	47	40	207	232	11	26	278	97	84	197	228	19	23	59	35	28	187	161
1903	1	1	3	1	3	5	623	2	1	1	2	632	0	0	0	5	680	0	2	0	1	0	0	507	4	1	0	0	2	1	57	2	2	1	3	0	1	648	1	3	0	4	5	1	138	1	0	0	2
1904	190	218	354	347	276	303	415	191	275	375	367	439	190	222	318	360	424	117	105	305	299	187	191	328	362	205	282	353	324	306	26	336	224	326	348	320	298	409	323	264	322	413	325	192	96	256	167	392	304
1905	76	67	127	93	128	109	113	90	108	120	113	144	81	87	104	188	157	35	65	112	116	75	80	105	125	73	93	111	125	114	16	95	71	116	101	126	87	140	140	97	117	137	115	65	37	100	47	139	113
1906	187	243	477	479	455	450	604	287	287	472	431	573	280	312	456	544	544	176	199	410	442	273	306	474	508	297	364	476	498	398	55	346	273	574	528	492	429	646	417	329	468	534	486	238	112	355	248	560	464
1907	141	137	311	335	274	250	363	187	276	325	364	424	172	178	260	294	338	101	152	314	233	187	209	303	335	172	281	303	331	233	37	205	157	258	305	294	289	370	290	250	282	310	300	188	75	274	126	385	297
1908	287	298	533	571	504	491	643	392	497	572	640	700	423	465	555	665	783	184	234	519	413	306	276	558	672	305	554	607	626	511	50	500	373	605	533	749	603	834	560	451	600	633	583	318	139	510	320	607	651
1909	27	23	52	57	29	12	82	44	58	66	61	109	27	29	17	25	84	31	36	64	44	21	39	91	45	39	31	51	7	11	9	29	30	41	29	19	21	70	53	53	56	47	39	12	15	49	36	59	51
1910	129	128	203	254	179	210	284	190	210	269	224	300	154	144	244	251	270	88	103	227	200	109	159	220	266	140	203	230	256	198	28	186	146	233	255	236	217	293	224	199	227	269	238	124	51	201	133	247	224
1911	340	367	593	652	506	519	743	466	606	678	612	751	441	449	637	709	858	295	294	646	541	340	365	672	726	404	537	546	690	545	60	465	397	578	597	621	572	826	695	501	597	668	583	398	166	563	410	749	623
1912	105	120	273	301	285	298	329	135	194	233	214	360	227	270	253	264	306	133	173	201	188	225	221	277	26	23	181	207	446	322	30	137	113	212	236	286	227	306	231	190	256	261	340	177	93	131	135	303	284
1913	11	26	45	80	95	83	137	17	23	38	57	188	27	35	87	123	159	10	10	69	61	172	181	173	7	2	48	43	150	113	9	16	22	63	85	75	71	184	49	61	65	87	107	78	32	47	43	53	33
1914	93	146	240	235	229	225	269	300	487	200	229	301	148	215	260	275	295	165	105	222	202	141	167	218	213	126	156	211	255	166	24	337	258	242	238	235	199	235	476	427	220	253	252	153	63	454	363	292	191
1915	164	98	170	207	164	177	241	112	159	191	169	221	95	108	192	206	195	76	61	160	141	142	91	187	157	89	130	147	163	140	18	119	89	163	137	121	136	195	166	124	156	206	157	81	37	131	95	206	179
1916	74	90	169	160	148	147	169	129	157	192	160	166	95	82	156	171	165	79	73	135	122	66	87	135	158	99	174	170	156	127	21	97	75	134	134	121	117	161	206	188	175	177	179	92	45	112	64	178	150
1917	32	36	280	296	1	3	368	21	26	288	254	471	95	108	255	245	450	29	32	194	170	0	0	324	100	46	210	257	3	3	37	35	37	294	293	3	1	491	32	20	263	323	0	1	108	30	20	261	197
1918	72	78	127	138	111	133	123	106	110	157	139	181	94	87	146	178	145	50	45	120	121	134	133	127	139	92	116	148	149	116	11	111	74	116	142	126	127	144	127	110	134	140	135	86	28	116	73	166	143
1919	159	148	311	307	290	363	470	183	235	265	273	438	108	155	251	258	388	91	124	292	238	163	203	348	356	184	214	283	395	358	52	242	164	285	299	407	313	433	344	275	218	263	287	163	101	231	132	329	258
1920	63	58	77	80	89	119	99	57	74	94	107	135	49	45	69	111	124	33	40	66	77	76	68	95	123	63	69	85	100	86	3	74	46	79	64	99	99	101	71	53	67	59	119	42	14	66	43	76	76
1921	53	71	110	100	104	80	115	101	90	123	124	146	73	89	109	110	132	81	73	120	100	70	83	109	113	67	93	98	102	95	5	92	83	115	151	129	119	135	111	92	100	131	111	81	28	96	67	114	134
1922	305	296	535	551	465	515	648	411	561	654	549	731	308	374	528	536	672	226	317	621	540	465	366	645	620	354	435	554	604	449	56	344	264	477	467	486	472	609	567	490	545	602	589	329	135	491	383	691	610
1923	243	271	367	383	395	336	404	511	779	400	380	441	235	265	337	401	424	146	182	328	311	247	285	355	415	229	349	382	371	309	28	634	525	394	370	357	386	441	504	452	356	432	404	249	73	340	267	444	408
1924	69	88	120	147	153	168	222	115	105	198	192	237	91	86	228	264	257	91	84	186	129	115	126	263	207	97	146	160	231	165	29	99	68	144	138	194	175	202	174	139	144	167	225	103	62	108	81	127	117
1925	0	0	0	0	0	0	105	0	0	0	0	95	0	0	0	0	59	0	0	0	0	0	0	78	0	0	0	0	0	0	7	0	0	0	0	0	0	113	0	0	0	0	0	0	9	0	0	0	0
1926	43	54	36	59	33	55	45	42	55	44	47	47	25	29	47	56	47	23	23	45	33	29	41	36	43	28	18	42	27	36	5	30	24	26	32	37	33	41	43	48	54	35	49	24	8	64	32	54	47
1927	80	82	111	134	122	112	165	99	149	157	143	180	96	119	122	169	160	50	62	138	107	78	100	143	173	94	108	149	160	112	16	90	52	88	108	91	94	129	146	135	166	146	170	84	22	102	69	186	116
1928	5	5	11	5	12	11	16	9	14	7	16	14	8	3	11	5	18	6	7	16	17	9	10	11	10	5	10	9	15	11	1	14	7	19	26	12	9	28	17	15	3	15	15	6	3	6	8	14	6
1929	57	57	121	115	90	74	110	67	84	104	103	112	45	36	50	74	79	35	42	115	87	37	51	106	109	65	89	87	110	84	6	88	61	106	88	88	80	133	92	102	99	111	76	61	20	80	47	126	89
1930	249	247	395	358	234	268	448	209	263	355	359	500	151	140	274	337	449	129	119	352	305	68	71	419	374	219	320	352	307	255	41	244	187	336	340	299	224	470	334	299	304	333	259	114	96	210	146	379	339
1931	76	73	184	174	147	201	196	120	201	225	203	227	106	143	165	194	240	69	72	193	159	156	122	204	207	103	163	189	223	209	15	170	110	207	173	180	193	192	216	165	236	251	243	153	62	185	116	222	170
1932	146	180	407	479	385	397	495	295	388	515	454	578	250	275	519	576	549	177	169	464	400	370	335	529	462	252	444	479	512	345	49	277	229	432	475	471	412	568	367	277	459	507	457	272	124	335	210	497	386
1933	252	255	424	432	530	598	510	408	518	477	509	647	348	387	483	540	619	217	197	471	435	381	378	484	527	261	421	471	557	463	39	433	333	464	423	612	497	641	544	455	507	593	623	292	139	424	264	566	468
1934	117	105	190	193	184	153	238	156	163	169	170	200	141	192	189	169	201	67	55	126	126	121	126	147	167	101	126	165	189	140	18	154	90	137	186	206	160	231	158	108	157	161	169	91	35	178	92	191	160
1935	313	279	603	586	572	547	702	376	544	539	578	692	367	395	731	734	727	259	262	548	511	369	406	514	730	373	491	603	621	550	77	410	328	479	565	450	438	600	584	412	527	623	601	343	173	425	323	703	564
1936	42	60	195	193	28	26	247	189	204	213	208	300	143	141	180	283	313	62	50	219	176	13	4	228	208	146	173	238	3	1	25	123	103	204	223	7	11	324	218	181	188	254	40	27	60	212	104	260	238
1937	199	200	312	398	319	335	407	226	318	332	326	381	243	239	334	406	434	141	130	313	260	167	199	271	326	208	311	319	351	312	51	230	190	272	258	260	273	345	322	296	324	345	327	188	101	291	197	383	299
1938	12	15	38	26	23	20	126	7	19	47	32	151	14	17	41	30	93	4	10	15	9	18	13	95	23	11	25	22	12	14	10	7	9	13	18	7	8	137	24	14	23	33	20	7	23	20	12	24	25
1939	110	139	382	422	333	403	474	200	256	433	384	486	248	300	461	474	568	116	131	325	303	144	177	311	335	185	328	377	347	302	43	235	212	455	401	369	389	530	273	204	331	454	384	231	89	302	218	490	410
1940	6	2	13	14	101	179	381	2	3	9	8	368	24	29	17	29	382	7	2	3	0	13	21	352	0	0	6	15	30	47	28	2	2	6	6	117	118	415	6	15	19	17	134	55	78	0	1	14	7
1941	0	0	0	0	0	0	25	0	0	0	0	43	0	0	1	0	11	0	0	0	2	0	0	10	0	0	0	1	2	0	1	0	0	0	0	0	0	26	0	1	1	0	0	1	13	1	0	0	0
1942	257	245	486	514	431	471	636	314	440	497	490	612	310	375	455	508	597	180	212	477	405	273	302	482	580	287	396	434	468	406	56	424	308	544	479	550	435	669	436	354	453	486	418	264	110	381	245	543	434
1943	144	138	154	166	187	177	219	140	144	202	188	206	104	121	153	171	201	158	120	141	127	112	127	175	173	114	141	172	165	113	16	117	99	177	184	191	159	185	171	120	121	163	161	85	38	155	109	201	175
1944	0	1	2	3	27	21	75	1	1	1	0	107	3	2	2	0	81	0	0	2	0	1	2	47	0	0	0	1	6	2	4	1	0	0	0	13	5	60	1	0	2	3	11	5	13	0	0	0	1
1945	32	17	53	55	51	38	65	93	111	180	190	226	87	115	181	196	206	53	62	145	129	90	98	172	68	33	53	60	99	76	6	130	103	170	164	167	142	219	163	127	141	173	159	87	45	131	87	171	151
1946	0	0	0	0	1	0	298	0	0	0	0	292	1	0	1	3	272	0	0	0	0	0	0	202	0	0	0	0	1	0	25	0	0	0	0	0	2	338	0	0	0	0	0	0	52	0	0	0	0
1947	105	130	223	217	202	198	267	171	213	236	227	314	149	158	208	225	266	67	100	186	223	139	156	216	229	123	157	217	239	158	18	165	141	214	182	215	189	253	208	219	186	247	202	116	58	189	121	276	201
1948	101	93	236	215	188	174	257	166	212	218	209	248	115	130	160	207	228	92	85	202	161	135	134	186	206	111	169	202	290	224	17	156	100	189	208	214	183	215	205	182	206	276	259	143	59	230	141	270	210
1949	2	0	2	1	2	7	170	2	1	7	7	176	8	4	6	4	132	0	1	1	10	1	1	142	2	0	4	4	2	4	12	2	2	6	0	1	1	136	5	4	9	7	1	1	46	5	1	13	3
1950	216	269	273	279	282	321	429	301	385	377	349	477	282	271	369	340	437	150	172	338	273	165	190	377	487	239	309	351	392	272	44	399	290	349	352	412	336	511	433	330	302	337	331	230	78	342	222	358	307
1951	132	180	45	65	37	67	755	218	320	63	46	711	301	307	41	51	771	173	203	39	34	28	18	601	350	197	7	14	94	105	63	183	153	35	22	38	44	693	411	300	36	25	92	70	171	352	224	35	30
1952	107	132	196	239	195	208	263	127	138	189	147	240	113	121	159	190	231	77	92	161	164	109	107	184	210	95	167	180	195	143	24	141	88	173	151	185	170	240	215	147	207	220	212	134	46	157	109	207	176
1953	199	202	287	334	41	29	391	227	278	337	313	371	237	275	295	396	342	125	146	290	251	10	1	296	315	133	252	267	61	80	27	284	170	306	322	25	22	429	303	259	265	301	19	9	66	214	178	300	310
1954	211	212	307	345	308	324	409	272	301	310	310	421	173	222	298	348	418	160	162	335	292	221	256	357	369	200	285	362	351	317	43	268	200	347	386	367	316	435	384	283	317	320	348	167	73	294	167	365	289
1955	94	89	230	239	240	218	317	176	188	230	281	313	161	199	277	316	300	81	121	218	228	118	165	264	270	155	240	255	257	247	22	219	160	338	286	265	239	378	208	182	250	291	266	149	75	220	149	315	264
1956	94	96	98	118	174	172	252	58	106	55	31	227	64	65	63	76	269	34	53	39	29	142	172	211	170	104	87	102	188	156	23	122	88	65	83	170	153	268	123	93	58	82	168	91	45	151	84	83	83
1957	103	93	179	177	163	144	191	124	182	196	154	223	114	136	191	210	222	76	76	139	157	104	118	220	217	131	128	170	171	136	21	115	105	190	174	161	159	216	194	158	170	177	210	100	51	119	103	203	167
1958	161	185	358	419	251	285	477	236	300	394	384	493	189	246	359	374	406	172	131	335	285	204	224	333	453	250	301	356	421	285	42	317	228	443	403	302	277	480	368	274	329	358	230	158	71	294	198	384	324
1959	72	102	404	445	124	97	602	109	148	469	433	621	233	316	493	563	699	89	126	434	399	73	49	454	145	85	387	389	309	227	57	152	109	525	502	201	156	624	171	120	507	556	130	68	117	193	133	585	427
1960	139	144	234	237	207	238	317	153	203	267	249	298	183	190	225	260	305	97	102	248	249	128	145	247	271	126	208	228	290	216	31	192	128	222	213	202	199	270	244	175	210	256	257	158	69	250	135	291	234
1961	81	80	122	118	115	112	168	115	137	138	161	183	87	96	113	176	195	39	55	109	114	98	81	156	104	58	114	127	83	93	7	95	58	131	86	116	104	159	129	97	155	170	135	66	41	122	79	117	167
1962	13	15	26	23	18	28	38	23	30	32	31	43	20	19	35	33	45	7	19	49	33	14	21	34	37	12	29	31	23	22	3	31	21	34	35	27	26	33	32	19	29	34	28	16	7	15	19	38	33
1963	209	222	384	433	422	402	570	297	424	353	324	566	264	260	355	380	449	222	219	426	362	309	341	468	323	209	311	360	247	302	51	335	250	409	375	376	351	502	452	336	412	518	450	229	129	358	223	480	410
1964	95	99	198	252	192	194	214	107	145	223	196	261	93	113	178	188	198	72	86	186	172	149	137	173	226	104	149	176	144	168	18	180	106	178	197	198	158	232	200	146	173	211	219	96	36	182	111	255	202
1965	110	104	137	163	237	224	292	149	199	199	167	261	143	139	214	263	214	71	92	116	124	134	157	174	218	145	153	164	254	227	30	192	147	158	142	264	232	282	188	159	151	155	244	149	38	191	141	148	154
1966	140	143	320	371	281	298	354	229	252	359	327	378	180	194	306	294	347	104	115	295	284	213	248	308	309	176	324	332	394	322	30	182	143	298	305	307	308	369	286	199	319	420	385	195	73	235	151	351	331
1967	155	161	234	300	256	271	363	172	265	295	256	357	149	165	315	362	361	92	97	261	208	171	134	242	332	214	236	281	317	266	38	192	183	254	289	288	289	392	298	201	270	288	274	137	82	197	149	340	245
1968	164	164	326	334	2	1	326	201	243	285	301	329	176	206	254	314	310	90	121	259	247	0	3	261	291	172	216	274	4	0	21	190	136	290	258	0	0	348	266	228	256	303	0	0	50	252	159	308	275
1969	6	5	289	259	333	350	361	3	4	323	319	417	3	3	244	292	391	0	2	292	244	227	248	373	2	1	227	228	405	313	17	2	1	272	292	431	342	463	4	2	289	275	398	221	81	3	3	253	216
1970	65	96	164	164	186	175	216	118	150	147	182	211	112	112	183	189	241	69	80	133	114	123	107	174	96	63	114	140	182	132	21	83	69	127	161	168	135	184	88	86	134	168	213	103	34	138	97	186	156
1971	127	127	291	300	385	351	343	214	277	318	259	351	245	258	319	354	411	123	107	300	224	235	255	268	298	140	225	296	414	328	35	263	197	318	320	397	395	413	276	244	336	341	393	241	85	174	150	365	270
1972	92	96	249	217	201	195	267	128	169	194	211	259	120	138	224	266	234	94	108	209	194	152	167	218	233	114	193	231	279	212	18	193	151	254	266	273	242	345	244	192	234	249	230	129	42	170	101	233	194
1973	82	68	139	193	150	165	205	100	181	175	176	193	117	122	168	190	231	58	70	161	112	90	82	164	155	104	141	189	144	128	22	161	114	202	215	181	162	244	178	132	155	228	188	109	52	147	98	189	193
1974	2029	2175	232	224	174	200	254	245	449	218	190	251	460	475	230	254	268	107	90	206	173	92	98	209	337	147	189	248	195	143	28	217	152	248	224	204	162	317	372	339	243	227	211	103	76	222	262	298	208
1975	277	243	461	483	443	413	552	375	468	496	502	596	250	334	532	658	652	283	294	490	400	330	339	486	580	296	397	478	545	480	54	478	355	501	450	531	475	614	585	445	484	522	492	291	92	455	295	606	478
1976	177	162	312	340	317	322	413	215	226	335	270	322	176	219	326	376	380	108	143	353	283	157	186	319	330	143	250	302	332	244	25	218	160	332	290	302	240	386	283	254	294	293	348	183	78	259	165	324	261
1977	142	161	276	299	238	232	330	152	225	251	205	248	182	193	217	273	284	87	111	241	211	125	128	229	273	134	180	233	279	182	24	165	134	231	209	194	180	261	200	176	204	264	269	125	67	210	113	222	239
1978	48	40	147	136	129	168	198	64	105	145	142	217	117	126	110	153	210	59	64	126	106	96	73	169	122	61	108	118	155	148	18	71	84	109	123	99	120	188	118	109	131	116	177	95	48	110	78	140	122
1979	275	234	400	403	452	415	547	312	433	484	403	530	272	317	421	523	577	180	199	434	411	276	345	505	480	286	346	439	447	410	47	408	290	492	474	462	431	613	506	377	443	507	529	271	114	391	251	507	516
1980	94	86	131	164	127	159	186	133	163	164	145	200	93	127	148	168	202	60	66	164	135	125	119	172	176	99	116	133	175	148	12	143	103	169	180	219	153	201	174	153	193	211	183	99	47	129	78	206	142
1981	69	84	190	219	208	247	276	88	138	275	228	339	109	129	289	277	318	72	78	242	158	167	188	266	283	142	207	294	319	254	17	109	67	210	202	234	240	258	193	138	216	242	261	142	61	133	116	300	227
1982	526	559	334	366	253	275	468	291	353	442	350	475	7	6	296	357	419	176	189	384	327	166	132	396	354	224	303	329	265	210	36	326	230	359	346	284	232	433	434	367	385	428	260	170	90	390	231	482	404
1983	192	192	373	403	154	193	456	295	376	467	404	488	243	268	412	471	493	163	139	349	326	152	141	378	424	238	305	434	156	128	39	353	258	385	420	185	113	507	395	336	412	511	236	91	98	337	218	463	406
1984	201	236	281	291	79	92	388	144	190	243	237	365	245	299	282	246	394	90	123	209	221	15	19	279	216	123	235	253	50	49	22	153	144	216	213	46	52	298	353	265	274	301	49	24	79	312	202	364	281
1985	19	20	103	108	27	43	516	41	43	132	119	483	35	49	164	208	662	13	19	51	34	14	12	391	42	19	43	60	58	45	44	19	16	163	139	43	34	618	34	14	85	69	42	22	120	16	23	136	78
1986	86	78	49	59	78	83	113	55	59	58	50	118	82	79	75	96	129	69	40	54	55	40	49	86	60	38	59	58	65	59	15	76	75	64	60	132	104	163	128	105	56	41	85	57	21	69	43	61	62
1987	152	134	212	219	299	318	321	175	211	296	280	302	158	172	236	266	306	93	112	212	209	204	248	258	264	140	229	245	357	283	31	211	172	254	237	369	319	337	210	186	227	272	325	178	76	186	147	295	223
1988	114	123	258	311	230	271	294	191	233	298	274	293	160	186	328	341	338	128	121	303	245	200	136	264	363	188	213	305	282	280	26	217	152	364	359	325	247	401	273	243	255	307	270	146	64	203	173	321	285
1989	0	0	94	79	147	161	212	0	0	103	170	225	46	50	193	223	267	0	0	91	91	150	147	222	0	0	224	260	227	182	24	0	0	23	24	236	182	216	0	0	5	14	151	110	55	0	0	72	44
1990	122	134	219	219	161	204	254	154	151	220	222	239	111	156	213	246	228	81	94	184	163	120	110	222	223	137	146	236	207	168	15	149	108	167	156	224	168	216	253	176	223	209	244	84	43	128	110	233	193
1991	11	20	0	0	22	30	263	11	23	21	9	246	36	44	28	23	265	12	20	33	25	5	9	212	75	22	49	57	21	12	16	19	9	25	31	16	11	236	20	17	36	32	20	12	40	9	14	54	46
1992	8	2	9	8	9	9	124	5	4	5	7	132	3	7	8	9	128	8	1	15	9	4	4	104	14	9	8	5	17	6	13	15	5	8	13	11	5	149	18	8	11	14	9	4	39	3	3	12	12
1993	150	147	160	173	68	75	557	227	345	215	206	586	390	389	223	211	604	162	178	186	144	57	55	511	372	212	27	56	11	19	52	419	344	225	168	98	80	733	333	304	142	142	171	100	101	390	288	160	112
1994	142	136	208	208	207	247	280	134	198	233	238	310	138	139	186	219	252	104	89	236	199	208	221	224	272	131	192	204	317	222	23	177	144	183	179	210	203	244	191	137	231	306	311	147	79	234	118	288	236
1995	3375	3442	6453	6958	5777	6137	7733	1815	2214	2610	2357	2991	1972	2165	2991	3483	3737	1811	1872	4147	3652	2612	2873	4267	380	202	290	321	428	339	35	2554	1808	2945	3131	3112	2768	3825	4671	3700	4527	5161	4863	2739	1198	3865	2555	5432	4606
1996	281	307	631	623	474	537	664	383	547	486	493	612	358	418	541	587	728	246	240	511	491	348	302	543	587	281	461	529	606	480	55	433	350	626	553	586	511	669	562	433	499	583	570	359	139	427	337	576	486
1997	33	25	17	14	120	60	308	26	55	22	17	349	48	60	33	25	279	8	9	23	12	41	34	260	86	45	7	21	269	518	16	12	14	21	16	121	142	358	33	28	2	1	44	47	62	43	31	19	9
1998	76	98	133	139	95	126	163	80	121	151	125	157	105	117	128	143	193	114	113	130	97	50	56	90	120	64	80	120	122	98	8	93	55	124	113	123	84	130	115	80	120	103	127	74	31	99	61	137	116
1999	192	192	254	332	224	264	316	321	355	309	335	359	172	200	265	245	296	126	134	297	240	243	255	305	321	173	256	331	418	347	25	281	181	291	322	268	277	375	380	293	245	367	388	196	63	280	191	305	292
[truncated: 9,630 more rows]
[truncated: 69 more columns]
