# Supplementary material for: 2FAST2Q: a general-purpose sequence search and counting program for FASTQ files
Source: PeerJ. 2022 Oct 25;10:e14041. doi: 10.7717/peerj.14041 (PMC9615965; doi:10.7717/peerj.14041)
Supplement: Table S5 [file peerj-10-14041-s008.csv]

#Feature	SRR14668185	SRR14668186	SRR14668187	SRR14668188	SRR14668189	SRR14668190
1	325	149	49	584	205	598
2	345	1659	1843	219	243	96
3	420	38	8	14	428	410
4	512	385	433	181	644	506
5	1127	1398	1043	1009	729	449
6	475	180	124	58	396	243
7	752	127	34	59	867	688
8	160	161	151	172	79	63
9	399	120	34	237	280	504
10	257	68	0	39	251	123
11	69	0	0	0	295	322
12	349	42	7	0	352	196
13	256	143	150	0	409	240
14	397	154	26	112	308	503
15	301	38	33	0	347	367
16	364	155	64	328	323	97
17	443	263	52	65	306	165
18	388	265	135	89	297	897
19	809	126	1	103	743	692
20	520	67	0	68	449	516
21	454	186	127	502	249	102
22	359	654	242	216	408	309
23	343	73	2	4	156	341
24	336	44	6	23	444	321
25	552	503	183	395	555	413
26	491	171	105	20	573	359
27	471	516	355	770	427	934
28	285	47	11	83	164	286
29	201	100	70	12	295	51
30	759	187	93	643	683	672
31	661	181	82	31	444	181
32	725	481	249	55	580	252
33	710	161	74	17	547	656
34	876	360	69	234	606	1323
35	740	2500	3440	3328	578	561
36	284	1018	488	501	241	237
37	335	91	24	331	332	140
38	591	136	44	126	769	815
39	621	500	268	199	462	681
40	523	309	271	67	465	234
41	578	123	41	192	434	504
42	472	28	57	145	383	243
43	400	154	17	53	316	156
44	511	1854	3807	95	493	347
45	1049	765	473	709	631	1661
46	465	299	74	237	302	198
47	672	165	32	198	528	302
48	483	215	142	120	446	285
49	769	157	7	69	467	293
50	701	1595	1615	1939	435	359
51	481	81	11	31	576	206
52	378	298	243	693	450	360
53	208	296	67	10	231	161
54	621	2043	3134	300	465	148
55	159	35	0	4	200	220
56	159	46	4	1	135	375
57	714	262	177	192	456	372
58	830	167	92	11	730	725
59	569	344	183	0	424	372
60	353	100	9	11	216	203
61	254	119	84	1	133	269
62	92	6	11	0	68	115
63	243	44	0	0	355	340
64	114	11	5	0	192	30
65	362	217	64	148	304	700
66	409	30	20	1	454	161
67	682	1153	943	146	501	387
68	367	766	347	145	139	313
69	378	660	679	1015	307	150
70	925	1120	889	2251	652	307
71	245	94	19	94	260	440
72	478	202	66	227	482	479
73	338	609	378	301	397	478
74	670	913	937	2004	403	571
75	425	533	222	354	404	348
76	307	182	86	40	319	147
77	467	527	318	65	341	461
78	368	300	124	86	290	269
79	684	190	85	637	353	252
80	300	155	29	63	277	193
81	202	408	244	64	280	11
82	313	85	3	0	382	478
83	204	10	4	0	203	380
84	802	246	45	164	785	1106
85	151	308	61	1	311	185
86	260	206	55	1	263	183
87	46	3	0	0	98	37
88	881	297	50	574	594	467
89	686	542	300	751	639	1032
90	459	29	7	8	535	525
91	243	130	22	16	545	633
92	131	316	134	128	198	153
93	529	1336	1265	1800	452	540
94	701	441	326	1164	666	438
95	566	127	18	21	528	620
96	154	64	20	0	199	32
97	443	33	23	115	534	787
98	481	644	597	209	488	604
99	301	16	0	6	324	456
100	312	37	0	0	336	321
101	1191	554	271	424	809	633
102	192	99	48	43	435	86
103	701	2930	4726	5419	325	604
104	567	100	14	56	294	611
105	732	100	5	48	386	635
106	237	187	62	0	143	68
107	288	186	95	8	336	374
108	22	7	0	0	85	0
109	622	135	21	274	534	611
110	329	260	25	126	239	64
111	587	6055	8292	5792	250	161
112	97	0	0	0	127	26
113	348	58	19	242	344	179
114	866	436	148	264	803	750
115	748	1114	642	950	772	894
116	389	254	80	19	441	308
117	315	276	4	9	279	1140
118	204	204	161	673	181	127
119	341	26	10	29	596	840
120	276	49	15	1	241	201
121	415	70	9	0	459	295
122	510	315	209	298	611	689
123	598	2	0	1	320	84
124	353	6	0	0	272	55
125	184	222	67	99	298	709
126	425	67	41	13	414	549
127	457	427	178	793	304	738
128	521	649	614	891	385	177
129	591	350	223	21	510	603
130	226	323	228	251	254	125
131	485	454	285	166	382	313
132	402	0	0	5	332	272
133	105	0	0	0	172	78
134	220	1177	1156	1264	350	307
135	194	79	23	31	163	45
136	271	11	0	71	391	161
137	845	313	224	48	691	997
138	418	259	193	94	338	150
139	540	243	154	292	281	163
140	701	13508	32851	10947	447	587
141	554	232	295	18	484	365
142	86	11	0	0	92	151
143	499	331	175	170	384	159
144	490	505	254	631	445	489
145	830	322	85	297	590	363
146	657	191	81	144	396	662
147	441	82	0	366	493	583
148	590	545	223	222	602	913
149	243	3	0	1	256	344
150	248	99	11	34	191	57
151	303	662	1287	321	273	115
152	511	170	47	151	406	373
153	452	285	188	659	434	337
154	597	264	86	15	408	316
155	353	105	8	10	269	368
156	500	67	5	14	297	635
157	407	424	373	810	356	270
158	320	24	0	125	283	155
159	805	361	217	411	520	578
160	550	76	9	26	421	746
161	535	216	148	18	308	320
162	669	472	246	163	402	336
163	567	91	35	90	503	186
164	585	243	133	112	761	373
165	267	41	15	136	281	262
166	300	127	13	4	352	164
167	380	494	560	699	317	491
168	574	1361	1673	2218	488	488
169	421	848	620	1045	257	260
170	330	30	3	81	175	39
171	599	2390	3778	2758	401	390
172	1117	1071	967	1186	742	690
173	78	0	0	0	166	51
174	92	0	0	0	97	0
175	67	6	0	0	129	178
176	99	0	0	0	148	95
177	720	430	176	794	748	807
178	225	6	0	45	259	381
179	429	384	250	601	336	421
180	417	2140	4571	1639	244	100
181	690	536	403	442	397	595
182	660	465	377	79	531	739
183	449	488	284	200	517	701
184	651	334	119	464	457	365
185	1044	210	92	6	750	698
186	860	347	341	58	519	770
187	310	29	0	1	411	780
188	592	55	9	12	509	445
189	553	122	30	7	258	206
190	233	16	0	1	252	434
191	488	1190	1048	2199	452	753
192	296	306	170	404	268	98
193	254	24	4	5	208	242
194	322	201	148	33	455	207
195	430	333	44	336	301	448
196	331	444	230	675	442	429
197	402	251	105	0	567	227
198	387	174	114	3	298	137
199	272	259	189	10	161	110
200	388	90	98	25	364	288
201	240	301	81	78	182	99
202	426	80	25	181	567	814
203	511	252	162	149	337	435
204	646	582	312	662	656	690
205	182	2696	3775	4366	236	42
206	444	277	147	643	381	481
207	365	381	225	374	257	261
208	434	35	28	20	267	294
209	689	924	1032	49	496	531
210	731	15	15	150	597	545
211	552	185	51	112	294	228
212	226	386	103	484	71	20
213	563	154	103	53	800	1405
214	323	7	0	2	443	277
215	225	47	21	20	404	678
216	378	291	39	3	301	533
217	609	288	342	549	482	95
218	717	280	24	122	597	474
219	745	337	264	741	619	1197
220	340	80	11	47	323	60
221	288	101	31	58	202	57
222	280	128	25	0	233	379
223	583	633	490	2360	468	1012
224	240	7	9	10	217	54
225	225	181	170	34	239	813
226	621	1136	1089	187	492	321
227	361	155	88	24	441	581
228	411	51	10	6	417	177
229	548	1336	1575	497	696	843
230	409	2665	3701	580	271	757
231	244	1431	1004	368	335	1255
232	604	3198	4181	1325	402	1476
233	89	0	0	0	156	521
234	1	0	0	0	22	243
235	109	0	0	0	95	203
236	44	0	0	0	73	140
237	375	1038	912	881	245	310
238	462	340	32	43	537	403
239	274	104	35	490	348	964
240	260	216	120	3	391	353
241	363	431	279	4	358	283
242	742	399	163	202	610	679
243	451	134	62	264	370	360
244	520	22	0	75	341	583
245	318	331	317	42	452	229
246	302	3	0	0	320	533
247	211	66	0	29	287	269
248	551	1758	2693	3667	421	206
249	353	235	85	0	404	759
250	450	86	3	9	375	176
251	330	116	57	0	345	38
252	368	2945	3315	2282	417	325
253	306	404	529	316	419	392
254	255	941	1251	2735	209	204
255	655	108	21	281	573	528
256	125	1	0	0	268	272
257	493	91	61	9	364	319
258	638	201	77	12	542	932
259	340	236	50	763	259	185
260	1181	980	344	457	881	706
261	649	120	42	512	339	100
262	471	500	385	29	743	1267
263	448	69	7	7	284	360
264	391	72	3	5	205	105
265	1031	1623	2163	486	689	862
266	536	11	0	61	560	373
267	1034	2019	1632	1255	633	727
268	206	419	311	180	240	132
269	344	514	439	572	305	198
270	566	178	28	143	464	503
271	421	147	101	211	455	1263
272	491	556	226	626	206	300
273	519	1758	1121	761	348	582
274	672	1517	1836	2075	570	182
275	806	1503	1158	1001	579	363
276	317	54	37	5	347	308
277	242	79	30	43	282	360
278	647	418	490	31	468	553
279	322	549	241	246	281	253
280	229	1494	1453	908	336	164
281	420	132	23	12	364	483
282	217	297	168	174	182	153
283	591	190	28	12	425	387
284	518	855	439	1522	501	321
285	520	892	889	211	191	450
286	386	462	349	275	197	605
287	539	229	37	136	504	164
288	500	609	1359	438	303	167
289	418	1543	2779	453	312	243
290	525	91	14	7	491	124
291	590	249	140	119	768	795
292	84	32	12	0	318	82
293	360	172	25	308	375	252
294	194	1	0	0	125	201
295	351	177	144	6	257	92
296	286	4	3	66	185	424
297	362	213	45	175	262	78
298	339	3743	7493	3684	217	540
299	303	15	0	0	375	226
300	258	80	61	4	290	52
301	190	354	225	1312	237	155
302	342	286	105	141	395	541
303	592	152	6	1	403	383
304	972	478	291	90	1003	1097
305	503	34	20	8	264	299
306	446	105	17	202	377	235
307	548	41	2	0	453	254
308	452	77	2	91	386	792
309	403	202	51	108	479	428
310	397	21	0	37	338	34
311	314	168	24	38	376	143
312	805	1247	1463	2171	551	1161
313	643	306	70	64	804	404
314	608	774	402	192	706	572
315	547	943	1524	3434	515	257
316	528	538	662	292	492	222
317	691	1408	725	323	503	124
318	1189	323	242	488	710	925
319	1035	1948	2832	380	859	662
320	645	107	235	139	628	682
321	342	55	0	0	367	538
322	325	285	231	155	379	108
323	864	126	10	27	762	1285
324	229	17	1	0	360	186
325	233	431	161	492	350	333
326	111	152	49	143	169	144
327	500	90	62	467	445	622
328	705	243	47	384	502	408
329	403	14	12	13	350	472
330	631	116	7	214	612	325
331	730	259	214	43	612	414
332	323	755	286	798	212	135
333	243	32	0	0	247	344
334	423	1135	1304	123	346	407
335	513	218	28	307	385	445
336	1038	424	92	50	641	849
337	326	71	13	136	385	301
338	573	1123	781	680	461	666
339	498	635	169	384	403	274
340	325	81	25	28	204	212
341	540	99	46	118	476	139
342	708	7903	19995	9716	505	1036
343	301	449	57	181	232	114
344	108	0	0	0	197	220
345	411	65	0	148	364	629
346	467	442	276	1484	397	461
347	169	56	0	12	242	161
348	413	164	23	146	328	159
349	478	69	4	21	550	304
350	573	1184	1429	1655	380	103
351	611	142	67	97	556	293
352	853	141	42	93	803	763
353	364	664	432	917	425	208
354	621	498	366	61	553	537
355	234	0	0	1	305	117
356	593	205	57	40	477	265
357	369	278	282	51	434	309
358	220	43	3	95	339	373
359	282	246	92	50	202	27
360	494	1280	1137	5146	441	379
361	417	410	271	22	264	612
362	741	1009	727	1697	704	1102
363	225	70	7	0	124	250
364	153	28	10	115	362	175
365	673	209	191	105	481	519
366	677	538	146	853	488	301
367	329	404	233	225	239	157
368	468	330	408	28	301	1003
369	197	0	0	0	277	259
370	670	434	172	214	732	404
371	261	506	140	722	316	210
372	619	234	43	107	553	283
373	476	540	476	15	486	195
374	509	57	1	46	312	266
375	567	2062	1675	1659	486	662
376	1080	1046	603	1130	718	728
377	384	90	46	1	393	176
378	492	264	45	76	268	172
379	278	491	259	64	347	477
380	702	357	171	47	522	748
381	485	822	729	242	423	795
382	281	577	223	41	456	633
383	374	1928	2584	1455	655	729
384	571	44	17	45	481	371
385	85	0	0	0	103	50
386	46	6	0	0	169	50
387	207	22	9	10	265	225
388	310	4418	7789	7685	268	260
389	243	136	51	62	259	880
390	329	137	30	135	259	243
391	171	117	13	0	245	108
392	380	123	61	10	257	147
393	372	61	50	115	351	415
394	208	297	101	100	252	319
395	336	716	570	62	482	258
396	455	774	363	436	435	1058
397	583	212	226	139	575	316
398	953	322	157	174	737	1352
399	200	0	0	0	202	152
400	311	79	31	3	360	217
401	245	26	0	23	274	409
402	392	39	10	10	236	233
403	399	336	171	74	308	155
404	147	8	0	35	151	337
405	792	241	193	105	545	488
406	1217	1636	1560	957	886	764
407	411	174	88	86	400	788
408	232	12	0	2	309	926
409	316	93	61	0	325	185
410	151	240	15	6	327	393
411	142	476	246	661	79	248
412	501	305	308	2207	382	247
413	259	0	0	0	279	102
414	713	1376	1208	1291	402	509
415	761	299	39	263	398	731
416	447	87	1	0	344	305
417	965	424	235	379	513	427
418	639	217	68	422	569	534
419	304	53	7	9	340	267
420	400	271	270	309	291	374
421	509	421	581	508	524	314
422	388	74	49	0	440	794
423	478	52	10	23	492	496
424	329	350	186	367	376	500
425	438	122	7	0	307	164
426	405	94	3	157	363	547
427	542	84	13	40	271	95
428	469	90	4	104	552	162
429	356	39	9	81	513	441
430	394	775	295	24	231	78
431	112	22	15	28	105	17
432	381	762	494	1463	341	133
433	666	6844	9458	6827	468	387
434	223	13	0	0	246	80
435	341	34	0	1	360	740
436	326	65	36	113	340	300
437	577	394	182	22	452	306
438	299	16	4	99	347	223
439	1034	396	114	85	543	410
440	399	349	269	97	339	688
441	338	79	10	66	268	37
442	233	56	8	33	183	14
443	739	1409	1422	1426	599	970
444	569	282	207	552	370	492
445	139	75	52	1	336	118
446	256	170	213	0	150	214
447	350	119	33	72	299	176
448	182	64	22	401	223	115
449	586	144	38	2	433	338
450	323	605	370	55	399	393
451	480	530	252	83	450	198
452	298	1104	1594	2232	185	85
453	784	196	105	449	462	443
454	500	1583	1879	3328	408	85
455	521	257	64	92	267	256
456	248	9	0	29	474	930
457	126	65	21	0	122	129
458	331	169	19	119	229	276
459	153	1	0	13	240	172
460	488	455	357	504	298	474
461	314	69	24	4	393	569
462	284	592	92	252	405	629
463	406	63	17	132	407	218
464	203	379	151	377	159	12
465	305	183	75	25	206	89
466	284	4	0	0	143	170
467	384	137	68	46	234	443
468	469	71	2	245	346	358
469	48	0	0	0	59	0
470	30	0	0	0	56	128
471	14	0	0	0	83	4
472	67	0	0	1	142	30
473	484	126	227	37	491	244
474	410	231	195	1138	344	821
475	647	3938	10535	4081	523	398
476	590	137	35	427	367	334
477	372	292	185	6	511	167
478	367	379	400	219	398	225
479	466	164	38	21	348	347
480	355	127	74	324	408	623
481	1242	841	690	1026	811	1344
482	366	335	124	111	205	243
483	1065	720	419	531	597	539
484	213	65	20	95	394	499
485	384	78	11	142	316	257
486	466	267	99	1172	428	67
487	98	122	69	61	113	119
488	352	1347	1804	2844	257	135
489	658	581	156	219	383	947
490	312	211	6	80	270	227
491	551	84	62	330	470	575
492	371	1462	894	1442	356	499
493	164	4177	9366	3572	180	148
494	331	87	19	34	278	65
495	325	2	0	20	226	77
496	820	1073	907	3079	636	1075
497	259	265	34	517	288	276
498	203	6	3	0	301	409
499	453	1186	1009	73	321	546
500	591	262	69	33	435	848
501	562	243	110	233	420	769
502	617	832	860	1938	529	354
503	227	61	3	0	222	152
504	440	386	300	146	422	426
505	701	949	502	61	620	867
506	846	400	293	98	533	383
507	1073	775	712	2636	838	1038
508	628	268	108	89	409	503
509	189	80	0	4	154	183
510	647	761	783	521	450	599
511	400	458	164	1286	337	61
512	515	51	5	1	408	854
513	358	653	766	90	295	86
514	161	104	20	11	253	98
515	840	313	70	228	707	269
516	774	0	0	400	306	136
517	581	289	247	171	440	690
518	349	559	432	1518	440	654
519	828	341	127	253	596	1067
520	503	48	3	169	420	680
521	412	133	49	93	341	625
522	423	34	5	214	327	120
523	696	507	309	65	339	372
524	744	379	147	228	512	333
525	145	4	0	7	222	404
526	198	0	0	0	152	82
527	252	63	0	0	286	797
528	611	157	29	79	402	211
529	595	287	67	60	366	360
530	283	279	132	395	348	407
531	542	238	92	141	520	310
532	456	648	502	449	589	394
533	407	382	447	1224	596	453
534	724	400	221	494	494	582
535	644	155	45	252	322	1506
536	576	462	431	18	339	1119
537	200	50	0	13	310	428
538	394	148	99	271	206	333
539	291	9	0	0	224	386
540	484	69	4	1	410	341
541	576	219	181	94	579	116
542	315	204	54	349	269	508
543	602	54	0	30	374	35
544	825	24	0	6	489	689
545	89	17	0	0	200	218
546	426	393	129	224	305	239
547	442	202	173	581	631	237
548	565	452	345	129	699	418
549	655	469	272	788	650	409
550	539	207	147	100	339	527
551	241	156	68	0	202	26
552	970	3249	7546	3383	689	869
553	537	429	299	79	472	346
554	680	406	373	1130	470	371
555	486	437	238	439	665	961
556	343	33	0	156	316	486
557	681	1589	1038	735	491	792
558	523	206	27	45	404	94
559	461	240	107	84	467	135
560	556	142	89	162	417	452
561	312	41	0	5	377	62
562	614	11	0	1	493	36
563	439	1948	3667	5098	283	364
564	675	43	0	24	505	126
565	331	718	735	1238	328	321
566	596	657	690	388	438	445
567	723	196	109	80	505	472
568	260	532	464	153	264	303
569	250	11	0	0	266	85
570	415	49	0	31	260	211
571	87	36	5	24	59	47
572	418	76	0	51	273	87
573	194	2	0	2	286	103
574	297	7	0	1	352	461
575	153	48	27	24	174	78
576	220	0	0	1	251	92
577	579	152	14	110	444	404
578	355	98	20	0	411	493
579	625	444	283	566	496	193
580	357	213	190	42	430	171
581	577	144	74	66	873	675
582	367	170	82	85	285	430
583	539	112	34	31	588	1283
584	436	1145	545	2372	302	288
585	265	48	14	172	197	281
586	762	194	275	125	586	589
587	527	52	0	1	310	433
588	415	68	6	65	487	809
589	77	4	1	5	116	177
590	69	44	39	0	100	102
591	168	35	13	0	211	79
592	90	0	0	1	163	117
593	13	0	0	0	91	156
594	253	26	0	0	242	267
595	347	188	83	13	227	24
596	24	1	0	0	29	3
597	280	516	322	590	281	230
598	377	95	36	389	289	56
599	534	70	3	3	427	109
600	236	13	1	1	249	234
601	354	257	186	9	376	1399
602	434	28	0	39	359	822
603	306	133	53	0	296	106
604	338	118	35	19	232	312
605	51	1	0	1	71	125
606	114	537	390	764	205	192
607	342	356	233	70	209	364
608	86	0	0	0	60	545
609	350	128	25	24	360	337
610	486	112	19	94	373	224
611	563	518	670	291	459	95
612	366	4	0	165	533	333
613	350	106	50	11	332	285
614	460	77	72	182	347	747
615	570	37	0	0	364	635
616	436	133	175	82	331	635
617	195	86	14	0	156	387
618	234	182	96	103	166	213
619	233	1158	1115	204	203	76
620	514	108	7	4	511	421
621	329	1746	2017	1817	271	488
622	303	94	32	1	272	225
623	246	283	105	188	426	136
624	183	168	98	3	234	30
625	246	138	77	4	257	247
626	134	19	0	0	140	264
627	979	179	197	156	620	604
628	600	324	144	903	595	905
629	371	48	7	102	350	229
630	496	129	0	28	556	434
631	347	257	299	351	146	175
632	645	225	31	1	460	128
633	598	211	7	90	610	573
634	1584	2014	1292	981	943	1038
635	112	0	0	1	151	58
636	130	175	136	30	173	93
637	594	1247	1301	2100	285	654
638	220	24	10	6	134	240
639	330	52	30	0	238	206
640	319	203	215	387	412	184
641	876	1332	1021	1033	691	459
642	181	141	71	196	307	348
643	1167	552	71	30	1037	1163
644	504	207	45	56	377	1221
645	615	798	579	444	368	101
646	55	0	0	0	43	71
647	521	648	590	637	355	307
648	718	357	146	363	469	478
649	329	87	0	93	340	444
650	221	68	68	15	161	144
651	330	595	726	441	250	24
652	125	0	0	0	124	38
653	718	760	185	388	596	863
654	1002	981	427	613	468	540
655	440	112	22	82	573	105
656	336	25	0	0	274	106
657	300	157	37	126	319	256
658	550	680	616	991	468	234
659	248	110	42	92	314	214
660	645	94	59	223	276	318
661	206	11	0	0	213	121
662	395	440	288	255	579	517
663	625	3983	6579	7425	215	251
664	801	492	310	342	812	512
665	411	36	0	66	351	544
666	581	833	1021	3373	347	347
667	202	50	1	0	205	95
668	444	940	1267	2173	329	389
669	550	218	60	89	500	456
670	636	1078	1079	963	298	489
671	350	108	46	56	532	915
672	134	0	0	0	192	48
673	625	2207	2523	4808	446	346
674	827	1406	1293	1334	415	676
675	786	387	165	159	488	345
676	316	714	602	97	383	360
677	700	181	22	189	698	544
678	236	154	42	0	183	158
679	657	216	57	218	521	678
680	283	15	0	5	226	336
681	439	38	3	78	450	486
682	446	640	404	111	459	310
683	769	271	125	132	487	906
684	373	3	0	88	442	1694
685	617	148	12	92	492	153
686	198	9	4	0	273	55
687	573	1201	1322	998	588	676
688	429	0	0	5	531	290
689	203	174	52	218	162	209
690	533	11	0	39	489	245
691	262	45	2	1	169	66
692	233	1	0	5	316	232
693	335	901	559	869	220	901
694	500	1406	2205	73	486	374
695	352	365	395	369	358	273
696	341	279	136	2646	269	240
697	189	1126	1130	251	204	258
698	449	79	22	22	452	280
699	181	22	0	0	180	242
700	336	144	19	4	321	252
701	345	512	455	250	225	227
702	552	461	421	464	585	711
703	415	50	1	7	522	669
704	315	199	129	400	253	118
705	764	1015	538	1563	579	641
706	129	98	5	28	266	634
707	606	195	17	189	523	554
708	360	906	830	303	249	204
709	681	46	64	110	400	577
710	309	30	3	3	233	84
711	645	104	39	387	503	383
712	397	199	112	257	237	85
713	499	377	163	310	558	1091
714	515	986	1021	197	716	554
715	532	194	143	11	503	1219
716	826	390	226	470	747	463
717	682	291	210	112	802	757
718	158	682	537	361	312	182
719	420	1348	1191	1754	451	509
720	288	30	0	2	365	584
721	601	57	20	116	463	461
722	152	263	488	1338	205	38
723	909	134	44	145	746	803
724	516	532	298	228	309	356
725	22	0	0	2	89	281
726	410	2962	2149	3191	310	1849
727	520	4827	4847	9388	449	2794
728	723	3158	2877	2718	552	4120
729	163	13	1	1	144	307
730	377	1149	769	499	386	79
731	198	95	33	378	283	505
732	347	20	0	0	423	673
733	231	0	0	0	133	5
734	217	481	1192	443	367	334
735	565	200	51	875	442	259
736	482	204	45	49	348	304
737	643	882	629	146	587	588
738	370	76	15	0	407	371
739	552	168	114	156	417	329
740	326	75	17	16	271	59
741	1165	974	600	723	1094	580
742	383	346	384	416	368	215
743	584	2182	2225	871	520	199
744	381	60	34	102	318	479
745	161	5	16	38	154	61
746	274	85	61	0	277	501
747	576	319	152	432	359	713
748	386	33	13	0	331	143
749	608	159	8	48	549	465
750	542	200	81	74	228	1405
751	516	489	357	580	521	565
752	473	697	658	310	387	522
753	718	297	181	153	584	1310
754	413	243	31	48	469	259
755	389	310	229	238	579	428
756	487	200	139	72	592	526
757	296	4	1	3	314	595
758	269	1	0	1	237	370
759	698	294	162	374	479	300
760	267	116	12	120	123	106
761	163	246	106	313	93	102
762	29	0	0	0	118	244
763	521	258	57	35	562	411
764	659	135	52	161	396	238
765	272	5	0	12	147	164
766	254	74	0	85	312	322
767	436	1201	1488	407	259	249
768	290	94	14	68	157	67
769	79	0	0	0	74	140
770	104	0	0	0	133	361
771	105	10	0	0	174	24
772	108	0	0	0	218	292
773	290	54	24	120	257	126
774	554	478	245	52	576	530
775	521	68	4	140	561	413
776	298	370	372	1544	276	328
777	405	483	319	543	595	183
778	564	195	60	43	361	506
779	239	76	17	70	250	93
780	229	180	100	270	221	65
781	154	24	5	59	259	475
782	710	3324	11007	7894	598	553
783	541	506	339	322	586	421
784	683	182	120	97	503	93
785	267	128	55	75	223	87
786	503	163	7	28	478	643
787	144	28	4	28	172	344
788	531	3964	4347	3260	596	666
789	589	436	103	341	479	490
790	799	91	8	6	630	459
791	401	170	112	34	364	757
792	708	227	100	328	526	1046
793	584	273	104	601	366	276
794	729	373	264	167	396	221
795	962	243	93	123	471	734
796	565	250	128	186	458	276
797	560	2091	2266	2294	579	448
798	843	251	155	311	655	456
799	318	50	1	160	179	104
800	564	1276	1056	1536	427	486
801	215	34	7	0	223	127
802	241	206	232	276	221	136
803	182	33	13	0	203	70
804	365	11	0	0	406	187
805	365	267	219	140	323	303
806	459	165	169	305	503	561
807	343	69	23	11	390	494
808	395	110	18	25	420	580
809	733	359	77	74	700	521
810	571	185	100	36	398	440
811	277	1424	1777	627	321	158
812	410	36	10	1	442	503
813	396	2411	3081	1256	339	508
814	185	15	8	0	173	134
815	678	198	119	198	471	389
816	767	1298	1673	883	575	354
817	416	148	36	250	454	398
818	336	142	22	95	264	336
819	402	116	0	1634	259	242
820	245	230	235	19	196	73
821	224	0	0	0	286	101
822	68	10	7	0	119	177
823	52	12	0	0	188	14
824	377	482	213	71	233	24
825	877	771	1076	1169	582	325
826	442	377	238	16	416	130
827	277	101	18	216	250	600
828	658	163	26	105	652	737
829	773	453	150	484	494	531
830	417	44	8	36	356	1039
831	1109	533	275	177	1009	1528
832	457	194	78	1	399	111
833	245	22	2	112	169	139
834	347	418	229	135	303	153
835	425	310	740	60	419	230
836	214	3	0	0	288	118
837	468	250	128	1318	227	103
838	232	360	530	832	230	71
839	288	270	29	911	291	407
840	246	163	27	259	409	620
841	302	267	131	329	184	179
842	367	9	1	1	367	454
843	334	8	0	0	357	405
844	810	305	23	51	621	589
845	523	798	875	4863	468	1675
846	326	111	0	479	374	708
847	544	2799	3451	5613	457	943
848	410	197	134	46	566	540
849	294	185	102	169	363	253
850	40	0	0	0	59	27
851	507	213	53	274	374	431
852	34	0	0	0	118	556
853	274	252	23	0	252	96
854	502	339	234	509	467	481
855	551	166	25	272	413	324
856	320	226	169	142	287	391
857	300	162	72	141	198	286
858	557	128	39	253	515	94
859	815	1076	934	1649	708	1211
860	112	181	89	0	141	99
861	573	69	31	26	352	336
862	227	91	138	122	276	535
863	469	146	99	179	448	326
864	268	21	0	30	196	29
865	436	1154	1407	2109	425	95
866	274	279	122	509	195	258
867	476	590	720	944	508	612
868	207	0	0	0	205	75
869	302	114	78	288	180	44
870	419	155	40	43	315	487
871	256	435	356	184	309	423
872	417	302	84	46	220	255
873	174	33	0	0	127	63
874	1198	337	183	545	1145	1120
875	159	485	712	329	117	64
876	385	84	47	115	238	79
877	570	3674	6894	7873	435	217
878	851	445	289	449	950	806
879	538	186	19	0	427	103
880	195	51	12	0	184	197
881	88	54	18	25	272	240
882	536	146	71	12	688	655
883	838	728	412	275	556	691
884	639	301	111	334	561	596
885	257	19	0	5	126	132
886	639	224	36	141	470	345
887	409	445	68	0	482	474
888	212	33	8	0	227	116
889	576	293	39	104	346	320
890	492	1223	1380	2004	692	580
891	283	93	31	70	536	371
892	295	44	0	51	285	118
893	590	136	81	48	318	216
894	412	743	833	129	411	820
895	166	14	0	36	82	42
896	450	620	372	2310	677	1012
897	639	171	10	25	560	441
898	531	185	109	239	480	241
899	691	455	158	111	808	861
900	419	255	242	62	314	134
901	243	122	0	117	405	256
902	339	210	73	58	233	536
903	445	40	19	47	235	711
904	626	301	122	300	457	843
905	406	75	13	11	257	194
906	852	70	8	30	489	233
907	342	45	14	0	230	305
908	590	270	44	586	413	690
909	231	806	497	856	320	101
910	349	159	61	15	296	343
911	244	10	0	130	134	221
912	320	704	781	395	180	181
913	269	123	156	93	434	211
914	673	233	76	41	655	327
915	277	71	37	36	265	265
916	494	49	0	6	441	281
917	551	699	398	2256	293	481
918	300	6	0	0	388	614
919	542	469	364	974	391	587
920	623	180	163	52	695	367
921	157	245	41	258	127	111
922	517	279	179	268	486	252
923	611	841	424	970	404	178
924	157	28	2	0	223	76
925	750	721	377	51	715	488
926	694	333	218	46	536	374
927	677	2164	656	1137	399	704
928	118	0	0	0	230	233
929	473	183	32	327	289	256
930	308	329	179	104	286	457
931	842	451	192	263	692	551
932	397	202	71	183	357	997
933	560	84	28	202	521	407
934	413	1087	871	912	313	206
935	504	323	174	208	397	486
936	542	474	837	242	582	765
937	411	3	0	1	401	663
938	402	26	0	0	531	224
939	499	91	65	2	406	419
940	190	0	0	0	268	103
941	212	154	214	79	310	748
942	933	412	83	149	637	462
943	467	174	51	19	395	253
944	588	273	212	39	586	653
945	633	560	540	3397	627	483
946	440	166	82	10	372	301
947	158	1	0	0	197	217
948	705	258	31	85	548	427
949	777	916	617	418	433	289
950	523	272	161	99	310	37
951	279	121	45	99	216	118
952	522	431	175	492	474	225
953	599	926	506	355	517	207
954	529	755	508	134	415	481
955	289	52	25	2	265	48
956	295	368	283	121	447	215
957	276	1522	952	523	323	29
958	282	123	41	27	267	287
959	302	101	10	202	164	245
960	371	195	38	64	372	302
961	1103	1576	1192	1036	736	999
962	245	57	78	1336	287	160
963	380	443	745	498	223	459
964	346	50	6	0	297	124
965	364	55	8	45	307	271
966	409	171	267	97	226	430
967	291	39	6	13	408	767
968	528	721	1099	1124	411	245
969	467	81	30	736	440	394
970	576	16	0	0	674	916
971	485	189	44	144	473	1153
972	163	28	7	1	365	459
973	110	0	0	0	91	108
974	658	161	171	744	476	115
975	698	218	84	245	858	690
976	488	1199	1191	625	521	971
977	401	3226	3375	977	478	159
978	267	57	27	1	411	368
979	334	148	59	1101	425	286
980	281	807	390	307	427	913
981	225	150	19	19	191	71
982	211	28	4	3	197	134
983	698	1220	1160	1331	457	911
984	726	215	17	274	522	737
985	223	1278	2319	1349	248	149
986	436	110	26	0	454	408
987	409	333	152	98	498	456
988	338	2293	3367	7348	326	262
989	479	778	1069	2012	461	1753
990	678	1996	965	1635	475	682
991	1175	764	534	164	864	850
992	343	39	2	10	349	476
993	213	20	7	94	395	305
994	605	194	156	9	517	773
995	587	191	92	2	777	592
996	482	362	148	49	512	435
997	393	266	180	263	412	35
998	227	22	6	0	148	20
999	613	1000	828	825	374	213
1000	321	99	13	37	349	196
1001	501	63	21	0	406	934
1002	249	117	7	1	267	263
1003	415	133	48	6	433	761
1004	448	820	1311	703	524	317
1005	349	483	386	48	376	186
1006	364	160	63	16	167	168
1007	784	576	515	111	417	448
1008	484	335	380	390	543	550
1009	233	168	69	50	269	557
1010	547	114	39	23	420	554
1011	115	15	0	119	177	35
1012	313	566	319	771	463	599
1013	355	381	213	57	298	671
1014	778	191	18	149	552	364
1015	524	2193	3112	5138	398	570
1016	145	142	42	68	266	367
1017	505	172	98	231	495	132
1018	24	0	0	0	90	188
1019	49	0	0	0	58	48
1020	117	10	0	0	218	47
1021	435	863	359	232	239	88
1022	516	123	28	94	454	458
1023	239	84	16	2	230	530
1024	369	36	1	1	402	321
1025	603	222	150	269	451	211
1026	797	492	250	475	658	423
1027	90	14	0	0	122	123
1028	568	438	237	176	470	339
1029	312	179	33	133	362	908
1030	505	293	55	204	556	492
1031	305	864	912	731	295	144
1032	422	374	91	129	397	437
1033	506	64	39	22	654	1115
1034	504	191	243	25	453	987
1035	293	21	18	19	357	223
1036	664	528	71	28	384	215
1037	210	301	327	8	242	111
1038	227	58	4	0	108	23
1039	450	104	41	76	447	109
1040	448	224	41	149	276	80
1041	513	52	16	247	630	628
1042	399	195	60	429	281	217
1043	295	138	21	53	294	506
1044	456	96	8	93	436	310
1045	501	310	202	315	385	498
1046	593	241	148	1755	463	391
1047	382	1727	1918	44	260	678
1048	413	81	0	1	197	159
1049	536	173	32	14	732	1055
1050	332	178	0	1	286	205
1051	629	467	88	31	290	107
1052	825	1531	667	2736	715	265
1053	120	9	1	55	92	52
1054	532	36	0	21	446	693
1055	484	167	5	217	197	546
1056	366	610	321	81	211	294
1057	546	150	94	25	434	286
1058	515	560	478	54	425	378
1059	517	142	49	80	351	523
1060	47	169	64	0	51	0
1061	202	7	4	91	177	36
1062	551	147	94	226	254	220
1063	284	106	27	139	249	349
1064	299	246	81	208	112	279
1065	355	351	331	60	443	220
1066	449	75	59	347	260	333
1067	599	31	0	30	254	767
1068	604	401	104	62	412	358
1069	373	95	24	77	249	267
1070	598	501	238	372	517	489
1071	846	901	526	700	799	718
1072	205	94	5	8	345	379
1073	608	115	27	55	530	526
1074	224	79	5	0	147	36
1075	387	26	6	700	230	500
1076	125	39	69	0	248	63
1077	379	189	48	678	285	45
1078	575	497	215	135	708	792
1079	681	259	139	470	555	516
1080	332	70	13	18	365	330
1081	172	1358	1206	636	103	288
1082	294	6	0	0	153	131
1083	424	34	1	2	368	209
1084	105	703	835	1569	85	38
1085	446	95	78	128	368	425
1086	444	417	207	370	373	444
1087	219	478	307	429	413	300
1088	293	157	33	290	387	335
1089	286	81	4	27	353	117
1090	283	7	1	42	196	259
1091	202	80	21	0	126	154
1092	109	7	0	0	112	62
1093	206	38	16	53	157	101
1094	620	102	29	50	566	294
1095	602	2431	2709	4672	329	220
1096	403	246	157	339	117	26
1097	403	299	99	30	178	79
1098	709	1727	3795	9120	621	347
1099	439	100	30	95	475	267
1100	251	598	368	513	273	104
1101	298	135	41	46	247	184
1102	505	795	235	377	306	1085
1103	215	302	29	27	310	296
1104	401	107	68	7	272	32
1105	587	483	222	728	547	364
1106	506	140	19	1	282	257
1107	511	302	56	185	493	155
1108	268	499	360	637	317	512
1109	363	91	15	555	312	429
1110	1003	762	384	413	594	926
1111	919	469	378	594	552	945
1112	153	1	0	92	135	125
1113	122	61	5	115	235	147
1114	200	96	14	60	257	429
1115	394	127	31	89	308	461
1116	830	211	76	78	739	474
1117	335	194	113	346	273	122
1118	321	19	0	10	202	267
1119	542	115	12	264	285	138
1120	430	1250	2496	1769	344	300
1121	579	55	7	164	366	51
1122	641	379	57	296	701	812
1123	295	136	61	140	257	56
1124	297	151	77	400	274	258
1125	495	476	338	62	469	212
1126	180	113	10	44	151	55
1127	427	360	171	46	629	456
1128	302	12	4	0	264	191
1129	201	46	11	29	290	194
1130	106	69	30	109	139	150
1131	539	888	666	363	458	494
1132	202	324	320	163	235	155
1133	472	280	99	62	403	164
1134	324	100	18	0	297	433
1135	356	97	14	7	234	209
1136	294	178	10	18	323	188
1137	323	227	249	303	302	314
1138	699	306	73	6	721	221
1139	287	47	14	35	377	3580
1140	235	137	182	762	171	268
1141	490	96	3	143	416	607
1142	588	31	7	15	476	289
1143	326	306	128	26	343	70
1144	952	1238	1035	582	750	743
1145	435	633	263	25	317	230
1146	306	670	732	0	236	86
1147	309	97	80	46	284	105
1148	555	27	0	56	613	369
1149	820	419	230	134	532	249
1150	490	264	328	190	508	220
1151	854	1453	1198	1942	664	239
1152	260	89	8	0	331	59
1153	386	94	42	66	397	282
1154	694	2555	1758	2958	660	424
1155	90	6	0	0	136	58
1156	392	74	27	161	370	193
1157	253	34	59	0	395	193
1158	673	844	620	623	473	775
1159	614	114	36	75	447	150
1160	421	136	112	43	438	1121
1161	190	0	0	34	320	381
1162	336	39	5	0	279	331
1163	274	272	206	1003	180	63
1164	54	0	0	0	140	35
1165	300	463	292	626	321	101
1166	465	789	448	1089	366	265
1167	431	187	172	34	188	672
1168	381	86	12	1	193	481
1169	129	0	0	10	249	216
1170	783	517	226	201	412	380
1171	195	3	0	0	199	101
1172	441	961	756	413	381	228
1173	248	34	10	0	230	258
1174	407	479	294	406	336	198
1175	426	354	789	97	390	132
1176	840	746	1118	496	580	925
1177	171	0	0	0	231	53
1178	49	2	0	0	63	0
1179	488	835	790	305	408	64
1180	356	69	42	4	285	81
1181	81	0	0	1	133	696
1182	77	9	0	38	63	4
1183	62	0	0	0	91	218
1184	168	65	3	572	140	369
1185	464	66	13	1	460	1103
1186	802	5930	10311	13554	410	434
1187	810	2867	3990	4400	579	559
1188	499	78	25	105	387	299
1189	667	382	81	750	539	1142
1190	364	160	45	113	307	537
1191	139	132	63	0	136	33
1192	358	375	248	94	402	309
1193	583	170	57	24	679	419
1194	491	209	296	2618	462	155
1195	578	272	207	417	550	342
1196	843	716	556	340	645	575
1197	709	1402	1422	671	425	579
1198	459	176	207	357	406	392
1199	552	123	10	101	349	422
1200	525	70	52	41	383	193
1201	414	236	200	161	433	170
1202	387	103	27	68	357	217
1203	370	26	22	1	434	558
1204	693	915	444	385	810	295
1205	564	410	90	135	412	603
1206	273	34	16	16	350	47
1207	408	666	502	366	605	587
1208	814	1828	2650	3713	788	920
1209	249	0	0	0	257	262
1210	280	529	818	516	246	303
1211	464	129	0	46	441	181
1212	799	486	244	161	622	705
1213	521	406	236	14	343	311
1214	588	356	70	219	492	580
1215	1146	540	283	1510	746	313
1216	920	476	295	441	562	259
1217	734	193	62	147	639	162
1218	341	665	433	222	324	375
1219	320	47	0	18	383	385
1220	340	91	1	19	216	77
1221	208	0	0	2	405	276
1222	82	0	0	0	85	87
1223	214	4	0	0	174	371
1224	134	0	0	3	188	176
1225	628	101	14	59	513	941
1226	512	81	38	20	490	477
1227	180	149	37	13	270	454
1228	536	93	21	20	535	653
1229	397	20	0	3	444	546
1230	448	698	853	90	328	313
1231	423	258	197	211	399	142
1232	377	1494	3684	526	477	530
1233	500	189	69	41	302	372
1234	407	99	23	73	269	365
1235	498	62	6	30	387	343
1236	592	349	169	67	563	816
1237	548	458	95	102	394	344
1238	358	596	413	491	282	140
1239	520	89	53	191	545	800
1240	442	102	64	0	512	215
1241	358	109	46	19	295	741
1242	547	1136	792	1061	591	219
1243	524	92	55	116	674	1326
1244	735	261	89	111	654	1185
1245	228	254	367	1151	268	272
1246	134	42	10	0	247	230
1247	501	1355	1803	585	531	200
1248	1195	380	178	408	552	974
1249	779	460	142	278	520	366
1250	737	589	287	329	284	287
1251	401	109	8	6	429	819
1252	357	55	12	16	439	174
1253	228	247	172	0	350	37
1254	246	41	7	50	238	566
1255	719	151	99	6	502	398
1256	356	95	47	0	233	137
1257	469	51	1	39	506	212
1258	281	4	0	1	286	71
1259	664	227	131	516	649	620
1260	412	103	41	460	562	557
1261	255	24	5	0	261	33
1262	130	0	0	0	157	115
1263	269	120	137	75	251	98
1264	244	0	0	7	175	162
1265	213	179	134	310	262	123
1266	255	333	415	69	268	99
1267	709	3510	6354	5919	538	490
1268	723	355	148	70	574	1953
1269	681	357	226	758	493	355
1270	462	211	41	61	313	61
1271	172	399	432	843	182	146
1272	830	469	260	178	646	849
1273	494	493	127	339	372	172
1274	192	696	669	489	148	29
1275	421	45	0	0	611	192
1276	618	336	202	99	345	549
1277	638	2112	1436	709	528	505
1278	1004	920	885	1094	786	599
1279	406	104	62	863	380	582
1280	369	132	34	12	334	593
1281	341	152	43	55	363	488
1282	392	15	3	101	351	184
1283	447	1001	1444	183	321	1164
1284	659	1613	1970	2741	576	952
1285	785	1315	1301	3191	516	828
1286	459	46	4	146	517	1187
1287	324	72	67	37	200	200
1288	456	582	248	747	360	459
1289	885	181	40	94	675	784
1290	201	78	0	0	286	405
1291	463	61	13	21	424	391
1292	493	58	0	0	440	560
1293	31	0	0	0	80	23
1294	406	516	257	412	363	197
1295	46	0	0	0	128	267
1296	227	6	0	0	188	71
1297	386	141	333	2	542	461
1298	393	270	192	0	353	136
1299	276	57	42	60	208	227
1300	370	1359	2749	161	341	525
1301	613	242	89	213	451	748
1302	560	2182	4223	1987	446	224
1303	188	6	0	19	256	337
1304	430	381	27	517	465	248
1305	196	711	176	132	161	178
1306	879	442	394	147	581	331
1307	586	488	351	188	391	537
1308	430	229	19	520	421	261
1309	678	714	402	1085	761	1018
1310	886	894	529	805	834	828
1311	660	157	34	45	479	972
1312	497	439	317	379	643	504
1313	674	614	272	180	543	526
1314	787	93	29	405	508	748
1315	379	1931	2690	301	578	895
1316	629	184	28	52	426	405
1317	97	193	189	1	220	285
1318	862	743	474	568	701	386
1319	113	53	61	1	349	961
1320	195	56	6	151	158	77
1321	524	2456	3081	1207	565	605
1322	254	67	9	2	219	131
1323	874	91	94	63	530	763
1324	872	1121	1220	1294	584	430
1325	877	346	241	807	606	497
1326	456	0	1	43	484	309
1327	376	335	147	101	605	177
1328	525	311	146	50	832	1103
1329	377	150	25	0	542	308
1330	547	63	7	32	475	952
1331	301	0	0	0	232	170
1332	226	6	0	69	189	19
1333	192	89	34	5	321	397
1334	202	0	0	25	173	57
1335	446	101	63	20	518	162
1336	588	312	156	441	608	762
1337	369	241	99	13	347	298
1338	890	321	77	251	656	1155
1339	635	238	101	244	581	797
1340	609	2324	3278	2277	560	419
1341	888	557	404	1345	1014	611
1342	489	20	0	69	407	100
1343	760	282	71	27	626	525
1344	431	237	51	693	520	181
1345	722	620	266	819	625	935
1346	499	162	34	215	542	369
1347	582	351	105	279	525	330
1348	477	313	153	19	479	612
1349	464	2	0	8	557	1189
1350	331	1322	1612	3209	243	200
1351	576	133	176	346	576	1240
1352	522	1353	1157	215	361	344
1353	39	0	0	0	136	213
1354	9	0	0	0	16	54
1355	56	0	0	0	28	0
1356	28	0	0	0	84	270
1357	357	726	449	730	332	262
1358	185	78	0	2	225	368
1359	501	373	326	410	473	527
1360	422	10	5	77	283	471
1361	892	829	469	489	719	656
1362	531	249	125	138	464	318
1363	712	2775	2369	1837	342	588
1364	363	314	99	175	297	291
1365	270	14	3	244	176	153
1366	455	8	5	1	295	579
1367	81	0	0	0	104	31
1368	381	184	244	282	305	779
1369	530	311	121	77	427	281
1370	516	393	66	306	498	720
1371	120	84	5	147	101	310
1372	629	88	24	1	518	554
1373	744	93	0	144	777	496
1374	507	28	0	19	301	789
1375	549	127	67	84	398	210
1376	311	405	197	178	469	751
1377	984	645	375	175	630	780
1378	791	248	172	132	465	569
1379	618	530	232	295	474	457
1380	232	90	7	0	225	337
1381	486	492	113	207	530	246
1382	283	734	681	860	158	509
1383	452	5889	14250	6906	323	100
1384	636	133	6	113	536	414
1385	558	143	62	567	457	382
1386	348	207	124	1	309	295
1387	607	290	169	199	931	243
1388	437	5360	11309	7582	459	553
1389	715	144	11	29	501	552
1390	442	110	50	190	500	365
1391	251	1057	1370	1676	225	740
1392	204	69	25	43	350	658
1393	648	138	53	12	647	700
1394	250	1326	2356	439	256	198
1395	852	1800	1104	775	784	1459
1396	1050	3220	4533	4170	903	717
1397	323	474	601	245	158	67
1398	262	56	17	131	291	532
1399	35	7	6	0	60	101
1400	397	114	36	61	327	732
1401	310	173	22	0	499	256
1402	96	94	16	18	98	3385
1403	503	27	0	0	270	344
1404	497	307	170	159	354	567
1405	147	19	7	279	284	345
1406	328	37	8	26	334	198
1407	377	83	5	22	457	899
1408	559	969	827	512	476	265
1409	350	407	153	2	348	93
1410	401	265	202	66	483	803
1411	405	417	314	1144	556	646
1412	645	195	22	50	573	463
1413	118	0	0	7	137	202
1414	242	393	119	2678	254	32
1415	672	498	390	1003	334	380
1416	651	557	278	341	606	723
1417	390	341	356	34	376	88
1418	212	303	89	132	323	650
1419	521	358	281	30	476	508
1420	445	319	256	30	505	910
1421	118	4	0	0	329	167
1422	470	32	4	504	529	549
1423	397	93	11	87	560	270
1424	646	97	24	1	677	649
1425	769	685	413	1413	588	390
1426	356	376	405	154	303	38
1427	662	605	951	1659	715	783
1428	175	147	89	28	208	349
1429	865	2257	2893	2917	791	611
1430	449	611	135	865	445	278
1431	459	330	222	593	317	458
1432	775	1068	917	451	527	579
1433	517	206	116	0	372	376
1434	839	185	23	113	607	612
1435	916	349	191	324	482	269
1436	231	100	39	108	238	624
1437	751	503	129	346	1117	1295
1438	772	445	224	72	536	481
1439	630	1206	2074	663	363	487
1440	941	760	412	132	819	795
1441	731	239	86	2	348	339
1442	398	1415	2188	1554	575	666
1443	393	225	417	46	293	661
1444	628	547	522	346	612	136
1445	300	0	0	0	237	44
1446	974	755	405	103	794	1152
1447	363	322	60	35	278	150
1448	447	133	117	112	361	401
1449	152	61	4	2	345	301
1450	727	168	43	19	519	593
1451	783	54	2	269	575	711
1452	44	42	22	2	112	370
1453	331	48	22	12	376	134
1454	702	187	59	103	511	1177
1455	754	622	266	147	741	1242
1456	423	416	338	251	409	186
1457	521	157	28	6	414	374
1458	357	150	51	127	238	247
1459	60	42	4	0	117	51
1460	265	99	150	14	249	441
1461	467	895	833	365	480	73
1462	400	71	36	5	177	161
1463	401	62	4	9	529	206
1464	425	270	148	16	421	223
1465	631	739	218	1109	663	1514
1466	262	46	41	71	168	27
1467	665	712	165	313	379	424
1468	412	303	119	109	441	633
1469	326	5836	13959	24920	363	300
1470	769	1177	883	681	646	314
1471	667	364	155	23	354	491
1472	597	242	73	38	507	1056
1473	833	537	161	151	713	859
1474	592	246	105	249	645	375
1475	297	1316	1291	2461	293	620
1476	505	568	485	190	551	737
1477	919	945	734	517	758	397
1478	720	958	1024	2027	783	449
1479	408	117	94	14	366	229
1480	399	1512	1005	1306	477	358
1481	195	111	60	101	289	179
1482	751	191	17	205	790	516
1483	352	206	116	457	413	551
1484	520	600	181	68	698	939
1485	608	252	143	114	486	460
1486	566	1480	2113	883	400	400
1487	369	255	124	153	285	164
1488	704	247	47	6	558	528
1489	602	898	816	1493	470	641
1490	388	130	22	42	313	521
1491	264	31	0	33	196	361
1492	564	378	208	372	441	251
1493	655	666	850	160	709	384
1494	234	67	9	13	226	108
1495	370	2118	2219	3741	319	396
1496	204	0	0	47	482	499
1497	69	0	0	0	171	75
1498	202	356	757	685	136	46
1499	81	0	1	0	71	5
1500	187	0	0	0	176	173
1501	73	0	0	0	76	289
1502	319	657	316	153	361	264
1503	293	1465	2017	353	425	1754
1504	256	386	463	135	138	319
1505	525	459	140	247	557	1330
1506	305	11	0	0	292	109
1507	207	2	3	14	329	300
1508	805	734	466	1035	630	525
1509	488	12	5	13	498	327
1510	915	332	132	178	768	547
1511	496	53	22	121	389	241
1512	791	371	322	826	785	821
1513	417	169	56	148	386	606
1514	439	645	475	721	409	483
1515	418	761	661	1231	277	344
1516	969	451	370	783	775	999
1517	265	25	0	0	214	361
1518	1155	195	86	313	817	465
1519	469	122	37	6	397	426
1520	1035	909	701	1060	773	828
1521	142	0	0	0	138	577
1522	333	115	51	317	138	216
1523	276	70	35	7	149	179
1524	257	160	65	387	229	160
1525	291	250	146	108	312	657
1526	582	149	57	44	499	738
1527	976	1443	864	1918	679	880
1528	714	2770	2755	3766	518	878
1529	487	1555	1160	4528	336	311
1530	362	250	258	198	274	662
1531	407	140	45	181	259	210
1532	430	375	175	0	499	901
1533	359	79	36	20	505	99
1534	717	152	29	25	689	929
1535	451	159	21	167	356	506
1536	605	418	625	817	695	1031
1537	918	809	396	444	790	836
1538	379	179	56	52	297	255
1539	490	75	2	34	410	177
1540	261	481	626	270	372	156
1541	414	674	430	327	375	311
1542	441	122	75	32	424	404
1543	410	21	3	80	617	605
1544	382	69	13	61	442	374
1545	532	200	131	340	286	165
1546	329	329	147	41	291	190
1547	378	715	1043	753	509	380
1548	607	240	161	342	457	604
1549	537	199	26	19	366	266
1550	453	51	13	124	654	982
1551	665	245	18	612	375	157
1552	489	162	42	15	531	434
1553	357	25	4	81	373	213
1554	495	154	42	82	410	720
1555	322	142	9	0	366	1139
1556	167	45	24	45	156	927
1557	25	8	0	0	79	22
1558	70	0	0	0	97	1221
1559	60	910	822	3532	87	124
1560	167	21	0	4	80	77
1561	465	54	23	127	425	299
1562	577	132	28	170	602	737
1563	122	2	0	6	276	284
1564	492	213	209	220	340	682
1565	576	938	1093	1373	435	371
1566	731	133	60	87	527	658
1567	546	223	94	331	327	357
1568	307	642	908	548	242	144
1569	299	57	14	72	230	314
1570	321	593	518	659	292	498
1571	395	291	31	64	203	322
1572	727	29	7	0	490	360
1573	825	1192	886	413	687	434
1574	233	74	4	20	259	62
1575	215	862	460	419	138	49
1576	819	532	190	153	959	582
1577	258	24	32	10	319	311
1578	586	388	251	104	530	290
1579	502	72	9	334	321	338
1580	776	130	31	196	519	629
1581	685	397	91	7	668	392
1582	199	35	0	0	165	228
1583	365	127	44	172	396	1122
1584	239	37	2	1	255	65
1585	77	16	0	0	100	21
1586	730	276	50	188	512	490
1587	436	129	74	320	380	40
1588	405	24	0	95	430	261
1589	196	216	118	575	354	205
1590	597	306	126	99	353	246
1591	266	84	27	2	355	142
1592	455	735	256	1914	297	503
1593	209	141	82	43	200	148
1594	567	1230	828	3834	582	2108
1595	535	412	416	121	638	1250
1596	445	455	218	65	386	324
1597	535	59	15	101	404	370
1598	391	116	31	1	198	153
1599	604	1280	899	1610	739	814
1600	530	34	6	54	397	224
1601	1191	213	38	42	977	1396
1602	108	192	169	10	109	121
1603	189	0	0	0	235	67
1604	197	4	0	0	222	23
1605	340	6483	13292	8838	272	574
1606	498	183	3	11	364	133
1607	514	710	607	22	381	120
1608	203	0	0	0	126	122
1609	493	158	17	336	379	510
1610	394	27	0	0	469	210
1611	598	64	0	49	524	426
1612	294	788	930	311	582	391
1613	315	45	28	1	202	341
1614	294	673	525	1153	274	164
1615	343	338	126	65	478	617
1616	182	59	19	178	206	127
1617	750	164	49	0	557	955
1618	424	1430	1107	1689	440	247
1619	892	773	466	1351	721	443
1620	594	1138	751	526	525	590
1621	447	656	505	30	269	558
1622	623	1526	2263	14891	366	182
1623	588	296	76	548	586	230
1624	376	0	0	103	427	367
1625	815	462	340	545	723	154
1626	367	84	29	0	371	320
1627	396	150	48	111	364	559
1628	665	128	14	68	653	602
1629	365	682	217	353	301	88
1630	606	300	81	142	422	682
1631	396	2	0	0	358	269
1632	879	2486	3324	3586	518	767
1633	448	359	89	280	391	357
1634	609	199	11	694	394	381
1635	594	950	724	410	511	492
1636	769	584	177	616	598	177
1637	164	31	16	94	283	576
1638	250	548	304	774	168	172
1639	132	27	4	7	178	317
1640	13	0	0	0	106	40
1641	501	238	63	64	506	343
1642	551	170	18	169	292	408
1643	262	766	1473	31	293	150
1644	1429	928	760	618	1109	915
1645	593	11	0	1	466	316
1646	507	732	611	458	484	524
1647	817	1754	2377	2053	783	930
1648	173	0	0	11	130	152
1649	261	9	11	4	208	207
1650	407	441	341	143	345	163
1651	299	162	47	277	261	517
1652	408	319	133	132	393	229
1653	318	93	142	323	317	820
1654	653	415	225	106	596	238
1655	602	90	8	176	516	856
1656	339	71	25	46	393	865
1657	419	213	108	241	317	974
1658	525	44	4	65	431	1045
1659	556	1378	1131	2401	323	425
1660	928	475	443	116	828	200
1661	692	341	92	442	415	362
1662	91	43	10	0	137	165
1663	289	479	268	108	216	119
1664	563	896	859	441	446	182
1665	290	217	154	58	299	906
1666	907	75	29	27	706	1693
1667	634	1262	599	1672	438	711
1668	704	743	374	717	420	426
1669	592	1658	1846	654	360	257
1670	666	445	417	1474	582	314
1671	462	95	14	67	209	278
1672	405	162	50	33	390	134
1673	614	593	327	418	462	158
1674	347	201	29	4	216	414
1675	426	139	38	0	312	738
1676	245	128	51	105	337	357
1677	338	1028	565	680	392	458
1678	572	111	39	93	432	424
1679	374	60	0	13	456	269
1680	672	206	10	365	619	470
1681	377	25	6	4	317	171
1682	277	1	1	21	279	396
1683	798	1326	975	3343	842	366
1684	169	7	1	0	251	384
1685	795	493	282	109	598	335
1686	482	582	332	1641	570	748
1687	833	181	72	43	702	487
1688	350	652	703	623	527	800
1689	526	253	96	161	322	131
1690	902	822	253	1103	610	955
1691	763	623	331	827	665	449
1692	453	1025	1108	863	427	575
1693	273	0	0	255	367	422
1694	212	111	64	57	366	161
1695	496	361	93	333	357	393
1696	745	346	225	172	598	212
1697	247	146	143	28	282	24
1698	43	0	0	0	117	1
1699	89	4	0	0	287	292
1700	407	66	19	0	340	134
1701	347	2317	3801	687	281	452
1702	151	91	46	15	312	739
1703	584	782	1280	871	515	348
1704	422	280	195	131	459	98
1705	716	4350	7914	5888	467	199
1706	390	408	179	925	405	290
1707	344	185	100	90	424	139
1708	739	345	128	170	305	315
1709	285	167	11	90	535	361
1710	670	725	187	547	576	1096
1711	400	30	0	177	345	256
1712	366	355	203	508	470	175
1713	622	137	65	16	553	671
1714	461	1242	568	387	492	279
1715	623	746	273	13	489	135
1716	619	874	739	1347	486	369
1717	187	83	17	0	222	499
1718	135	12	5	5	244	170
1719	563	598	397	199	425	843
1720	354	249	24	155	450	1128
1721	230	0	0	0	162	268
1722	225	40	0	0	289	202
1723	301	178	45	1	268	224
1724	133	54	7	111	210	193
1725	361	1191	1427	1225	300	198
1726	268	140	77	126	298	90
1727	515	755	695	469	502	335
1728	441	251	156	37	536	474
1729	7	0	0	1	71	56
1730	13	0	0	0	70	213
1731	27	7	0	5	83	0
1732	43	95	0	0	131	234
1733	381	147	108	42	375	170
1734	419	366	115	64	273	281
1735	544	886	649	664	455	269
1736	86	0	1	0	82	273
1737	583	461	148	51	584	992
1738	898	1495	1515	225	727	955
1739	624	1831	3382	1115	532	267
1740	642	328	211	281	557	407
1741	440	362	213	363	777	243
1742	540	424	306	910	435	264
1743	625	328	53	210	327	127
1744	469	30	2	6	272	472
1745	330	155	42	27	293	44
1746	1036	344	24	37	663	923
1747	684	57	0	22	496	237
1748	443	78	66	582	314	287
1749	266	1229	936	446	372	290
1750	380	805	389	393	503	358
1751	282	25	0	0	278	978
1752	743	352	215	0	627	271
1753	348	53	20	435	240	499
1754	710	509	163	302	621	476
1755	268	44	0	123	316	199
1756	549	56	7	120	355	865
1757	430	8	1	1	412	495
1758	637	496	327	88	641	355
1759	716	360	61	104	723	1301
1760	1066	373	228	661	676	411
1761	24	0	0	0	137	194
1762	155	18	0	3	258	134
1763	39	28	0	0	82	11
1764	23	0	0	0	71	42
1765	294	5	0	0	221	56
1766	122	0	0	0	201	65
1767	366	273	23	401	266	37
1768	204	88	29	0	292	194
1769	271	144	17	87	212	397
1770	300	172	59	1649	177	361
1771	547	19	7	1	529	338
1772	757	157	18	198	649	1016
1773	412	67	15	0	367	259
1774	631	296	80	23	434	500
1775	557	363	334	185	335	562
1776	791	411	299	117	832	625
1777	344	384	127	62	336	312
1778	463	62	18	278	412	303
1779	380	11	0	4	331	239
1780	396	252	133	92	269	180
1781	186	0	0	0	266	163
1782	506	32	2	168	525	478
1783	725	11	0	0	713	701
1784	671	284	280	45	564	608
1785	324	0	1	0	343	431
1786	282	13	0	0	146	0
1787	157	541	507	691	205	34
1788	114	53	4	0	124	45
1789	477	533	278	1186	383	347
1790	449	323	188	519	361	182
1791	292	450	540	69	354	223
1792	439	285	161	121	412	353
1793	423	63	10	13	335	184
1794	250	71	7	0	190	65
1795	513	240	59	70	483	64
1796	653	199	43	176	584	393
1797	362	59	12	13	382	109
1798	150	0	0	17	180	178
1799	306	172	33	62	338	418
1800	514	380	187	323	589	1163
1801	280	260	35	66	268	163
1802	469	293	104	23	385	187
1803	418	507	737	886	219	56
1804	543	91	35	432	544	942
1805	48	0	0	0	93	143
1806	162	0	0	0	164	158
1807	234	6	0	0	247	248
1808	90	0	0	0	148	22
1809	531	646	376	73	470	623
1810	313	454	317	1563	173	340
1811	370	304	88	57	381	653
1812	152	29	37	14	184	87
1813	348	44	35	216	465	518
1814	307	543	336	1183	280	303
1815	281	10	0	15	234	88
1816	448	174	32	133	515	183
1817	216	0	0	49	185	208
1818	515	97	26	12	453	369
1819	220	1043	847	1847	398	432
1820	988	1270	799	83	680	515
1821	195	205	161	21	133	40
1822	586	87	19	129	334	151
1823	377	55	0	2	158	211
1824	441	507	739	229	357	483
1825	264	182	41	85	202	434
1826	406	461	351	175	319	146
1827	562	704	381	974	392	182
1828	308	33	7	0	274	245
1829	403	1367	1900	2709	426	372
1830	261	45	9	212	219	570
1831	123	20	0	1	90	71
1832	560	842	475	1217	578	452
1833	374	113	32	0	493	706
1834	767	570	242	497	837	610
1835	426	97	36	2	349	180
1836	516	1840	1247	531	533	632
1837	37	0	0	0	193	117
1838	85	12	16	0	91	21
1839	88	8	0	21	86	211
1840	46	0	0	0	31	65
1841	236	646	806	2550	206	309
1842	849	1339	1008	618	652	999
1843	688	146	56	23	448	322
1844	269	0	4	17	206	48
1845	297	202	268	420	132	17
1846	177	340	422	82	174	446
1847	191	45	0	0	326	341
1848	211	32	34	73	109	108
1849	162	112	27	0	174	285
1850	79	91	94	0	50	33
1851	58	0	0	0	60	15
1852	28	0	0	0	20	10
1853	452	52	23	1	406	367
1854	349	292	137	145	300	193
1855	257	21	0	15	267	486
1856	797	866	849	2387	505	389
1857	428	197	74	43	318	1255
1858	452	150	31	26	350	692
1859	323	834	797	718	216	141
1860	77	240	151	140	211	84
1861	157	2409	2926	2465	131	261
1862	10	0	0	0	104	157
1863	108	39	9	26	82	87
1864	65	106	48	0	60	64
1865	449	164	77	449	345	893
1866	589	650	556	463	505	345
1867	467	294	389	130	486	279
1868	348	209	146	98	302	310
1869	814	991	327	294	544	606
1870	187	43	16	22	320	124
1871	516	95	25	159	420	184
1872	444	42	6	70	262	271
1873	581	600	50	209	346	503
1874	283	31	1	0	282	540
1875	189	22	0	0	295	142
1876	678	529	266	141	479	991
1877	179	94	7	67	249	125
1878	331	38	0	16	262	252
1879	370	23	51	41	364	355
1880	253	142	28	24	287	121
1881	455	111	3	404	238	30
1882	363	286	125	25	307	128
1883	785	483	105	160	598	488
1884	326	64	45	54	204	85
1885	481	292	142	661	487	469
1886	278	5	0	24	316	141
1887	527	407	75	168	450	388
1888	270	48	61	245	298	151
1889	1104	1178	818	1384	1028	945
1890	752	1091	784	721	648	428
1891	458	212	88	144	275	332
1892	230	37	2	0	197	145
1893	389	639	546	328	463	348
1894	246	9	0	46	293	343
1895	367	81	16	15	421	261
1896	813	1739	670	3197	467	566
1897	297	102	51	0	186	51
1898	477	537	351	68	383	357
1899	346	83	3	69	205	27
1900	696	317	91	651	505	580
1901	664	184	20	197	452	250
1902	459	147	129	78	338	287
1903	141	390	333	163	123	0
1904	520	669	424	215	322	131
1905	424	82	77	232	249	213
1906	411	890	465	307	351	844
1907	161	62	43	0	172	151
1908	436	291	101	961	317	373
1909	567	1949	2745	5172	497	305
1910	100	18	0	76	155	11
1911	28	0	0	0	183	66
1912	649	1213	2581	1000	508	842
1913	353	162	41	356	229	58
1914	40	0	0	0	78	0
1915	117	0	0	0	186	234
1916	159	3	0	0	209	364
1917	472	45	25	79	571	375
1918	310	144	17	151	313	315
1919	689	478	152	465	509	308
1920	660	494	205	503	393	157
1921	569	51	0	64	444	327
1922	556	87	13	33	459	292
1923	329	133	65	1	393	656
1924	272	296	310	98	401	667
1925	286	121	110	30	358	333
1926	647	262	54	99	464	562
1927	564	101	6	1	447	249
1928	756	763	468	671	504	575
1929	509	501	264	290	319	486
1930	260	1114	1020	1741	453	128
1931	266	101	104	6	331	190
1932	538	487	102	407	348	641
1933	409	114	36	79	323	1004
1934	649	657	525	201	628	513
1935	312	66	0	117	304	246
1936	403	56	13	156	309	219
1937	352	282	139	683	461	808
1938	584	307	112	728	560	647
1939	454	997	868	304	491	521
1940	337	442	384	189	342	124
1941	441	257	113	458	338	645
1942	315	92	12	11	252	84
1943	38	83	46	12	24	1
1944	172	419	276	149	341	320
1945	379	69	10	50	230	1312
1946	432	344	76	54	337	388
1947	193	9	0	22	293	188
1948	709	110	30	41	672	606
1949	291	1299	1532	2000	223	395
1950	590	233	68	155	501	626
1951	324	28	0	19	256	180
1952	305	30	0	17	209	443
1953	721	122	26	59	522	533
1954	511	66	19	118	632	240
1955	299	143	88	0	265	179
1956	333	25	5	72	366	338
1957	689	455	200	49	276	445
1958	286	21	6	81	451	624
1959	383	52	10	17	287	353
1960	101	0	0	0	165	118
1961	244	136	45	147	280	529
1962	138	21	0	0	225	139
1963	185	300	185	38	154	119
1964	373	213	41	116	334	590
1965	676	333	214	122	549	453
1966	450	123	23	111	334	83
1967	548	529	145	345	386	377
1968	826	998	640	748	463	163
1969	185	39	10	0	212	39
1970	227	24	0	0	148	332
1971	672	121	46	130	504	874
1972	291	53	6	42	275	462
1973	139	93	18	327	109	178
1974	176	0	0	31	176	151
1975	299	205	179	62	228	118
1976	567	152	47	1	382	797
1977	66	3	0	0	98	64
1978	348	70	11	1	351	166
1979	458	306	247	639	278	269
1980	217	104	17	2	102	69
1981	79	0	0	17	222	492
1982	130	50	23	0	130	61
1983	111	0	0	133	138	66
1984	30	0	0	1	57	38
1985	240	43	10	44	337	121
1986	467	45	6	84	426	138
1987	617	297	93	105	531	329
1988	917	356	212	153	544	299
1989	361	117	36	132	225	410
1990	285	39	39	14	514	404
1991	331	340	100	6	306	577
1992	404	223	129	22	309	369
1993	139	1	31	8	100	46
1994	536	428	677	523	413	830
1995	197	5	0	184	192	28
1996	542	806	788	210	398	214
1997	275	21	4	0	479	571
1998	536	100	46	11	752	360
1999	252	52	14	20	218	389
[truncated: 82,964 more rows]
