# Supplementary material for: 2FAST2Q: a general-purpose sequence search and counting program for FASTQ files
Source: PeerJ. 2022 Oct 25;10:e14041. doi: 10.7717/peerj.14041 (PMC9615965; doi:10.7717/peerj.14041)
Supplement: Table S7 [file peerj-10-14041-s010.csv]

#Feature	SRR13734827
16S:16S_Essential_AAAACCCAAACACTCCCT_18mer_v4PAMscore5	176
16S:16S_Essential_AAACAAAACCCAAACACTCCCT_22mer_v4PAMscore5	193
16S:16S_Essential_AAACCCAAACACTCCCT_17mer_v4PAMscore5	372
16S:16S_Essential_AACAAAACCCAAACACTCCCT_21mer_v4PAMscore5	311
16S:16S_Essential_AACCCAAACACTCCCTTTGGAA_22mer_v4PAMscore19	226
16S:16S_Essential_AACCCAAACACTCCCT_16mer_v4PAMscore5	21
16S:16S_Essential_AACTGAGACCGGCTTT_16mer_v4PAMscore8	285
16S:16S_Essential_AAGCCCTGGACATAA_15mer_v4PAMscore20	2
16S:16S_Essential_AAGGATTCGCTTAACCTC_18mer_v4PAMscore20	127
16S:16S_Essential_AAGGGTTGCGCTCGTT_16mer_v4PAMscore21	370
16S:16S_Essential_ACAAAACCCAAACACTCCCT_20mer_v4PAMscore5	174
16S:16S_Essential_ACAAGGGTTGCGCTCGTT_18mer_v4PAMscore21	793
16S:16S_Essential_ACCACCTGCACACAGGCCACA_21mer_v4PAMscore10	401
16S:16S_Essential_ACCACCTGCACACAGGCCAC_20mer_v4PAMscore17	106
16S:16S_Essential_ACCCAAACACTCCCTTTGGAA_21mer_v4PAMscore19	166
16S:16S_Essential_ACCCAAACACTCCCT_15mer_v4PAMscore5	0
16S:16S_Essential_ACCCTACGTATTACCGCGGCTG_22mer_v4PAMscore24	90
16S:16S_Essential_ACCTACCGTCAATCCG_16mer_v4PAMscore7	268
16S:16S_Essential_ACCTGCACACAGGCCACA_18mer_v4PAMscore10	299
16S:16S_Essential_ACCTGCACACAGGCCAC_17mer_v4PAMscore17	369
16S:16S_Essential_ACCTTCCTCCGAGTTGACC_19mer_v4PAMscore23	569
16S:16S_Essential_ACCTTTCCGTTCGACTTGCATGTGT_25mer_v4PAMscore18	546
16S:16S_Essential_ACGAGTCCCCACCATTACGTG_21mer_v4PAMscore22	427
16S:16S_Essential_ACGCCGCCAGCGTTCGTCCTGAG_23mer_v4PAMscore8	423
16S:16S_Essential_ACGGCACGGATCCCAAGG_18mer_v4PAMscore5	279
16S:16S_Essential_ACGGCACGGATCCCAAG_17mer_v4PAMscore12	554
16S:16S_Essential_ACGGGCGGTGTGTACAAGGCC_21mer_v4PAMscore10	632
16S:16S_Essential_ACGGGCGGTGTGTACAAGGC_20mer_v4PAMscore17	226
16S:16S_Essential_ACGTATTACCGCGGCTG_17mer_v4PAMscore24	218
16S:16S_Essential_ACTGAGACCGGCTTT_15mer_v4PAMscore8	172
16S:16S_Essential_ACTTAATGCGTTAGCT_16mer_v4PAMscore24	58
16S:16S_Essential_AGACAAGGGTTGCGCTCGTT_20mer_v4PAMscore21	446
16S:16S_Essential_AGCCCTTTGTACCGGCCATT_20mer_v4PAMscore11	286
16S:16S_Essential_AGCGTTCGTCCTGAG_15mer_v4PAMscore8	419
16S:16S_Essential_AGCTACGGCACGGATCCCAAGG_22mer_v4PAMscore5	1070
16S:16S_Essential_AGCTACGGCACGGATCCCAAG_21mer_v4PAMscore12	831
16S:16S_Essential_AGCTACGGCACGGATCCC_18mer_v4PAMscore6	451
16S:16S_Essential_AGCTACGGCACGGATCC_17mer_v4PAMscore12	660
16S:16S_Essential_AGGATTCGCTTAACCTC_17mer_v4PAMscore20	146
16S:16S_Essential_AGGCTTATCCCGAAGTGC_18mer_v4PAMscore23	323
16S:16S_Essential_AGGGTTGCGCTCGTT_15mer_v4PAMscore21	528
16S:16S_Essential_AGTCCCCACCATTACGTG_18mer_v4PAMscore22	256
16S:16S_Essential_ATATTCCCCACTGCTGCCTCCC_22mer_v4PAMscore13	299
16S:16S_Essential_ATCCCCACCTTCCTCCGAGTTGACC_25mer_v4PAMscore23	144
16S:16S_Essential_ATCCGAACTGAGACCGGCTTT_21mer_v4PAMscore8	290
16S:16S_Essential_ATCTGCGCATTCCACCGCTACAC_23mer_v4PAMscore4	1053
16S:16S_Essential_ATCTGCGCATTCCACCGCTACA_22mer_v4PAMscore12	189
16S:16S_Essential_ATGAGACAAGGGTTGCGCTCGTT_23mer_v4PAMscore21	29
16S:16S_Essential_ATGTGTGAAGCCCTGGACATAA_22mer_v4PAMscore20	355
16S:16S_Essential_ATTCCACCGCTACAC_15mer_v4PAMscore4	38
16S:16S_Essential_ATTCCCCACTGCTGCCTCCC_20mer_v4PAMscore13	583
16S:16S_Essential_GAACTGAGACCGGCTTT_17mer_v4PAMscore8	428
16S:16S_Essential_GAAGCCCTGGACATAA_16mer_v4PAMscore20	55
16S:16S_Essential_GACAAGGGTTGCGCTCGTT_19mer_v4PAMscore21	566
16S:16S_Essential_GACGGGCGGTGTGTACAAGGCC_22mer_v4PAMscore10	22
16S:16S_Essential_GACGGGCGGTGTGTACAAGGC_21mer_v4PAMscore17	55
16S:16S_Essential_GAGACAAGGGTTGCGCTCGTT_21mer_v4PAMscore21	567
16S:16S_Essential_GAGTCCCCACCATTACGTG_19mer_v4PAMscore22	271
16S:16S_Essential_GATCCGAACTGAGACCGGCTTT_22mer_v4PAMscore8	1304
16S:16S_Essential_GATTCGCTTAACCTC_15mer_v4PAMscore20	5
16S:16S_Essential_GCACCACCTGCACACAGGCCACA_23mer_v4PAMscore10	238
16S:16S_Essential_GCACCACCTGCACACAGGCCAC_22mer_v4PAMscore17	309
16S:16S_Essential_GCACGGATCCCAAGG_15mer_v4PAMscore5	70
16S:16S_Essential_GCAGCCCTTTGTACCGGCCATT_22mer_v4PAMscore11	141
16S:16S_Essential_GCATTCCACCGCTACAC_17mer_v4PAMscore4	294
16S:16S_Essential_GCATTCCACCGCTACA_16mer_v4PAMscore12	225
16S:16S_Essential_GCCAGCGTTCGTCCTGAG_18mer_v4PAMscore8	305
16S:16S_Essential_GCCCTTTGTACCGGCCATT_19mer_v4PAMscore11	284
16S:16S_Essential_GCCGCCAGCGTTCGTCCTGAG_21mer_v4PAMscore8	180
16S:16S_Essential_GCGCATTCCACCGCTACAC_19mer_v4PAMscore4	402
16S:16S_Essential_GCGCATTCCACCGCTACA_18mer_v4PAMscore12	469
16S:16S_Essential_GCGGGGTACTTAATGCGTTAGCT_23mer_v4PAMscore24	355
16S:16S_Essential_GCGGTGTGTACAAGGCC_17mer_v4PAMscore10	284
16S:16S_Essential_GCGGTGTGTACAAGGC_16mer_v4PAMscore17	473
16S:16S_Essential_GCGTTAGCTACGGCACGGATCCC_23mer_v4PAMscore6	2767
16S:16S_Essential_GCGTTAGCTACGGCACGGATCC_22mer_v4PAMscore12	502
16S:16S_Essential_GCGTTTTCGTGGTGCTCCTTAG_22mer_v4PAMscore13	351
16S:16S_Essential_GCTACGGCACGGATCCCAAGG_21mer_v4PAMscore5	437
16S:16S_Essential_GCTACGGCACGGATCCCAAG_20mer_v4PAMscore12	248
16S:16S_Essential_GCTACGGCACGGATCCC_17mer_v4PAMscore6	558
16S:16S_Essential_GCTACGGCACGGATCC_16mer_v4PAMscore12	554
16S:16S_Essential_GCTTATCCCGAAGTGC_16mer_v4PAMscore23	25
16S:16S_Essential_GCTTTTAAGGATTCGCTTAACCTC_24mer_v4PAMscore20	184
16S:16S_Essential_GGATTCGCTTAACCTC_16mer_v4PAMscore20	282
16S:16S_Essential_GGCACGGATCCCAAGG_16mer_v4PAMscore5	497
16S:16S_Essential_GGCACGGATCCCAAG_15mer_v4PAMscore12	278
16S:16S_Essential_GGCGGTGTGTACAAGGCC_18mer_v4PAMscore10	357
16S:16S_Essential_GGCGGTGTGTACAAGGC_17mer_v4PAMscore17	120
16S:16S_Essential_GGCTTATCCCGAAGTGC_17mer_v4PAMscore23	238
16S:16S_Essential_GGGCGGTGTGTACAAGGCC_19mer_v4PAMscore10	255
16S:16S_Essential_GGGCGGTGTGTACAAGGC_18mer_v4PAMscore17	126
16S:16S_Essential_GGGGTACTTAATGCGTTAGCT_21mer_v4PAMscore24	457
16S:16S_Essential_GGGTACTTAATGCGTTAGCT_20mer_v4PAMscore24	293
16S:16S_Essential_GGTACTTAATGCGTTAGCT_19mer_v4PAMscore24	358
16S:16S_Essential_GGTGTGTACAAGGCC_15mer_v4PAMscore10	393
16S:16S_Essential_GTACTTAATGCGTTAGCT_18mer_v4PAMscore24	43
16S:16S_Essential_GTATTACCGCGGCTG_15mer_v4PAMscore24	333
16S:16S_Essential_GTCCCCACCATTACGTG_17mer_v4PAMscore22	312
16S:16S_Essential_GTGAAGCCCTGGACATAA_18mer_v4PAMscore20	414
16S:16S_Essential_GTGACGGGCGGTGTGTACAAGGC_23mer_v4PAMscore17	341
16S:16S_Essential_GTGTGAAGCCCTGGACATAA_20mer_v4PAMscore20	526
16S:16S_Essential_GTTAGCTACGGCACGGATCCCAAG_24mer_v4PAMscore12	389
16S:16S_Essential_GTTAGCTACGGCACGGATCCC_21mer_v4PAMscore6	552
16S:16S_Essential_GTTAGCTACGGCACGGATCC_20mer_v4PAMscore12	335
16S:16S_Essential_GTTCGACTTGCATGTGT_17mer_v4PAMscore18	323
16S:16S_Essential_GTTTCCCAGGCTTATCCCGAAGTGC_25mer_v4PAMscore23	262
16S:16S_Essential_GTTTTCGTGGTGCTCCTTAG_20mer_v4PAMscore13	417
23S:23S_Essential_AAAAGGAGGCTCTGACGGATTG_22mer_v4PAMscore24	115
23S:23S_Essential_AAAGGAGGCTCTGACGGATTG_21mer_v4PAMscore24	464
23S:23S_Essential_AACCCTTGGTCTTTCGG_17mer_v4PAMscore22	571
23S:23S_Essential_AACCGGCTATGCGTCACCTC_20mer_v4PAMscore8	191
23S:23S_Essential_AACGCTGCACCTAAATGCATTT_22mer_v4PAMscore19	313
23S:23S_Essential_AACGGGTCCTCTTAACCTT_19mer_v4PAMscore18	421
23S:23S_Essential_AACTCCACACCCCCGA_16mer_v4PAMscore19	529
23S:23S_Essential_AAGGAGGCTCTGACGGATTG_20mer_v4PAMscore24	448
23S:23S_Essential_AAGTTCCCACGCAGCC_16mer_v4PAMscore7	145
23S:23S_Essential_AATCCGCTATCGGTCAT_17mer_v4PAMscore13	759
23S:23S_Essential_AATGGGCGAACAGCCCAACCC_21mer_v4PAMscore21	744
23S:23S_Essential_ACAAACACAACAAAAACC_18mer_v4PAMscore1	28
23S:23S_Essential_ACAAGGAATTTCGCTACC_18mer_v4PAMscore8	527
23S:23S_Essential_ACCACCCTCCTCCGGAGAGGA_21mer_v4PAMscore13	408
23S:23S_Essential_ACCACCCTCCTCCGGA_16mer_v4PAMscore5	101
23S:23S_Essential_ACCACCCTCCTCCGG_15mer_v4PAMscore12	300
23S:23S_Essential_ACCAGCGAAGTTCCCACGCAGCC_23mer_v4PAMscore7	44
23S:23S_Essential_ACCATCCCGTCGATATGGACTCTT_24mer_v4PAMscore6	222
23S:23S_Essential_ACCATCCCGTCGATATGGACTCT_23mer_v4PAMscore17	219
23S:23S_Essential_ACCCGGTGGCTTCGCTGAAT_20mer_v4PAMscore21	542
23S:23S_Essential_ACCCTATATATTCAGATGCGG_21mer_v4PAMscore18	154
23S:23S_Essential_ACCCTCCTCCGGAGAGGA_18mer_v4PAMscore13	580
23S:23S_Essential_ACCCTGGGCGGACTGGCCTGGCC_23mer_v4PAMscore10	213
23S:23S_Essential_ACCCTGGGCGGACTGGCCTGGC_22mer_v4PAMscore12	230
23S:23S_Essential_ACCCTTGGGACCTGCTCCAGCC_22mer_v4PAMscore8	21
23S:23S_Essential_ACCCTTGGTCTTTCGG_16mer_v4PAMscore22	70
23S:23S_Essential_ACCGCCCCAGTTAAACTACCCGC_23mer_v4PAMscore24	137
23S:23S_Essential_ACCGGCTATGCGTCACCTC_19mer_v4PAMscore8	408
23S:23S_Essential_ACCGGGCTCTCACCGTCT_18mer_v4PAMscore23	433
23S:23S_Essential_ACCTAAATGCATTTCGG_17mer_v4PAMscore7	139
23S:23S_Essential_ACCTGATTGCCGTCCAGGTTG_21mer_v4PAMscore10	267
23S:23S_Essential_ACCTGATTGCCGTCCAGGTT_20mer_v4PAMscore17	330
23S:23S_Essential_ACCTTTGGGCGCCTCCGTTACATT_24mer_v4PAMscore13	232
23S:23S_Essential_ACGCCATCACCACCCTCCTCCGG_23mer_v4PAMscore12	331
23S:23S_Essential_ACGCCATTCGTGCAGG_16mer_v4PAMscore10	418
23S:23S_Essential_ACGCTCGGTTGACAGCTCCCC_21mer_v4PAMscore20	334
23S:23S_Essential_ACGCTGCACCTAAATGCATTT_21mer_v4PAMscore19	227
23S:23S_Essential_ACGGGCCCGCTGCTACT_17mer_v4PAMscore4	578
23S:23S_Essential_ACGGGCCCGCTGCTAC_16mer_v4PAMscore17	454
23S:23S_Essential_ACGGGCGCCCACACACGGGTA_21mer_v4PAMscore4	45
23S:23S_Essential_ACGGGCGCCCACACACGGGT_20mer_v4PAMscore17	170
23S:23S_Essential_ACGGGTCCTCTTAACCTT_18mer_v4PAMscore18	211
23S:23S_Essential_ACTAATCCGCTATCGGTCAT_20mer_v4PAMscore13	797
23S:23S_Essential_ACTCCACACCCCCGA_15mer_v4PAMscore19	254
23S:23S_Essential_ACTCGCAGGCTCATTCTTCAA_21mer_v4PAMscore24	471
23S:23S_Essential_ACTCGGGAATTGATAC_16mer_v4PAMscore23	16
23S:23S_Essential_ACTCGTGCTGGGTTTCCCCAT_21mer_v4PAMscore5	336
23S:23S_Essential_ACTGCACATCCTTTCCCAC_19mer_v4PAMscore18	184
23S:23S_Essential_ACTGCCACGCTTTACACC_18mer_v4PAMscore20	354
23S:23S_Essential_ACTTACAAACACAACAAAAACC_22mer_v4PAMscore1	89
23S:23S_Essential_AGAACTCCACACCCCCGA_18mer_v4PAMscore19	82
23S:23S_Essential_AGAGGCTTTTCTTGGCAGC_19mer_v4PAMscore8	205
23S:23S_Essential_AGATCACTCCGCTTCGGGT_19mer_v4PAMscore7	443
23S:23S_Essential_AGCGAAGTTCCCACGCAGCC_20mer_v4PAMscore7	81
23S:23S_Essential_AGGAACCCTTGGTCTTTCGG_20mer_v4PAMscore22	467
23S:23S_Essential_AGGAGGCTCTGACGGATTG_19mer_v4PAMscore24	383
23S:23S_Essential_AGGCTCATTCTTCAA_15mer_v4PAMscore24	0
23S:23S_Essential_AGGCTCTGACGGATTG_16mer_v4PAMscore24	756
23S:23S_Essential_AGGCTTTTCTTGGCAGC_17mer_v4PAMscore8	800
23S:23S_Essential_AGGTCGGAACTTACCCGAC_19mer_v4PAMscore4	325
23S:23S_Essential_AGGTCGGAACTTACCCGA_18mer_v4PAMscore12	493
23S:23S_Essential_AGTCTATGGTTGAGACAGT_19mer_v4PAMscore3	322
23S:23S_Essential_AGTGGGTGAGAAACCTGATCTT_22mer_v4PAMscore3	80
23S:23S_Essential_AGTTCCCACGCAGCC_15mer_v4PAMscore7	8
23S:23S_Essential_ATATATTCAGATGCGG_16mer_v4PAMscore18	70
23S:23S_Essential_ATCACCACCCTCCTCCGGAGAGGA_24mer_v4PAMscore13	308
23S:23S_Essential_ATCACCACCCTCCTCCGGA_19mer_v4PAMscore5	318
23S:23S_Essential_ATCACCACCCTCCTCCGG_18mer_v4PAMscore12	190
23S:23S_Essential_ATCACTCCGCTTCGGGT_17mer_v4PAMscore7	955
23S:23S_Essential_ATCACTCGTGCTGGGTTTCCCCAT_24mer_v4PAMscore5	277
23S:23S_Essential_ATCCACGCTCGGTTGACAGCTCCCC_25mer_v4PAMscore20	903
23S:23S_Essential_ATCCAGCGGTGCCCCTG_17mer_v4PAMscore21	692
23S:23S_Essential_ATCCCACCAAGTGGG_15mer_v4PAMscore2	109
23S:23S_Essential_ATCCCGTCGATATGGACTCTT_21mer_v4PAMscore6	596
23S:23S_Essential_ATCCCGTCGATATGGACTCT_20mer_v4PAMscore17	473
23S:23S_Essential_ATCCGCTATCGGTCAT_16mer_v4PAMscore13	483
23S:23S_Essential_ATCGGCTCTCGATGCC_16mer_v4PAMscore20	356
23S:23S_Essential_ATGGGCGAACAGCCCAACCC_20mer_v4PAMscore21	277
23S:23S_Essential_ATTCCACGGGCCCGCTGCTACT_22mer_v4PAMscore4	651
23S:23S_Essential_ATTCCACGGGCCCGCTGCTAC_21mer_v4PAMscore17	180
23S:23S_Essential_ATTGCCGTCCAGGTTG_16mer_v4PAMscore10	723
23S:23S_Essential_ATTGCCGTCCAGGTT_15mer_v4PAMscore17	240
23S:23S_Essential_GAACCCTTGGTCTTTCGG_18mer_v4PAMscore22	421
23S:23S_Essential_GAACTCCACACCCCCGA_17mer_v4PAMscore19	240
23S:23S_Essential_GAAGTTCCCACGCAGCC_17mer_v4PAMscore7	191
23S:23S_Essential_GACAAGGAATTTCGCTACC_19mer_v4PAMscore8	412
23S:23S_Essential_GACTCGCAGGCTCATTCTTCAA_22mer_v4PAMscore24	498
23S:23S_Essential_GACTGCACATCCTTTCCCAC_20mer_v4PAMscore18	355
23S:23S_Essential_GAGGCTCTGACGGATTG_17mer_v4PAMscore24	243
23S:23S_Essential_GAGGCTTTTCTTGGCAGC_18mer_v4PAMscore8	274
23S:23S_Essential_GAGTCTATGGTTGAGACAGT_20mer_v4PAMscore3	299
23S:23S_Essential_GATCACTCCGCTTCGGGT_18mer_v4PAMscore7	559
23S:23S_Essential_GATTCCACGGGCCCGCTGCTAC_22mer_v4PAMscore17	105
23S:23S_Essential_GATTGCCGTCCAGGTTG_17mer_v4PAMscore10	1309
23S:23S_Essential_GATTGCCGTCCAGGTT_16mer_v4PAMscore17	752
23S:23S_Essential_GCACATCCTTTCCCAC_16mer_v4PAMscore18	145
23S:23S_Essential_GCACCCTATATATTCAGATGCGG_23mer_v4PAMscore18	142
23S:23S_Essential_GCACCTAAATGCATTTCGG_19mer_v4PAMscore7	418
23S:23S_Essential_GCACCTAAATGCATTT_16mer_v4PAMscore19	15
23S:23S_Essential_GCAGGCTCATTCTTCAA_17mer_v4PAMscore24	152
23S:23S_Essential_GCAGGTCGGAACTTACCCGAC_21mer_v4PAMscore4	354
23S:23S_Essential_GCAGGTCGGAACTTACCCGA_20mer_v4PAMscore12	276
23S:23S_Essential_GCCACCTGATTGCCGTCCAGGTTG_24mer_v4PAMscore10	316
23S:23S_Essential_GCCACCTGATTGCCGTCCAGGTT_23mer_v4PAMscore17	463
23S:23S_Essential_GCCACGCTTTACACC_15mer_v4PAMscore20	385
23S:23S_Essential_GCCATCACCACCCTCCTCCGGA_22mer_v4PAMscore5	686
23S:23S_Essential_GCCATCACCACCCTCCTCCGG_21mer_v4PAMscore12	280
23S:23S_Essential_GCCCACACACGGGTA_15mer_v4PAMscore4	110
23S:23S_Essential_GCCCAGGAACCCTTGGTCTTTCGG_24mer_v4PAMscore22	49
23S:23S_Essential_GCCCCAGAACTCCACACCCCCGA_23mer_v4PAMscore19	437
23S:23S_Essential_GCCCCAGTTAAACTACCCGC_20mer_v4PAMscore24	325
23S:23S_Essential_GCCGAGTCTATGGTTGAGACAGT_23mer_v4PAMscore3	161
23S:23S_Essential_GCCTCAACCGGCTATGCGTCACCTC_25mer_v4PAMscore8	95
23S:23S_Essential_GCCTCCGTTACATTTTAG_18mer_v4PAMscore22	170
23S:23S_Essential_GCCTTATCCCACCAAGTGGG_20mer_v4PAMscore2	372
23S:23S_Essential_GCGAACAGCCCAACCC_16mer_v4PAMscore21	338
23S:23S_Essential_GCGAAGTTCCCACGCAGCC_19mer_v4PAMscore7	29
23S:23S_Essential_GCGACTGCACATCCTTTCCCAC_22mer_v4PAMscore18	160
23S:23S_Essential_GCGCCCACACACGGGTA_17mer_v4PAMscore4	657
23S:23S_Essential_GCGCCCACACACGGGT_16mer_v4PAMscore17	402
23S:23S_Essential_GCGCCTCCGTTACATTTTAG_20mer_v4PAMscore22	191
23S:23S_Essential_GCGCCTCCGTTACATT_16mer_v4PAMscore13	356
23S:23S_Essential_GCGGACTGGCCTGGCC_16mer_v4PAMscore10	371
23S:23S_Essential_GCGGACTGGCCTGGC_15mer_v4PAMscore12	306
23S:23S_Essential_GCGTACCGGGCTCTCACCGTCT_22mer_v4PAMscore23	593
23S:23S_Essential_GCGTTCGCTCGCCACTACTT_20mer_v4PAMscore4	225
23S:23S_Essential_GCTACTCGGGAATTGATAC_19mer_v4PAMscore23	296
23S:23S_Essential_GCTAGAGGCTTTTCTTGGCAGC_22mer_v4PAMscore8	418
23S:23S_Essential_GCTAGAGGCTTTTCTTG_17mer_v4PAMscore15	156
23S:23S_Essential_GCTATCCAGCGGTGCCCCTG_20mer_v4PAMscore21	515
23S:23S_Essential_GCTATGCGTCACCTC_15mer_v4PAMscore8	413
23S:23S_Essential_GCTCGCTAGAGGCTTTTCTTG_21mer_v4PAMscore15	651
23S:23S_Essential_GCTCGCTAGAGGCTTTTC_18mer_v4PAMscore23	515
23S:23S_Essential_GCTCGGTTGACAGCTCCCC_19mer_v4PAMscore20	220
23S:23S_Essential_GCTGCACCTAAATGCATTTCGG_22mer_v4PAMscore7	225
23S:23S_Essential_GCTGCACCTAAATGCATTT_19mer_v4PAMscore19	207
23S:23S_Essential_GCTGCTACTCGGGAATTGATAC_22mer_v4PAMscore23	50
23S:23S_Essential_GCTGGGTTTCCCCAT_15mer_v4PAMscore5	119
23S:23S_Essential_GCTTTTCTTGGCAGC_15mer_v4PAMscore8	147
23S:23S_Essential_GGAACCCTTGGTCTTTCGG_19mer_v4PAMscore22	243
23S:23S_Essential_GGACCTGCTCCAGCC_15mer_v4PAMscore8	5
23S:23S_Essential_GGAGGCTCTGACGGATTG_18mer_v4PAMscore24	584
23S:23S_Essential_GGCCTTATCCCACCAAGTGGG_21mer_v4PAMscore2	241
23S:23S_Essential_GGCGAACAGCCCAACCC_17mer_v4PAMscore21	285
23S:23S_Essential_GGCGCCCACACACGGGTA_18mer_v4PAMscore4	306
23S:23S_Essential_GGCGCCCACACACGGGT_17mer_v4PAMscore17	200
23S:23S_Essential_GGCGCCTCCGTTACATTTTAG_21mer_v4PAMscore22	119
23S:23S_Essential_GGCGCCTCCGTTACATT_17mer_v4PAMscore13	154
23S:23S_Essential_GGCGGACTGGCCTGGCC_17mer_v4PAMscore10	284
23S:23S_Essential_GGCGGACTGGCCTGGC_16mer_v4PAMscore12	632
23S:23S_Essential_GGCTATCCAGCGGTGCCCCTG_21mer_v4PAMscore21	250
23S:23S_Essential_GGCTATGCGTCACCTC_16mer_v4PAMscore8	160
23S:23S_Essential_GGCTCTGACGGATTG_15mer_v4PAMscore24	149
23S:23S_Essential_GGCTTTTCTTGGCAGC_16mer_v4PAMscore8	340
23S:23S_Essential_GGGACCTGCTCCAGCC_16mer_v4PAMscore8	47
23S:23S_Essential_GGGCCCGCTGCTACT_15mer_v4PAMscore4	475
23S:23S_Essential_GGGCCTTATCCCACCAAGTGGG_22mer_v4PAMscore2	4944
23S:23S_Essential_GGGCGAACAGCCCAACCC_18mer_v4PAMscore21	527
23S:23S_Essential_GGGCGCCCACACACGGGTA_19mer_v4PAMscore4	613
23S:23S_Essential_GGGCGCCCACACACGGGT_18mer_v4PAMscore17	262
23S:23S_Essential_GGGCGCCTCCGTTACATTTTAG_22mer_v4PAMscore22	261
23S:23S_Essential_GGGCGCCTCCGTTACATT_18mer_v4PAMscore13	519
23S:23S_Essential_GGGCGGACTGGCCTGGCC_18mer_v4PAMscore10	217
23S:23S_Essential_GGGCGGACTGGCCTGGC_17mer_v4PAMscore12	185
23S:23S_Essential_GGGCTCTCACCGTCT_15mer_v4PAMscore23	327
23S:23S_Essential_GGGTCCTCTTAACCTT_16mer_v4PAMscore18	47
23S:23S_Essential_GGGTGAGAAACCTGATCTT_19mer_v4PAMscore3	160
23S:23S_Essential_GGTAGATCACTCCGCTTCGGGT_22mer_v4PAMscore7	293
23S:23S_Essential_GGTCCTCTTAACCTTCCAGCAC_22mer_v4PAMscore23	792
23S:23S_Essential_GGTCCTCTTAACCTT_15mer_v4PAMscore18	0
23S:23S_Essential_GGTCGGAACTTACCCGAC_18mer_v4PAMscore4	246
23S:23S_Essential_GGTCGGAACTTACCCGA_17mer_v4PAMscore12	373
23S:23S_Essential_GGTGAGAAACCTGATCTT_18mer_v4PAMscore3	286
23S:23S_Essential_GGTGGCTTCGCTGAAT_16mer_v4PAMscore21	269
23S:23S_Essential_GGTGTTGTAAGTTTTCGGCCGG_22mer_v4PAMscore18	364
23S:23S_Essential_GGTTGACAGCTCCCC_15mer_v4PAMscore20	189
23S:23S_Essential_GTAAGTTTTCGGCCGG_16mer_v4PAMscore18	321
23S:23S_Essential_GTACCGGGCTCTCACCGTCT_20mer_v4PAMscore23	274
23S:23S_Essential_GTACTAATCCGCTATCGGTCAT_22mer_v4PAMscore13	503
23S:23S_Essential_GTAGATCACTCCGCTTCGGGT_21mer_v4PAMscore7	279
23S:23S_Essential_GTCACCCGGTGGCTTCGCTGAAT_23mer_v4PAMscore21	518
23S:23S_Essential_GTCACGGGCGCCCACACACGGGTA_24mer_v4PAMscore4	526
23S:23S_Essential_GTCACGGGCGCCCACACACGGGT_23mer_v4PAMscore17	77
23S:23S_Essential_GTCCCCCTTCTCCCGAAGTTACG_23mer_v4PAMscore20	229
23S:23S_Essential_GTCCCGGTCCTCTCGTAC_18mer_v4PAMscore21	496
23S:23S_Essential_GTCCGTCCCGGTCCTCTCGTAC_22mer_v4PAMscore21	318
23S:23S_Essential_GTCCTCTTAACCTTCCAGCAC_21mer_v4PAMscore23	316
23S:23S_Essential_GTCCTGCCGCGCGTAA_16mer_v4PAMscore11	629
23S:23S_Essential_GTCCTTCATCGGCTCTCGATGCC_23mer_v4PAMscore20	432
23S:23S_Essential_GTCGATATGGACTCTT_16mer_v4PAMscore6	0
23S:23S_Essential_GTCGGAACTTACCCGAC_17mer_v4PAMscore4	252
23S:23S_Essential_GTCGGAACTTACCCGA_16mer_v4PAMscore12	482
23S:23S_Essential_GTCGTTACGCCATTCGTGCAGG_22mer_v4PAMscore10	759
23S:23S_Essential_GTCTATGGTTGAGACAGT_18mer_v4PAMscore3	139
23S:23S_Essential_GTCTCACTGCCACGCTTTACACC_23mer_v4PAMscore20	143
23S:23S_Essential_GTCTTTTCGTCCTGCCGCGCGTAA_24mer_v4PAMscore11	374
23S:23S_Essential_GTGAGAAACCTGATCTT_17mer_v4PAMscore3	185
23S:23S_Essential_GTGCAGGTCGGAACTTACCCGAC_23mer_v4PAMscore4	1257
23S:23S_Essential_GTGCAGGTCGGAACTTACCCGA_22mer_v4PAMscore12	342
23S:23S_Essential_GTGCTCGCTAGAGGCTTTTCTTG_23mer_v4PAMscore15	655
23S:23S_Essential_GTGCTCGCTAGAGGCTTTTC_20mer_v4PAMscore23	435
23S:23S_Essential_GTGCTGGGTTTCCCCAT_17mer_v4PAMscore5	319
23S:23S_Essential_GTGGCTATCCAGCGGTGCCCCTG_23mer_v4PAMscore21	460
23S:23S_Essential_GTGGCTTCGCTGAAT_15mer_v4PAMscore21	230
23S:23S_Essential_GTGGGTGAGAAACCTGATCTT_21mer_v4PAMscore3	186
23S:23S_Essential_GTGTGCTCGCTAGAGGCTTTTC_22mer_v4PAMscore23	688
23S:23S_Essential_GTGTTGTAAGTTTTCGGCCGG_21mer_v4PAMscore18	256
23S:23S_Essential_GTTAACGGGTCCTCTTAACCTT_22mer_v4PAMscore18	109
23S:23S_Essential_GTTCCGCGTTCGCTCGCCACTACTT_25mer_v4PAMscore4	332
23S:23S_Essential_GTTCGCTCGCCACTACTT_18mer_v4PAMscore4	175
23S:23S_Essential_GTTGTAAGTTTTCGGCCGG_19mer_v4PAMscore18	298
4.5S:4.5S_Essential_ACCCTTGCTGCCTTCCAGCCCT_22mer_v4PAMscore19	324
4.5S:4.5S_Essential_AGCCCTGGGGGAGTTC_16mer_v4PAMscore8	650
4.5S:4.5S_Essential_AGTCAGTGCCCCGGCTGA_18mer_v4PAMscore21	86
4.5S:4.5S_Essential_GCCCTGGGGGAGTTC_15mer_v4PAMscore8	86
4.5S:4.5S_Essential_GCCTTCCAGCCCTGGGGGAGTTC_23mer_v4PAMscore8	75
4.5S:4.5S_Essential_GCTGCCTTCCAGCCCT_16mer_v4PAMscore19	779
4.5S:4.5S_Essential_GTCAGTGCCCCGGCTGA_17mer_v4PAMscore21	329
4.5S:4.5S_Essential_GTCCACCGTGAGTCTAATACCTGGG_25mer_v4PAMscore10	240
4.5S:4.5S_Essential_GTCCAGTCAGTGCCCCGGCTGA_22mer_v4PAMscore21	250
5S:5S_Essential_ACCCGGAGGGGCAGTATCATCGGCG_25mer_v4PAMscore23	71
5S:5S_Essential_AGCTTCCGGGTTCGGA_16mer_v4PAMscore21	317
5S:5S_Essential_AGGCTTAGCTTCCGGGTTCGGA_22mer_v4PAMscore21	227
5S:5S_Essential_AGGCTTAGCTTCCGGGT_17mer_v4PAMscore4	489
5S:5S_Essential_AGGGGCAGTATCATCGGCG_19mer_v4PAMscore23	226
5S:5S_Essential_GAGGGGCAGTATCATCGGCG_20mer_v4PAMscore23	555
5S:5S_Essential_GCAGGCTTAGCTTCCGGGT_19mer_v4PAMscore4	162
5S:5S_Essential_GCAGTATCATCGGCG_15mer_v4PAMscore23	341
5S:5S_Essential_GCTGGCAGGCTTAGCTTCCGGGT_23mer_v4PAMscore4	3763
5S:5S_Essential_GCTTAGCTTCCGGGTTCGGA_20mer_v4PAMscore21	514
5S:5S_Essential_GCTTCCGGGTTCGGA_15mer_v4PAMscore21	247
5S:5S_Essential_GGAGGGGCAGTATCATCGGCG_21mer_v4PAMscore23	340
5S:5S_Essential_GGCAGGCTTAGCTTCCGGGT_20mer_v4PAMscore4	231
5S:5S_Essential_GGCAGTATCATCGGCG_16mer_v4PAMscore23	224
5S:5S_Essential_GGCTTAGCTTCCGGGTTCGGA_21mer_v4PAMscore21	493
5S:5S_Essential_GGCTTAGCTTCCGGGT_16mer_v4PAMscore4	400
5S:5S_Essential_GGGCAGTATCATCGGCG_17mer_v4PAMscore23	672
5S:5S_Essential_GGGGCAGTATCATCGGCG_18mer_v4PAMscore23	377
5S:5S_Essential_GTCCTACTTTTCCACCCGGA_20mer_v4PAMscore23	384
5S:5S_Essential_GTGTCCTACTTTTCCACCCGGA_22mer_v4PAMscore23	302
Empty_NA_GGAGACGATTAATGCGTCTCG_21mer_v4PAMscoreNA	447874
Negative_NA_AAAGAGCGTACTTTCC_16mer_v4PAMscoreNA	23
Negative_NA_AAAGCCCAGCTGAAGGCTCTAA_22mer_v4PAMscoreNA	3306
Negative_NA_AAAGCCTTCACTTGGTA_17mer_v4PAMscoreNA	243
Negative_NA_AAAGCGGGCCTAACAAGCTA_20mer_v4PAMscoreNA	141
Negative_NA_AAATGCTCAGGGACTTATCACA_22mer_v4PAMscoreNA	399
Negative_NA_AACACCCGAGAGGATGCTCC_20mer_v4PAMscoreNA	474
Negative_NA_AACACCGGAGCTTGTAATCTA_21mer_v4PAMscoreNA	4848
Negative_NA_AACACTGACAGAGAGAGATG_20mer_v4PAMscoreNA	290
Negative_NA_AACAGCAGTGTAAAGTCTGA_20mer_v4PAMscoreNA	413
Negative_NA_AACAGGCCTCATTTA_15mer_v4PAMscoreNA	5
Negative_NA_AACCGAACGCAGGCACATTTCA_22mer_v4PAMscoreNA	2118
Negative_NA_AACCGACGAGAGGACTGTACT_21mer_v4PAMscoreNA	423
Negative_NA_AACCGAGCTTTGTGGAACTA_20mer_v4PAMscoreNA	435
Negative_NA_AACCGCATTACGTATCCCAT_20mer_v4PAMscoreNA	272
Negative_NA_AACCGCGCGGATTCTATTACA_21mer_v4PAMscoreNA	130
Negative_NA_AACCGCTAGCTGCTACAATCAG_22mer_v4PAMscoreNA	243
Negative_NA_AACCGGTATGATCGTATGGAAG_22mer_v4PAMscoreNA	4275
Negative_NA_AACCTGGGCGAAGGATGTAAAT_22mer_v4PAMscoreNA	534
Negative_NA_AACGAATATGAGAGAGG_17mer_v4PAMscoreNA	2
Negative_NA_AACGATCCGGAGTATCAAACTT_22mer_v4PAMscoreNA	1022
Negative_NA_AACGCGAGAGCATGGTAGAA_20mer_v4PAMscoreNA	400
Negative_NA_AACGCGGCTTTATCTCATTC_20mer_v4PAMscoreNA	581
Negative_NA_AACGGCCCGTAAATCAGCCTA_21mer_v4PAMscoreNA	403
Negative_NA_AACGGCTGTAGGTAGAGTCT_20mer_v4PAMscoreNA	258
Negative_NA_AACGGTGCTCTAATGTAGCAGA_22mer_v4PAMscoreNA	178
Negative_NA_AACGGTTGGATGAGGCTTCTC_21mer_v4PAMscoreNA	407
Negative_NA_AACTCGACTCTATAGG_16mer_v4PAMscoreNA	103
Negative_NA_AACTCGCTATAGTCAGGTC_19mer_v4PAMscoreNA	779
Negative_NA_AACTCGGCCATTAGTGCCTACA_22mer_v4PAMscoreNA	1523
Negative_NA_AAGAAGGTAGTCTGTC_16mer_v4PAMscoreNA	0
Negative_NA_AAGACGGCGTGTCTATAAACG_21mer_v4PAMscoreNA	428
Negative_NA_AAGAGGGCTCTCACATCTA_19mer_v4PAMscoreNA	385
Negative_NA_AAGCAGCACCTAGGTCATAC_20mer_v4PAMscoreNA	234
Negative_NA_AAGCCAATGTGTCTCT_16mer_v4PAMscoreNA	58
Negative_NA_AAGCCCAGCTGAAGGCTCTAA_21mer_v4PAMscoreNA	1321
Negative_NA_AAGCCCATCTCTCTGTCTGAA_21mer_v4PAMscoreNA	736
Negative_NA_AAGCCGAGTCCTATGCGACT_20mer_v4PAMscoreNA	384
Negative_NA_AAGCCTTCACTTGGTA_16mer_v4PAMscoreNA	78
Negative_NA_AAGCGGAGATAGACGAGGGAC_21mer_v4PAMscoreNA	25571
Negative_NA_AAGCGGGATTTCTGTAAGTATC_22mer_v4PAMscoreNA	252
Negative_NA_AAGGCCCAGCTTAGTATGGGC_21mer_v4PAMscoreNA	251
Negative_NA_AAGGCTCAAACTGTAGAGG_19mer_v4PAMscoreNA	401
Negative_NA_AAGGGCCGATCCTTTACATATG_22mer_v4PAMscoreNA	2754
Negative_NA_AAGGGTGTCTGAATCCTA_18mer_v4PAMscoreNA	290
Negative_NA_AAGGTGGCGTATTAT_15mer_v4PAMscoreNA	4
Negative_NA_AAGTCCTTGGTGATTGCTAGAA_22mer_v4PAMscoreNA	451
Negative_NA_AAGTCGCGGACTGTACAGTC_20mer_v4PAMscoreNA	528
Negative_NA_AAGTCGCTGTCCTTACTCCGTA_22mer_v4PAMscoreNA	674
Negative_NA_AAGTGAGAAGGTGCCAACTATA_22mer_v4PAMscoreNA	1021
Negative_NA_AATACAACCTTAAGAGTGTGGG_22mer_v4PAMscoreNA	378
Negative_NA_AATCTCTCCGGGACTATATGT_21mer_v4PAMscoreNA	547
Negative_NA_AATGAGAGCACTATAGATAGGG_22mer_v4PAMscoreNA	378
Negative_NA_AATGCTCAGGGACTTATCACA_21mer_v4PAMscoreNA	245
Negative_NA_AATGGACCTGTAACCATCAG_20mer_v4PAMscoreNA	420
Negative_NA_ACAACGTGAGTAGGAGACTT_20mer_v4PAMscoreNA	454
Negative_NA_ACACATTCCGTCTAACACTCCC_22mer_v4PAMscoreNA	178
Negative_NA_ACACCCGAGAGGATGCTCC_19mer_v4PAMscoreNA	670
Negative_NA_ACACCCGCAGAACTAACACAGG_22mer_v4PAMscoreNA	257
Negative_NA_ACACCGGAGCTTGTAATCTA_20mer_v4PAMscoreNA	338
Negative_NA_ACACGACAATATGGTAGGAT_20mer_v4PAMscoreNA	143
Negative_NA_ACACGCCAGTGACCCTTTATAC_22mer_v4PAMscoreNA	3559
Negative_NA_ACACGCGACTGGTAGGAGTGTA_22mer_v4PAMscoreNA	264
Negative_NA_ACACGGCCCTACATAAGGTT_20mer_v4PAMscoreNA	232
Negative_NA_ACACTAGGGCGAGGCCTTAAGAG_23mer_v4PAMscoreNA	553
Negative_NA_ACACTAGGGCGAGGCCTTAAGA_22mer_v4PAMscoreNA	244
Negative_NA_ACACTGGCCTATAGCTATAT_20mer_v4PAMscoreNA	275
Negative_NA_ACAGAGCGTACTATTAAGCGT_21mer_v4PAMscoreNA	176
Negative_NA_ACAGATGCCGACTTATACGAGA_22mer_v4PAMscoreNA	445
Negative_NA_ACAGCAATGGTAATCTCAAG_20mer_v4PAMscoreNA	414
Negative_NA_ACAGCATGAGCTCTAATGGTACA_23mer_v4PAMscoreNA	93
Negative_NA_ACAGCCCACGTATAAATCATACC_23mer_v4PAMscoreNA	526
Negative_NA_ACAGGGTACGCTAGAATTATG_21mer_v4PAMscoreNA	952
Negative_NA_ACAGGGTCCAAGAATATTACGG_22mer_v4PAMscoreNA	308
Negative_NA_ACAGGTGGGATGCATTCTAAA_21mer_v4PAMscoreNA	279
Negative_NA_ACAGTAGTTGTGTGTTAGAGTG_22mer_v4PAMscoreNA	249
Negative_NA_ACATAGGGTACTATGGGTCT_20mer_v4PAMscoreNA	250
Negative_NA_ACATCCTCAGAGAACATAAGGC_22mer_v4PAMscoreNA	282
Negative_NA_ACATGGCGACTCAAGTAAG_19mer_v4PAMscoreNA	451
Negative_NA_ACATTCCGTCTAACACTCCC_20mer_v4PAMscoreNA	644
Negative_NA_ACCAACGCTTGCTAAATATTCAGC_24mer_v4PAMscoreNA	283
Negative_NA_ACCACAAGATAGCTCTGA_18mer_v4PAMscoreNA	378
Negative_NA_ACCACCGGCACTACAAGAGGGCT_23mer_v4PAMscoreNA	117246
Negative_NA_ACCACGGGCGACCTAACTTGAGAG_24mer_v4PAMscoreNA	2939
Negative_NA_ACCACGTACCTTCCGATTTATA_22mer_v4PAMscoreNA	1699
Negative_NA_ACCACTCACGTATAG_15mer_v4PAMscoreNA	0
Negative_NA_ACCAGCGCCTTCAGAGGCCTGTAA_24mer_v4PAMscoreNA	3146
Negative_NA_ACCAGTACTAGGTAAGACCCTTTA_24mer_v4PAMscoreNA	2980
Negative_NA_ACCAGTGTAGAGTCAACCG_19mer_v4PAMscoreNA	423
Negative_NA_ACCCAAAGCGGGCCTAACAAGCTA_24mer_v4PAMscoreNA	429
Negative_NA_ACCCATGCTTAGTACCCTTTA_21mer_v4PAMscoreNA	137
Negative_NA_ACCCATTCTTGCTCTTAAGTG_21mer_v4PAMscoreNA	110
Negative_NA_ACCCGAACTGGCATATCTTAC_21mer_v4PAMscoreNA	270
Negative_NA_ACCCGACCAGAAGGGAAGGAGT_22mer_v4PAMscoreNA	72
Negative_NA_ACCCGAGAGGATGCTCC_17mer_v4PAMscoreNA	72
Negative_NA_ACCCGAGTGGTCCTATTGAA_20mer_v4PAMscoreNA	477
Negative_NA_ACCCGCAGAACTAACACAGG_20mer_v4PAMscoreNA	56
Negative_NA_ACCCGCCACGTATCCTTCA_19mer_v4PAMscoreNA	158
Negative_NA_ACCCGCGCTCAGGTTATAAGA_21mer_v4PAMscoreNA	34
Negative_NA_ACCCGCTGGTTTAAGCTCTG_20mer_v4PAMscoreNA	115
Negative_NA_ACCCGGCGATTCTAACTCCCTAA_23mer_v4PAMscoreNA	846
Negative_NA_ACCCGGCGATTCTAACTCCCTA_22mer_v4PAMscoreNA	382
Negative_NA_ACCCGTCGATCATGAGAGGAGGAG_24mer_v4PAMscoreNA	25
Negative_NA_ACCCGTTACGCCTAAGT_17mer_v4PAMscoreNA	232
Negative_NA_ACCCGTTGGGCTAGGGTATTA_21mer_v4PAMscoreNA	607
Negative_NA_ACCCTAGGATACACGC_16mer_v4PAMscoreNA	40
Negative_NA_ACCCTCCACTTCCTAACATACTCC_24mer_v4PAMscoreNA	1060
Negative_NA_ACCCTCCTGCGTTATGTACCTTG_23mer_v4PAMscoreNA	116
Negative_NA_ACCCTGCCATGCCTATCCTCCTAA_24mer_v4PAMscoreNA	287
Negative_NA_ACCCTGCGAACTAGAAGACT_20mer_v4PAMscoreNA	345
Negative_NA_ACCCTTTGTGAGCTAGA_17mer_v4PAMscoreNA	190
Negative_NA_ACCGAACGCAGGCACATTTCA_21mer_v4PAMscoreNA	1878
Negative_NA_ACCGACGAGAGGACTGTACT_20mer_v4PAMscoreNA	120
Negative_NA_ACCGAGAGTCTGTAAC_16mer_v4PAMscoreNA	9
Negative_NA_ACCGAGGCGTAGAAAGGAGTA_21mer_v4PAMscoreNA	208
Negative_NA_ACCGAGTAGACTCTGT_16mer_v4PAMscoreNA	13
Negative_NA_ACCGCACGGCGTATATGACATGAG_24mer_v4PAMscoreNA	271
Negative_NA_ACCGCCACACGCCCTAGAATACCC_24mer_v4PAMscoreNA	779
Negative_NA_ACCGCCCGACTTAATAACAG_20mer_v4PAMscoreNA	215
Negative_NA_ACCGCCGCCCTCTCTACAGGG_21mer_v4PAMscoreNA	586
Negative_NA_ACCGCGCCCACTCAGAGCTT_20mer_v4PAMscoreNA	134
Negative_NA_ACCGCGCGGATTCTATTACA_20mer_v4PAMscoreNA	118
Negative_NA_ACCGCGCTCACCACATTATTGGA_23mer_v4PAMscoreNA	366
Negative_NA_ACCGCGGCTCTACTTGCAATGT_22mer_v4PAMscoreNA	584
Negative_NA_ACCGCGTGCAGGTATTATGC_20mer_v4PAMscoreNA	223
Negative_NA_ACCGCTAGCTGCTACAATCAG_21mer_v4PAMscoreNA	452
Negative_NA_ACCGCTCGCACTATTAAGCGT_21mer_v4PAMscoreNA	207
Negative_NA_ACCGCTTCACCAGGGTACGTCT_22mer_v4PAMscoreNA	275
Negative_NA_ACCGGACCCGTAGTTAATTAC_21mer_v4PAMscoreNA	196
Negative_NA_ACCGGACCCTTTGTGAGCTAGA_22mer_v4PAMscoreNA	2156
Negative_NA_ACCGGCACTACAAGAGGGCT_20mer_v4PAMscoreNA	213
Negative_NA_ACCGGCCTCCTAAGGGTACTT_21mer_v4PAMscoreNA	216
Negative_NA_ACCGGTATGATCGTATGGAAG_21mer_v4PAMscoreNA	347
Negative_NA_ACCGTAGGCGACTCTAGATTC_21mer_v4PAMscoreNA	464
Negative_NA_ACCGTCCGACCTAAACCCTGTGT_23mer_v4PAMscoreNA	383
Negative_NA_ACCGTCCTACCATAGTAAAGCCA_23mer_v4PAMscoreNA	72
Negative_NA_ACCGTTCAAGGCCTCTTAGGTGTT_24mer_v4PAMscoreNA	214
Negative_NA_ACCTAGCCAGCTCAAATGGAGTTA_24mer_v4PAMscoreNA	321
Negative_NA_ACCTCCTCCGTTAACTAGTTG_21mer_v4PAMscoreNA	291
Negative_NA_ACCTGGGCGAAGGATGTAAAT_21mer_v4PAMscoreNA	904
Negative_NA_ACCTGTGCTCTTAGTCC_17mer_v4PAMscoreNA	353
Negative_NA_ACCTGTTCGGCTCTCTGTTCTA_22mer_v4PAMscoreNA	468
Negative_NA_ACCTTCCCGTTGACTTCTAATA_22mer_v4PAMscoreNA	388
Negative_NA_ACGAAGGAGCTTTGTACCAAT_21mer_v4PAMscoreNA	357
Negative_NA_ACGAATATGAGAGAGG_16mer_v4PAMscoreNA	62
Negative_NA_ACGACAGGTATTACAAGTGGCG_22mer_v4PAMscoreNA	316
Negative_NA_ACGAGACCTTAGGTAATCAGA_21mer_v4PAMscoreNA	1740
Negative_NA_ACGAGCGCTTTAGGACTCCA_20mer_v4PAMscoreNA	429
Negative_NA_ACGAGGCAGTCTATCATAG_19mer_v4PAMscoreNA	591
Negative_NA_ACGAGTACGGCTTGTACAAT_20mer_v4PAMscoreNA	518
Negative_NA_ACGATCCGGAGTATCAAACTT_21mer_v4PAMscoreNA	304
Negative_NA_ACGATGTAACACTCCT_16mer_v4PAMscoreNA	0
Negative_NA_ACGCAACCCGGACTCAAGTATTA_23mer_v4PAMscoreNA	260
Negative_NA_ACGCAAGGGTCCTAGA_16mer_v4PAMscoreNA	111
Negative_NA_ACGCAGAGGACCGTATATAAGA_22mer_v4PAMscoreNA	895
Negative_NA_ACGCAGCCCTAAGTAATAT_19mer_v4PAMscoreNA	328
Negative_NA_ACGCATCTCTTTATTACAGGAC_22mer_v4PAMscoreNA	205
Negative_NA_ACGCATGGACCTTAAACTACAT_22mer_v4PAMscoreNA	107
Negative_NA_ACGCCAATGTTGCCTAAGTGCTA_23mer_v4PAMscoreNA	933
Negative_NA_ACGCCAGCCGGTAGGAGAATAG_22mer_v4PAMscoreNA	1168
Negative_NA_ACGCCAGTGACCCTTTATAC_20mer_v4PAMscoreNA	251
Negative_NA_ACGCCCTAGAATACCC_16mer_v4PAMscoreNA	125
Negative_NA_ACGCCGTGACTAGTTTCAGACAT_23mer_v4PAMscoreNA	2415
Negative_NA_ACGCCGTGCAAAGGAGACTTAG_22mer_v4PAMscoreNA	352
Negative_NA_ACGCGACTGGTAGGAGTGTA_20mer_v4PAMscoreNA	248
Negative_NA_ACGCGATTGTTTCCTGTA_18mer_v4PAMscoreNA	548
Negative_NA_ACGCGCAGCGCAAAGGTTGTAGT_23mer_v4PAMscoreNA	243
Negative_NA_ACGCGCGGCGGTGTATAAAGA_21mer_v4PAMscoreNA	161
Negative_NA_ACGCGGAGCTAGAGGAGTAGA_21mer_v4PAMscoreNA	234
Negative_NA_ACGCGGCAGGGATCTCTAAAT_21mer_v4PAMscoreNA	240
Negative_NA_ACGCGGCGAGTGTACCTTGA_20mer_v4PAMscoreNA	434
Negative_NA_ACGCGGTGACTAAGGTCTAG_20mer_v4PAMscoreNA	668
Negative_NA_ACGCGTTACACTCTAGCTCTAT_22mer_v4PAMscoreNA	314
Negative_NA_ACGCTAGCGACGTAATCTTACCC_23mer_v4PAMscoreNA	2358
Negative_NA_ACGCTCGCCCGCAGATATTTAGG_23mer_v4PAMscoreNA	4294
Negative_NA_ACGCTCGTGGGTAGGATATTACA_23mer_v4PAMscoreNA	344
Negative_NA_ACGCTCGTTCTATGTAACTAC_21mer_v4PAMscoreNA	364
Negative_NA_ACGCTGGCGAGGCCCGAACTA_21mer_v4PAMscoreNA	356
Negative_NA_ACGCTGGGTACATTTCTGAC_20mer_v4PAMscoreNA	357
Negative_NA_ACGCTTACACTTCTAC_16mer_v4PAMscoreNA	103
Negative_NA_ACGCTTCCGACCCTCCTATA_20mer_v4PAMscoreNA	527
Negative_NA_ACGCTTGCTAAATATTCAGC_20mer_v4PAMscoreNA	384
Negative_NA_ACGCTTGGGCTGTATACAAGGG_22mer_v4PAMscoreNA	509
Negative_NA_ACGGAACTATCCACATA_17mer_v4PAMscoreNA	189
Negative_NA_ACGGACTAATAACACTCG_18mer_v4PAMscoreNA	105
Negative_NA_ACGGACTAATAACACTC_17mer_v4PAMscoreNA	17
Negative_NA_ACGGAGAGCGGGCTAATACTTA_22mer_v4PAMscoreNA	386
Negative_NA_ACGGCACTCGTGTCAGGTCTAA_22mer_v4PAMscoreNA	229
Negative_NA_ACGGCCCGTAAATCAGCCTA_20mer_v4PAMscoreNA	338
Negative_NA_ACGGCCCTACATAAGGTT_18mer_v4PAMscoreNA	132
Negative_NA_ACGGCCCTTGTGATGAGAAT_20mer_v4PAMscoreNA	465
Negative_NA_ACGGCCGGCGTCCTATGAGTCA_22mer_v4PAMscoreNA	493
Negative_NA_ACGGCCGTTGGTGATTAAATAC_22mer_v4PAMscoreNA	1644
Negative_NA_ACGGCGAAGGAGGTAAACCTTA_22mer_v4PAMscoreNA	355
Negative_NA_ACGGCGCATGAGTGCCTAGTGTA_23mer_v4PAMscoreNA	325
Negative_NA_ACGGCGCCTTTAAATCGACA_20mer_v4PAMscoreNA	231
Negative_NA_ACGGCGTATATGACATGAG_19mer_v4PAMscoreNA	273
Negative_NA_ACGGCTGTAGGTAGAGTCT_19mer_v4PAMscoreNA	283
Negative_NA_ACGGGACCTCCCATGAGACATAG_23mer_v4PAMscoreNA	194
Negative_NA_ACGGGCCTGAGGCGTGTAAT_20mer_v4PAMscoreNA	240
Negative_NA_ACGGGCGACCTAACTTGAGAG_21mer_v4PAMscoreNA	19650
Negative_NA_ACGGTCAAGTAACTAATCGGA_21mer_v4PAMscoreNA	237
Negative_NA_ACGGTGACATTTACGGACTT_20mer_v4PAMscoreNA	260
Negative_NA_ACGGTGCGGCACGTATGAAA_20mer_v4PAMscoreNA	389
Negative_NA_ACGGTGCTCTAATGTAGCAGA_21mer_v4PAMscoreNA	106
Negative_NA_ACGGTGGCGCCGTATAATGTGGG_23mer_v4PAMscoreNA	795
Negative_NA_ACGGTGGCGCCGTATAATGTGG_22mer_v4PAMscoreNA	1234
Negative_NA_ACGGTTGGATGAGGCTTCTC_20mer_v4PAMscoreNA	353
Negative_NA_ACGTCATGGTGTCTCTTAAT_20mer_v4PAMscoreNA	323
Negative_NA_ACGTCTAGTATGTCCG_16mer_v4PAMscoreNA	221
Negative_NA_ACGTCTTGTTACCAGAGA_18mer_v4PAMscoreNA	189
Negative_NA_ACGTGAAGGGACGTTATCTCTC_22mer_v4PAMscoreNA	1715
Negative_NA_ACGTGAGCCAAGGTCCCATGT_21mer_v4PAMscoreNA	1368
Negative_NA_ACGTGATCTACATTATCGCA_20mer_v4PAMscoreNA	286
Negative_NA_ACGTGCCTGTATTAGAAGTCAA_22mer_v4PAMscoreNA	256
Negative_NA_ACGTGCCTGTATTAGAAGTCA_21mer_v4PAMscoreNA	255
Negative_NA_ACGTGGATGAGAGAT_15mer_v4PAMscoreNA	6
Negative_NA_ACGTGTGAAGAGCTATGTAA_20mer_v4PAMscoreNA	665
Negative_NA_ACGTTAGTGGTTACTTGCTTGCT_23mer_v4PAMscoreNA	1223
Negative_NA_ACGTTGAGCCGTCCTATTATC_21mer_v4PAMscoreNA	7346
Negative_NA_ACTACACCCTTAGTTAGGAGAT_22mer_v4PAMscoreNA	165
Negative_NA_ACTACAGGTGGGATGCATTCTAAA_24mer_v4PAMscoreNA	1177
Negative_NA_ACTACGCTGTCTTACAATAC_20mer_v4PAMscoreNA	145
Negative_NA_ACTACTTGACGAGAGCTCTAGT_22mer_v4PAMscoreNA	1375
Negative_NA_ACTAGGCATTGCAGTGACTGAATA_24mer_v4PAMscoreNA	347
Negative_NA_ACTAGGCCTACAATCCGGTA_20mer_v4PAMscoreNA	119
Negative_NA_ACTAGGGCGAGGCCTTAAGAG_21mer_v4PAMscoreNA	267
Negative_NA_ACTAGGGCGAGGCCTTAAGA_20mer_v4PAMscoreNA	290
Negative_NA_ACTCAAGACGTACAAATGCTCT_22mer_v4PAMscoreNA	5156
Negative_NA_ACTCAAGCGAGGCCCGAACTA_21mer_v4PAMscoreNA	3504
Negative_NA_ACTCCCGTCTAATGCTTTCTG_21mer_v4PAMscoreNA	8801
Negative_NA_ACTCCGCTATAATGCCTCTC_20mer_v4PAMscoreNA	478
Negative_NA_ACTCCGGCCGGCCTTACAAT_20mer_v4PAMscoreNA	288
Negative_NA_ACTCGAACTCGGAATTAGCTCTGG_24mer_v4PAMscoreNA	331
Negative_NA_ACTCGACTCTATAGG_15mer_v4PAMscoreNA	14
Negative_NA_ACTCGCTAACAACCTAC_17mer_v4PAMscoreNA	131
Negative_NA_ACTCGCTATAGTCAGGTC_18mer_v4PAMscoreNA	476
Negative_NA_ACTCGGAATGCGTAATATGACAGA_24mer_v4PAMscoreNA	2128
Negative_NA_ACTCGGCCATTAGTGCCTACA_21mer_v4PAMscoreNA	1327
Negative_NA_ACTCGTGTCAGGTCTAA_17mer_v4PAMscoreNA	202
Negative_NA_ACTCTACCGAGTAGACTCTGT_21mer_v4PAMscoreNA	2381
Negative_NA_ACTCTAGCACTAGACAGTATTG_22mer_v4PAMscoreNA	204
Negative_NA_ACTCTGCCGTGAGAGTATACAC_22mer_v4PAMscoreNA	253
Negative_NA_ACTGAGCCATAGGGACCTGT_20mer_v4PAMscoreNA	434
Negative_NA_ACTGAGCCTCTCTAAACAAGAC_22mer_v4PAMscoreNA	119
Negative_NA_ACTGATAGCCAGTACAATATGCCA_24mer_v4PAMscoreNA	156
Negative_NA_ACTGCCTCCTCGCCCTTTCAATTC_24mer_v4PAMscoreNA	3321
Negative_NA_ACTGCGCGCAGTAGGCTGAAA_21mer_v4PAMscoreNA	369
Negative_NA_ACTGCGGCGTCTGGAATTAAGG_22mer_v4PAMscoreNA	286
Negative_NA_ACTGGAAGGGAGTAGAACTCTTAT_24mer_v4PAMscoreNA	134
Negative_NA_ACTGGCGTGGAACTCTCACTCAAT_24mer_v4PAMscoreNA	1553
Negative_NA_ACTTCCTAACATACTCC_17mer_v4PAMscoreNA	2
Negative_NA_ACTTGGGCGTATGTGCATCTAT_22mer_v4PAMscoreNA	395
Negative_NA_AGAAAGAGCTGTCTCCTATA_20mer_v4PAMscoreNA	669
Negative_NA_AGAACCGAGCTTTGTGGAACTA_22mer_v4PAMscoreNA	1418
Negative_NA_AGAACGCGCTCAGTGTCTTAT_21mer_v4PAMscoreNA	19395
Negative_NA_AGAAGGTAGTCTGTC_15mer_v4PAMscoreNA	14
Negative_NA_AGAAGGTGCCAACTATA_17mer_v4PAMscoreNA	42
Negative_NA_AGAAGTTCGAACTAACATCC_20mer_v4PAMscoreNA	317
Negative_NA_AGACACGCAGTTACCGTAAC_20mer_v4PAMscoreNA	545
Negative_NA_AGACACTGGCCTATAGCTATAT_22mer_v4PAMscoreNA	2517
Negative_NA_AGACAGCAATGGTAATCTCAAG_22mer_v4PAMscoreNA	1118
Negative_NA_AGACCAGTGTAGAGTCAACCG_21mer_v4PAMscoreNA	778
Negative_NA_AGACCCATGTCTCTAG_16mer_v4PAMscoreNA	0
Negative_NA_AGACCGGCCTATAGCTAAACT_21mer_v4PAMscoreNA	1649
Negative_NA_AGACCGTCTACATCCTAC_18mer_v4PAMscoreNA	464
Negative_NA_AGACCTTCACTAGCAA_16mer_v4PAMscoreNA	15
Negative_NA_AGACGATGTAACACTCCT_18mer_v4PAMscoreNA	279
Negative_NA_AGACGCCACAGCGTGATTATA_21mer_v4PAMscoreNA	443
Negative_NA_AGACGCGATTGTTTCCTGTA_20mer_v4PAMscoreNA	634
Negative_NA_AGACGGCGTGTCTATAAACG_20mer_v4PAMscoreNA	157
Negative_NA_AGACTCGACTATACTACTCCG_21mer_v4PAMscoreNA	483
Negative_NA_AGACTGACGCCAGATGTAAGT_21mer_v4PAMscoreNA	237
Negative_NA_AGAGACCGTCTACATCCTAC_20mer_v4PAMscoreNA	468
Negative_NA_AGAGAGCCCGATATAATGTGCC_22mer_v4PAMscoreNA	268
Negative_NA_AGAGAGGGAACTCATTCAGTAA_22mer_v4PAMscoreNA	254
Negative_NA_AGAGAGTACGCATGCCTTATTA_22mer_v4PAMscoreNA	281
Negative_NA_AGAGCAAGAATATCAGGAGTCA_22mer_v4PAMscoreNA	161
Negative_NA_AGAGCCCGATATAATGTGCC_20mer_v4PAMscoreNA	234
Negative_NA_AGAGGAGAGACTCTGCC_17mer_v4PAMscoreNA	256
Negative_NA_AGAGGCTCCAATTATTAGG_19mer_v4PAMscoreNA	395
Negative_NA_AGAGGCTCTAGTCCATA_17mer_v4PAMscoreNA	184
Negative_NA_AGAGGGAACTCATTCAGTAA_20mer_v4PAMscoreNA	194
Negative_NA_AGAGGGAAGTATAGTG_16mer_v4PAMscoreNA	55
Negative_NA_AGAGGGCTCTCACATCTA_18mer_v4PAMscoreNA	491
Negative_NA_AGAGGTTCGTCCCGTTAATGG_21mer_v4PAMscoreNA	200
Negative_NA_AGAGTAACGAATATGAGAGAGG_22mer_v4PAMscoreNA	310
Negative_NA_AGAGTACGCATGCCTTATTA_20mer_v4PAMscoreNA	309
Negative_NA_AGATGCCGACTTATACGAGA_20mer_v4PAMscoreNA	408
Negative_NA_AGATGCTGCCTCTAATTAG_19mer_v4PAMscoreNA	1227
Negative_NA_AGATTCGACCTGCTTGGACCTA_22mer_v4PAMscoreNA	545
Negative_NA_AGCAACCCATACTTAGCCCTTC_22mer_v4PAMscoreNA	2165
Negative_NA_AGCAAGAATATCAGGAGTCA_20mer_v4PAMscoreNA	157
Negative_NA_AGCAAGAGGGCTCTCACATCTA_22mer_v4PAMscoreNA	415
Negative_NA_AGCACCGGCCTCTCCAATTA_20mer_v4PAMscoreNA	241
Negative_NA_AGCAGCCGTCACTCTGACAGT_21mer_v4PAMscoreNA	488
Negative_NA_AGCAGCGTGATACTCCCTT_19mer_v4PAMscoreNA	695
Negative_NA_AGCAGGGTTAAGAGACACAA_20mer_v4PAMscoreNA	319
Negative_NA_AGCAGTCCCGTAACGCTATGT_21mer_v4PAMscoreNA	453
Negative_NA_AGCATGAGCTCTAATGGTACA_21mer_v4PAMscoreNA	380
Negative_NA_AGCATTAACTTGCCAG_16mer_v4PAMscoreNA	71
Negative_NA_AGCCAAGGTCCCATGT_16mer_v4PAMscoreNA	473
Negative_NA_AGCCAATGTGTCTCT_15mer_v4PAMscoreNA	37
Negative_NA_AGCCAGCTCAAATGGAGTTA_20mer_v4PAMscoreNA	262
Negative_NA_AGCCAGGAACGGTGTATATTA_21mer_v4PAMscoreNA	1404
Negative_NA_AGCCAGTGTGTTATGA_16mer_v4PAMscoreNA	234
Negative_NA_AGCCATAGGGACCTGT_16mer_v4PAMscoreNA	535
Negative_NA_AGCCCACCTCCGAATATTAACT_22mer_v4PAMscoreNA	178
Negative_NA_AGCCCACGTATAAATCATACC_21mer_v4PAMscoreNA	275
Negative_NA_AGCCCAGCTGAAGGCTCTAA_20mer_v4PAMscoreNA	192
Negative_NA_AGCCCATCACCTTAATAGTT_20mer_v4PAMscoreNA	553
Negative_NA_AGCCGACCGAGAGTCTGTAAC_21mer_v4PAMscoreNA	321
Negative_NA_AGCCGACCGAGAGTCTGTAA_20mer_v4PAMscoreNA	425
Negative_NA_AGCCGACGGTCCTAATTAGC_20mer_v4PAMscoreNA	236
Negative_NA_AGCCGCCATCCAGAGAATAATG_22mer_v4PAMscoreNA	351
Negative_NA_AGCCGCTACGCCTAATTAGAT_21mer_v4PAMscoreNA	278
Negative_NA_AGCCGTCACTCTGACAGT_18mer_v4PAMscoreNA	443
Negative_NA_AGCCGTCCTATTATC_15mer_v4PAMscoreNA	127
Negative_NA_AGCCGTTACTAAATTTAGCC_20mer_v4PAMscoreNA	207
Negative_NA_AGCCTCTCTAAACAAGAC_18mer_v4PAMscoreNA	173
Negative_NA_AGCCTTGACGTCTTAGAGAGTT_22mer_v4PAMscoreNA	350
Negative_NA_AGCGACAATTTAAGAGC_17mer_v4PAMscoreNA	168
Negative_NA_AGCGATGAACTCCCTCTTAAGC_22mer_v4PAMscoreNA	330
Negative_NA_AGCGCAAAGGTTGTAGT_17mer_v4PAMscoreNA	399
Negative_NA_AGCGCCACAAATATAAGCTTG_21mer_v4PAMscoreNA	1084
Negative_NA_AGCGCCAGGCTAGAGGGCAGA_21mer_v4PAMscoreNA	907
Negative_NA_AGCGCCTAGAGTAGCCTT_18mer_v4PAMscoreNA	350
Negative_NA_AGCGCCTTCAGAGGCCTGTAA_21mer_v4PAMscoreNA	473
Negative_NA_AGCGCTGTTCCAGCTAACA_19mer_v4PAMscoreNA	410
Negative_NA_AGCGGAGATAGACGAGGGAC_20mer_v4PAMscoreNA	181
Negative_NA_AGCGGCTTGGAGTCCTTAGGAC_22mer_v4PAMscoreNA	225
Negative_NA_AGCGGGATTTCTGTAAGTATC_21mer_v4PAMscoreNA	305
Negative_NA_AGCGGGTTATACAAATC_17mer_v4PAMscoreNA	75
Negative_NA_AGCGGTCGTTTCACTAAATAG_21mer_v4PAMscoreNA	436
Negative_NA_AGCGGTTACACTCCAGTTTACC_22mer_v4PAMscoreNA	309
Negative_NA_AGCGGTTGCCGTAAGACTGTA_21mer_v4PAMscoreNA	2654
Negative_NA_AGCGTCATCTCTCCCTTGTAAA_22mer_v4PAMscoreNA	18918
Negative_NA_AGCGTTGGGATAAACTCTGATC_22mer_v4PAMscoreNA	302
Negative_NA_AGCTAGAGGAGTAGA_15mer_v4PAMscoreNA	0
Negative_NA_AGCTCCATGCAAGGCTGAGTTT_22mer_v4PAMscoreNA	360
Negative_NA_AGCTGCGTATTGTATAGACC_20mer_v4PAMscoreNA	517
Negative_NA_AGGAACCCGTTTCCTATAGGT_21mer_v4PAMscoreNA	282
Negative_NA_AGGACACTGGAGGGAGCTTAT_21mer_v4PAMscoreNA	567
Negative_NA_AGGACACTTAATAGTGGTCC_20mer_v4PAMscoreNA	231
Negative_NA_AGGACCGCATCATTTGTAAG_20mer_v4PAMscoreNA	514
Negative_NA_AGGACGATAACTGTAGAC_18mer_v4PAMscoreNA	230
Negative_NA_AGGACGCTTCGAGCTGATAATA_22mer_v4PAMscoreNA	244
Negative_NA_AGGAGAGACTCTGCC_15mer_v4PAMscoreNA	59
Negative_NA_AGGAGCGCTGTTCCAGCTAACA_22mer_v4PAMscoreNA	1371
Negative_NA_AGGAGCTTTGTACCAAT_17mer_v4PAMscoreNA	185
Negative_NA_AGGAGGCAAATGCAGAGG_18mer_v4PAMscoreNA	150
Negative_NA_AGGAGTGTTAAGGTGGCT_18mer_v4PAMscoreNA	276
Negative_NA_AGGCAAGCCAATGTGTCTCT_20mer_v4PAMscoreNA	211
Negative_NA_AGGCAGGTCATTGTTAGTGAG_21mer_v4PAMscoreNA	270
Negative_NA_AGGCATTGCAGTGACTGAATA_21mer_v4PAMscoreNA	972
Negative_NA_AGGCCACTATATTGTGCGTAA_21mer_v4PAMscoreNA	427
Negative_NA_AGGCCAGCATTAACTTGCCAG_21mer_v4PAMscoreNA	733
Negative_NA_AGGCCGGGCGTAAGGCTTTATT_22mer_v4PAMscoreNA	820
Negative_NA_AGGCCGTGCAGAAACATAGTA_21mer_v4PAMscoreNA	374
Negative_NA_AGGCCTACAATCCGGTA_17mer_v4PAMscoreNA	273
Negative_NA_AGGCGCCCTCATTTATACACT_21mer_v4PAMscoreNA	210
Negative_NA_AGGCGCCGACCTCTTACATAC_21mer_v4PAMscoreNA	90
Negative_NA_AGGCGCGAGCTATAGCAGTAT_21mer_v4PAMscoreNA	878
Negative_NA_AGGCGGAGTAGTATA_15mer_v4PAMscoreNA	9
Negative_NA_AGGCGTCCTTTAAACT_16mer_v4PAMscoreNA	59
Negative_NA_AGGCGTCGGTAAATAATTAG_20mer_v4PAMscoreNA	221
Negative_NA_AGGCTAAGCTCTAACT_16mer_v4PAMscoreNA	14
Negative_NA_AGGCTCAAACTGTAGAGG_18mer_v4PAMscoreNA	590
Negative_NA_AGGCTCCAATTATTAGG_17mer_v4PAMscoreNA	167
Negative_NA_AGGGAAAGCGACAATTTAAGAG_22mer_v4PAMscoreNA	374
Negative_NA_AGGGACAGCAAGGAAATTGAA_21mer_v4PAMscoreNA	2626
Negative_NA_AGGGACCTGTGCTCTTAGTCC_21mer_v4PAMscoreNA	294
Negative_NA_AGGGAGGGTCTCTAATGAAGTG_22mer_v4PAMscoreNA	3950
Negative_NA_AGGGCAACCATAACACACATG_21mer_v4PAMscoreNA	2386
Negative_NA_AGGGCATGGTTCAGATACCTA_21mer_v4PAMscoreNA	415
Negative_NA_AGGGCCGATCCTTTACATATG_21mer_v4PAMscoreNA	571
Negative_NA_AGGGCCTAGGAGAGCTAAA_19mer_v4PAMscoreNA	307
Negative_NA_AGGGCGAGGCCTTAAGAG_18mer_v4PAMscoreNA	234
Negative_NA_AGGGCGAGGCCTTAAGA_17mer_v4PAMscoreNA	183
Negative_NA_AGGGCGATCGGGTAACAT_18mer_v4PAMscoreNA	390
Negative_NA_AGGGCTCTCACATCTA_16mer_v4PAMscoreNA	79
Negative_NA_AGGGTACTATGGGTCT_16mer_v4PAMscoreNA	49
Negative_NA_AGGGTCCAAGAATATTACGG_20mer_v4PAMscoreNA	479
Negative_NA_AGGGTCCGACCTTATACGGAG_21mer_v4PAMscoreNA	397
Negative_NA_AGGGTCGAACGTATAATTACG_21mer_v4PAMscoreNA	151
Negative_NA_AGGGTGTCTGAATCCTA_17mer_v4PAMscoreNA	194
Negative_NA_AGGGTTAAGAGACACAA_17mer_v4PAMscoreNA	73
Negative_NA_AGGTCAGAGGCTCTAGTCCATA_22mer_v4PAMscoreNA	570
Negative_NA_AGGTCATTGTTAGTGAG_17mer_v4PAMscoreNA	119
Negative_NA_AGGTCGCGTAGGCGTGCCTC_20mer_v4PAMscoreNA	527
Negative_NA_AGGTCGTCTACGATAAT_17mer_v4PAMscoreNA	93
Negative_NA_AGGTCTTGGATTACTCGGGTTT_22mer_v4PAMscoreNA	319
Negative_NA_AGGTGGACGTTCAGAATTAA_20mer_v4PAMscoreNA	183
Negative_NA_AGGTGGCTCTACCACTTGTATA_22mer_v4PAMscoreNA	412
Negative_NA_AGGTGGGATGCATTCTAAA_19mer_v4PAMscoreNA	33
Negative_NA_AGGTGTAACAAGCATGT_17mer_v4PAMscoreNA	86
Negative_NA_AGGTTCGTCCCGTTAATGG_19mer_v4PAMscoreNA	306
Negative_NA_AGGTTGGGTAGGCTCCTCTTA_21mer_v4PAMscoreNA	250
Negative_NA_AGTAAAGCCTTCACTTGGTA_20mer_v4PAMscoreNA	378
Negative_NA_AGTAGTTGTGTGTTAGAGTG_20mer_v4PAMscoreNA	504
Negative_NA_AGTCAGGCGTCCTTTAAACT_20mer_v4PAMscoreNA	280
Negative_NA_AGTCCCTCGAGGGTCCCTGA_20mer_v4PAMscoreNA	396
Negative_NA_AGTCCGAGCTATCTTAGAC_19mer_v4PAMscoreNA	537
Negative_NA_AGTCCGCCTGTTAATCCCTA_20mer_v4PAMscoreNA	364
Negative_NA_AGTCCGTAGGACCTTTCAT_19mer_v4PAMscoreNA	467
Negative_NA_AGTCCTTGGTGATTGCTAGAA_21mer_v4PAMscoreNA	2818
Negative_NA_AGTCGCGGACTGTACAGTC_19mer_v4PAMscoreNA	193
Negative_NA_AGTCGCTGTCCTTACTCCGTA_21mer_v4PAMscoreNA	60176
Negative_NA_AGTCGGACGTGGATGAGAGAT_21mer_v4PAMscoreNA	575
Negative_NA_AGTCGGGTCAGACTATACAA_20mer_v4PAMscoreNA	383
Negative_NA_AGTCTCGGCAGGGTACTTTAGT_22mer_v4PAMscoreNA	1014
Negative_NA_AGTGACCTGATAGTATGC_18mer_v4PAMscoreNA	247
Negative_NA_AGTGACGGTCTTCACGTAGTTT_22mer_v4PAMscoreNA	814
Negative_NA_AGTGAGAAGGTGCCAACTATA_21mer_v4PAMscoreNA	501
Negative_NA_AGTGCGTGAGCTATAGCAGTTA_22mer_v4PAMscoreNA	1844
Negative_NA_AGTGCTTGAGATAGTTGGATTG_22mer_v4PAMscoreNA	462
Negative_NA_AGTGGCGGCAGGTATGGTTAG_21mer_v4PAMscoreNA	289
Negative_NA_AGTGTAGAGTCAACCG_16mer_v4PAMscoreNA	294
Negative_NA_AGTGTCCGGTGGAGCCTACTAA_22mer_v4PAMscoreNA	187
Negative_NA_AGTTCGAACTAACATCC_17mer_v4PAMscoreNA	28
Negative_NA_ATAACACTGACAGAGAGAGATG_22mer_v4PAMscoreNA	514
Negative_NA_ATACAACCTTAAGAGTGTGGG_21mer_v4PAMscoreNA	190
Negative_NA_ATACCCTGCGAACTAGAAGACT_22mer_v4PAMscoreNA	551
Negative_NA_ATACCGCGCCCACTCAGAGCTT_22mer_v4PAMscoreNA	218
Negative_NA_ATACGCTGGCGAGGCCCGAACTA_23mer_v4PAMscoreNA	195
Negative_NA_ATACGGTGCGGCACGTATGAAA_22mer_v4PAMscoreNA	667
Negative_NA_ATACTAGGCCTACAATCCGGTA_22mer_v4PAMscoreNA	127
Negative_NA_ATACTCCCTCCATAACT_17mer_v4PAMscoreNA	21
Negative_NA_ATACTGAGCCATAGGGACCTGT_22mer_v4PAMscoreNA	356
Negative_NA_ATAGCCAGTACAATATGCCA_20mer_v4PAMscoreNA	539
Negative_NA_ATAGGGTACTATGGGTCT_18mer_v4PAMscoreNA	291
Negative_NA_ATAGTCCCGGAGAGATTATA_20mer_v4PAMscoreNA	267
Negative_NA_ATATCGCCATTCTAGGATACAC_22mer_v4PAMscoreNA	324
Negative_NA_ATCAGACCAGTGTAGAGTCAACCG_24mer_v4PAMscoreNA	450
Negative_NA_ATCAGGGCCTAGGAGAGCTAAA_22mer_v4PAMscoreNA	298
Negative_NA_ATCATCGCCCGGATAGGAGAGT_22mer_v4PAMscoreNA	889
Negative_NA_ATCATGAGAGGAGGAG_16mer_v4PAMscoreNA	102
Negative_NA_ATCCACAGAGAGCAAGAATA_20mer_v4PAMscoreNA	387
Negative_NA_ATCCCAGCAGAGGGAAGTATAGTG_24mer_v4PAMscoreNA	202
Negative_NA_ATCCCGCCGCTGAAACGATTTA_22mer_v4PAMscoreNA	3986
Negative_NA_ATCCCGTTCTGCCATAGTTACAAG_24mer_v4PAMscoreNA	1018
Negative_NA_ATCCGCGTTCGCAAGGTTAGTACC_24mer_v4PAMscoreNA	149
Negative_NA_ATCCGCTCCCATGAATTGAAAGGG_24mer_v4PAMscoreNA	1150
Negative_NA_ATCCGGAGCCCGTCCGTTAA_20mer_v4PAMscoreNA	727
Negative_NA_ATCCGGTGTAAGCTAGA_17mer_v4PAMscoreNA	90
Negative_NA_ATCCGTTGCCTAATCTCTAGGG_22mer_v4PAMscoreNA	490
Negative_NA_ATCCTCAGAGAACATAAGGC_20mer_v4PAMscoreNA	87
Negative_NA_ATCGAGTCGGGTCAGACTATACAA_24mer_v4PAMscoreNA	1319
Negative_NA_ATCGCATCTCACCGTTTATACGCT_24mer_v4PAMscoreNA	848
Negative_NA_ATCGCCATCGGCTACCCGTCCATA_24mer_v4PAMscoreNA	1985
Negative_NA_ATCGCCATTCTAGGATACAC_20mer_v4PAMscoreNA	512
Negative_NA_ATCGCCCGGATAGGAGAGT_19mer_v4PAMscoreNA	367
Negative_NA_ATCGCCGCGCGTATTATGCTCTGA_24mer_v4PAMscoreNA	235
Negative_NA_ATCGCCGCTCGCCTACCTTTCA_22mer_v4PAMscoreNA	185
Negative_NA_ATCGGTAGCAAGAGGCCTCT_20mer_v4PAMscoreNA	169
Negative_NA_ATCTAAGGGCGGTTACGCTAAAGA_24mer_v4PAMscoreNA	132
Negative_NA_ATCTCACCGTTTATACGCT_19mer_v4PAMscoreNA	277
Negative_NA_ATCTCCTGGAGGCATTTAGGTAGA_24mer_v4PAMscoreNA	2615
Negative_NA_ATCTCTCCGGGACTATATGT_20mer_v4PAMscoreNA	659
Negative_NA_ATGAACTCCCTCTTAAGC_18mer_v4PAMscoreNA	247
Negative_NA_ATGACCTACCCTACTA_16mer_v4PAMscoreNA	6
Negative_NA_ATGACGCTTCTAACACACGA_20mer_v4PAMscoreNA	532
Negative_NA_ATGAGAGACCTTCACTAGCAA_21mer_v4PAMscoreNA	1831
Negative_NA_ATGAGAGCACTATAGATAGGG_21mer_v4PAMscoreNA	2077
Negative_NA_ATGCCAACTCGACTCTATAGG_21mer_v4PAMscoreNA	333
Negative_NA_ATGCCAGGCCGGACTATTAATGC_23mer_v4PAMscoreNA	1650
Negative_NA_ATGCCTAACTCCGTCTTATCTA_22mer_v4PAMscoreNA	3070
Negative_NA_ATGCGCACGGTTGTGAACTATAA_23mer_v4PAMscoreNA	3442
Negative_NA_ATGCGCACGGTTGTGAACTATA_22mer_v4PAMscoreNA	1799
Negative_NA_ATGCGCATGTGAGAACTAAG_20mer_v4PAMscoreNA	829
Negative_NA_ATGCGCATGTGAGAACTAA_19mer_v4PAMscoreNA	513
Negative_NA_ATGCGCGTTCATTAGGCTAGA_21mer_v4PAMscoreNA	2164
Negative_NA_ATGCGCTCTCATTATGTTAGTGC_23mer_v4PAMscoreNA	329
Negative_NA_ATGCGGGTGTATAAGTGCTCC_21mer_v4PAMscoreNA	1814
Negative_NA_ATGCTCAGGGACTTATCACA_20mer_v4PAMscoreNA	228
Negative_NA_ATGCTGCCTCTAATTAGGAGG_21mer_v4PAMscoreNA	233
Negative_NA_ATGGACGCAGCCCTAAGTAATAT_23mer_v4PAMscoreNA	222
Negative_NA_ATGGACGGCCCGGTGTAATTTAC_23mer_v4PAMscoreNA	3051
Negative_NA_ATGGAGCGGGTTATACAAATC_21mer_v4PAMscoreNA	898
Negative_NA_ATGGCATCCACATAGTACC_19mer_v4PAMscoreNA	395
Negative_NA_ATGGCCACTCTAACGTACTC_20mer_v4PAMscoreNA	560
Negative_NA_ATGGCGACACTAGATGTATA_20mer_v4PAMscoreNA	336
Negative_NA_ATGGCGACTCAAGTAAG_17mer_v4PAMscoreNA	466
Negative_NA_ATGGCTTGTAGGATACCTTA_20mer_v4PAMscoreNA	309
Negative_NA_ATGGGTAAGCTTATAACTAGGC_22mer_v4PAMscoreNA	341
Negative_NA_ATGGTCGCCTAAGCAGGGAAATT_23mer_v4PAMscoreNA	3156
Negative_NA_ATGGTTGCCTAATCATCCCT_20mer_v4PAMscoreNA	498
Negative_NA_ATGTCCCGCACGCGTAATATAT_22mer_v4PAMscoreNA	1501
Negative_NA_ATGTCCGGGTCTCTCTATTG_20mer_v4PAMscoreNA	936
Negative_NA_ATGTGGGCAATACACTGAGTG_21mer_v4PAMscoreNA	418
Negative_NA_ATGTGGTCACCTCTAGAAA_19mer_v4PAMscoreNA	551
Negative_NA_ATGTTGCCACTACGAGAGCAGTA_23mer_v4PAMscoreNA	175
Negative_NA_ATTATCCGGTGTAAGCTAGA_20mer_v4PAMscoreNA	389
Negative_NA_ATTATGCGATCTCTCTCAGAGA_22mer_v4PAMscoreNA	459
Negative_NA_ATTCAACGCGAGAGCATGGTAGAA_24mer_v4PAMscoreNA	358
Negative_NA_ATTCAGAGATGTGCTAAGAC_20mer_v4PAMscoreNA	183
Negative_NA_ATTCCCACGCTTACACTTCTAC_22mer_v4PAMscoreNA	140
Negative_NA_ATTCCGGTGCGTTGAGGATTAAGG_24mer_v4PAMscoreNA	1976
Negative_NA_ATTCCGTCTAACACTCCC_18mer_v4PAMscoreNA	192
Negative_NA_ATTCGACCTGCTTGGACCTA_20mer_v4PAMscoreNA	533
Negative_NA_ATTCGTCCCTGCATATAGCTA_21mer_v4PAMscoreNA	439
Negative_NA_ATTCTCAACAATCAGGAGAGG_21mer_v4PAMscoreNA	191
Negative_NA_ATTGCCAGCACGAGAAAGTTAATG_24mer_v4PAMscoreNA	76
Negative_NA_ATTGCTAAATGGTCCGA_17mer_v4PAMscoreNA	201
Negative_NA_ATTGGGCTCTAGTCCCTGTA_20mer_v4PAMscoreNA	411
Negative_NA_ATTTCCCTGCATATCTCGCTAG_22mer_v4PAMscoreNA	267
Negative_NA_GAAAGCCGATAACTAACGTCC_21mer_v4PAMscoreNA	890
Negative_NA_GAAAGCGACAATTTAAGAGC_20mer_v4PAMscoreNA	302
Negative_NA_GAACACCCGAGAGGATGCTCC_21mer_v4PAMscoreNA	840
Negative_NA_GAACAGCAGTGTAAAGTCTGA_21mer_v4PAMscoreNA	347
Negative_NA_GAACCGACGAGAGGACTGTACT_22mer_v4PAMscoreNA	425
Negative_NA_GAACCGAGCTTTGTGGAACTA_21mer_v4PAMscoreNA	461
Negative_NA_GAACCGCGCGGATTCTATTACA_22mer_v4PAMscoreNA	88
Negative_NA_GAACGAAGGTATGCTAT_17mer_v4PAMscoreNA	63
Negative_NA_GAACGCAGGCACATTTCA_18mer_v4PAMscoreNA	405
Negative_NA_GAACGCGCTCAGTGTCTTAT_20mer_v4PAMscoreNA	1182
Negative_NA_GAACGCGGCTTTATCTCATTC_21mer_v4PAMscoreNA	550
Negative_NA_GAACGGCTGTAGGTAGAGTCT_21mer_v4PAMscoreNA	466
Negative_NA_GAACGGTTGGATGAGGCTTCTC_22mer_v4PAMscoreNA	710
Negative_NA_GAACGTCATGGTGTCTCTTAAT_22mer_v4PAMscoreNA	434
Negative_NA_GAACTCCTCTTGTTTAGTTC_20mer_v4PAMscoreNA	593
Negative_NA_GAACTCGCTATAGTCAGGTC_20mer_v4PAMscoreNA	556
Negative_NA_GAAGAAGGTAGTCTGTC_17mer_v4PAMscoreNA	103
Negative_NA_GAAGATGGGTACCTAA_16mer_v4PAMscoreNA	4
Negative_NA_GAAGCAGCACCTAGGTCATAC_21mer_v4PAMscoreNA	196
Negative_NA_GAAGGAAACTATGCCAT_17mer_v4PAMscoreNA	126
Negative_NA_GAAGGAGCGGACTCTCCAGA_20mer_v4PAMscoreNA	371
Negative_NA_GAAGGAGCTTTGTACCAAT_19mer_v4PAMscoreNA	230
Negative_NA_GAAGGGAGTAGAACTCTTAT_20mer_v4PAMscoreNA	210
Negative_NA_GAAGGGTTTCTCTTCTCTTT_20mer_v4PAMscoreNA	263
Negative_NA_GAAGGTGCCAACTATA_16mer_v4PAMscoreNA	6
Negative_NA_GAAGGTGGACGTTCAGAATTAA_22mer_v4PAMscoreNA	1011
Negative_NA_GAAGTTACACTCAGG_15mer_v4PAMscoreNA	38
Negative_NA_GAAGTTCGAACTAACATCC_19mer_v4PAMscoreNA	221
Negative_NA_GAATGTGCGCCCTACGTACG_20mer_v4PAMscoreNA	401
Negative_NA_GAATTCAGAGATGTGCTAAGAC_22mer_v4PAMscoreNA	415
Negative_NA_GACAACGTGAGTAGGAGACTT_21mer_v4PAMscoreNA	591
Negative_NA_GACACTGGCCTATAGCTATAT_21mer_v4PAMscoreNA	202
Negative_NA_GACAGAGCGTACTATTAAGCGT_22mer_v4PAMscoreNA	1032
Negative_NA_GACAGCAATGGTAATCTCAAG_21mer_v4PAMscoreNA	169
Negative_NA_GACAGGGTACGCTAGAATTATG_22mer_v4PAMscoreNA	311
Negative_NA_GACAGGTATTACAAGTGGCG_20mer_v4PAMscoreNA	565
Negative_NA_GACATAGGGTACTATGGGTCT_21mer_v4PAMscoreNA	377
Negative_NA_GACCAGTGTAGAGTCAACCG_20mer_v4PAMscoreNA	285
Negative_NA_GACCCACCCTTTAAGTCTAC_20mer_v4PAMscoreNA	362
Negative_NA_GACCCATGCTTAGTACCCTTTA_22mer_v4PAMscoreNA	846
Negative_NA_GACCCGAACTGGCATATCTTAC_22mer_v4PAMscoreNA	900
Negative_NA_GACCCGAGTGGTCCTATTGAA_21mer_v4PAMscoreNA	339
Negative_NA_GACCCGCGCTCAGGTTATAAGA_22mer_v4PAMscoreNA	97
Negative_NA_GACCCGGTAATAAATAAGGT_20mer_v4PAMscoreNA	292
Negative_NA_GACCCGTTACGCCTAAGT_18mer_v4PAMscoreNA	929
Negative_NA_GACCCTTTGTGAGCTAGA_18mer_v4PAMscoreNA	254
Negative_NA_GACCGACGCGTAATTTCTG_19mer_v4PAMscoreNA	667
Negative_NA_GACCGAGAGTCTGTAA_16mer_v4PAMscoreNA	106
Negative_NA_GACCGAGGCGTAGAAAGGAGTA_22mer_v4PAMscoreNA	1237
Negative_NA_GACCGCCCAATAAATTTCCTTT_22mer_v4PAMscoreNA	344
Negative_NA_GACCGCCCGACTTAATAACAG_21mer_v4PAMscoreNA	543
Negative_NA_GACCGCCGCCCTCTCTACAGGG_22mer_v4PAMscoreNA	581
Negative_NA_GACCGCGCGCCCTGAGACTAT_21mer_v4PAMscoreNA	941
Negative_NA_GACCGCTCGCACTATTAAGCGT_22mer_v4PAMscoreNA	378
Negative_NA_GACCGGCCTATAGCTAAACT_20mer_v4PAMscoreNA	303
Negative_NA_GACCGTCTACATCCTAC_17mer_v4PAMscoreNA	399
Negative_NA_GACCTGTGCTCTTAGTCC_18mer_v4PAMscoreNA	327
Negative_NA_GACCTTCGCAAAGTACTCAAAT_22mer_v4PAMscoreNA	2891
Negative_NA_GACGAAGGAGCTTTGTACCAAT_22mer_v4PAMscoreNA	40
Negative_NA_GACGAGCGCTTTAGGACTCCA_21mer_v4PAMscoreNA	75
Negative_NA_GACGATGTAACACTCCT_17mer_v4PAMscoreNA	43
Negative_NA_GACGCAAGGGTCCTAGA_17mer_v4PAMscoreNA	37
Negative_NA_GACGCAGAATTAGTACAATC_20mer_v4PAMscoreNA	60
Negative_NA_GACGCAGCCCTAAGTAATAT_20mer_v4PAMscoreNA	65
Negative_NA_GACGCCACAGCGTGATTATA_20mer_v4PAMscoreNA	16
Negative_NA_GACGCCGCCTAATGACTACA_20mer_v4PAMscoreNA	59
Negative_NA_GACGCGATTGTTTCCTGTA_19mer_v4PAMscoreNA	22
Negative_NA_GACGCGGTGACTAAGGTCTAG_21mer_v4PAMscoreNA	29
Negative_NA_GACGCTGGGTACATTTCTGAC_21mer_v4PAMscoreNA	3
Negative_NA_GACGCTTCGAGCTGATAATA_20mer_v4PAMscoreNA	33
Negative_NA_GACGGAACTATCCACATA_18mer_v4PAMscoreNA	18
Negative_NA_GACGGAGCGCTTAACTCTCA_20mer_v4PAMscoreNA	39
Negative_NA_GACGGCCCGGTGTAATTTAC_20mer_v4PAMscoreNA	297
Negative_NA_GACGGCCCTTGTGATGAGAAT_21mer_v4PAMscoreNA	53
Negative_NA_GACGGGCCTGAGGCGTGTAAT_21mer_v4PAMscoreNA	166
Negative_NA_GACGGGCGGTTTAGGAGAAT_20mer_v4PAMscoreNA	86
Negative_NA_GACGGTCAAGTAACTAATCGGA_22mer_v4PAMscoreNA	2
Negative_NA_GACGGTGACATTTACGGACTT_21mer_v4PAMscoreNA	213
Negative_NA_GACGTGAGCCAAGGTCCCATGT_22mer_v4PAMscoreNA	33
Negative_NA_GACGTTGAGCCGTCCTATTATC_22mer_v4PAMscoreNA	35
Negative_NA_GACTCGACTATACTACTCCG_20mer_v4PAMscoreNA	456
Negative_NA_GACTCGCTCTAAGTA_15mer_v4PAMscoreNA	81
Negative_NA_GACTGCGCGCAGTAGGCTGAAA_22mer_v4PAMscoreNA	163
Negative_NA_GACTTTGAGAGCAGA_15mer_v4PAMscoreNA	13
Negative_NA_GAGAAAGAGCTGTCTCCTATA_21mer_v4PAMscoreNA	427
Negative_NA_GAGAACGCGCTCAGTGTCTTAT_22mer_v4PAMscoreNA	3500
Negative_NA_GAGAAGGGTTTCTCTTCTCTTT_22mer_v4PAMscoreNA	1578
Negative_NA_GAGAAGGTGCCAACTATA_18mer_v4PAMscoreNA	476
Negative_NA_GAGAAGTTCGAACTAACATCC_21mer_v4PAMscoreNA	894
Negative_NA_GAGACACGCAGTTACCGTAAC_21mer_v4PAMscoreNA	674
Negative_NA_GAGACCGTCTACATCCTAC_19mer_v4PAMscoreNA	361
Negative_NA_GAGACTCGACTATACTACTCCG_22mer_v4PAMscoreNA	1044
Negative_NA_GAGAGCCCGATATAATGTGCC_21mer_v4PAMscoreNA	3101
Negative_NA_GAGAGGGAACTCATTCAGTAA_21mer_v4PAMscoreNA	292
Negative_NA_GAGAGGTTCGTCCCGTTAATGG_22mer_v4PAMscoreNA	2219
Negative_NA_GAGAGTACGCATGCCTTATTA_21mer_v4PAMscoreNA	841
Negative_NA_GAGATAGTTGGATTG_15mer_v4PAMscoreNA	0
Negative_NA_GAGATCACGGGCTCCTATAA_20mer_v4PAMscoreNA	497
Negative_NA_GAGCAAGAATATCAGGAGTCA_21mer_v4PAMscoreNA	504
Negative_NA_GAGCACCATAATTTAGGGA_19mer_v4PAMscoreNA	213
Negative_NA_GAGCAGCCGTCACTCTGACAGT_22mer_v4PAMscoreNA	273
Negative_NA_GAGCAGCGTGATACTCCCTT_20mer_v4PAMscoreNA	386
Negative_NA_GAGCAGGCGTTAAATAATAC_20mer_v4PAMscoreNA	203
Negative_NA_GAGCAGGGTTAAGAGACACAA_21mer_v4PAMscoreNA	554
Negative_NA_GAGCCAGGAACGGTGTATATTA_22mer_v4PAMscoreNA	348
Negative_NA_GAGCCATAGGGACCTGT_17mer_v4PAMscoreNA	587
Negative_NA_GAGCCGACGGTCCTAATTAGC_21mer_v4PAMscoreNA	2080
Negative_NA_GAGCCGTCCTATTATC_16mer_v4PAMscoreNA	125
Negative_NA_GAGCCGTTACTAAATTTAGCC_21mer_v4PAMscoreNA	1102
Negative_NA_GAGCCTCTCTAAACAAGAC_19mer_v4PAMscoreNA	192
Negative_NA_GAGCGATGATGGACCATACT_20mer_v4PAMscoreNA	341
Negative_NA_GAGCGCATTCATACTGCATAA_21mer_v4PAMscoreNA	551
Negative_NA_GAGCGCTGTTCCAGCTAACA_20mer_v4PAMscoreNA	316
Negative_NA_GAGCGGGTTATACAAATC_18mer_v4PAMscoreNA	188
Negative_NA_GAGCTAGAGGAGTAGA_16mer_v4PAMscoreNA	1
Negative_NA_GAGCTCTAATGGTACA_16mer_v4PAMscoreNA	3
Negative_NA_GAGGAACCCGTTTCCTATAGGT_22mer_v4PAMscoreNA	97
Negative_NA_GAGGACACTTAATAGTGGTCC_21mer_v4PAMscoreNA	245
Negative_NA_GAGGAGAGACTCTGCC_16mer_v4PAMscoreNA	114
Negative_NA_GAGGCAAATGCAGAGG_16mer_v4PAMscoreNA	361
Negative_NA_GAGGCAGGTCATTGTTAGTGAG_22mer_v4PAMscoreNA	15008
Negative_NA_GAGGCAGTCTATCATAG_17mer_v4PAMscoreNA	93
Negative_NA_GAGGCCACTATATTGTGCGTAA_22mer_v4PAMscoreNA	450
Negative_NA_GAGGCCAGCATTAACTTGCCAG_22mer_v4PAMscoreNA	2035
Negative_NA_GAGGCCCTGCTCTAACCTTA_20mer_v4PAMscoreNA	488
Negative_NA_GAGGCCGTGCAGAAACATAGTA_22mer_v4PAMscoreNA	288
Negative_NA_GAGGCGCCGACCTCTTACATAC_22mer_v4PAMscoreNA	415
Negative_NA_GAGGCGCGAGCTATAGCAGTAT_22mer_v4PAMscoreNA	1362
Negative_NA_GAGGCTCCAATTATTAGG_18mer_v4PAMscoreNA	362
Negative_NA_GAGGCTCTAGTCCATA_16mer_v4PAMscoreNA	54
Negative_NA_GAGGGACCTGTGCTCTTAGTCC_22mer_v4PAMscoreNA	2026
Negative_NA_GAGGGATGGGTAATTAGTAA_20mer_v4PAMscoreNA	132
Negative_NA_GAGGGCCACTATCCTTTATAA_21mer_v4PAMscoreNA	220
Negative_NA_GAGGGCTCTCACATCTA_17mer_v4PAMscoreNA	383
Negative_NA_GAGGGTCGAACGTATAATTACG_22mer_v4PAMscoreNA	2053
Negative_NA_GAGGGTGTTACGAACTTCTA_20mer_v4PAMscoreNA	231
Negative_NA_GAGGTCGCGTAGGCGTGCCTC_21mer_v4PAMscoreNA	1371
Negative_NA_GAGGTTCGTCCCGTTAATGG_20mer_v4PAMscoreNA	435
Negative_NA_GAGGTTGGGTAGGCTCCTCTTA_22mer_v4PAMscoreNA	585
Negative_NA_GAGTAAAGCCTTCACTTGGTA_21mer_v4PAMscoreNA	1405
Negative_NA_GAGTAACGAATATGAGAGAGG_21mer_v4PAMscoreNA	293
Negative_NA_GAGTCCGCCTGTTAATCCCTA_21mer_v4PAMscoreNA	288
Negative_NA_GAGTCCGTAGGACCTTTCAT_20mer_v4PAMscoreNA	421
Negative_NA_GAGTCCTATGCGACT_15mer_v4PAMscoreNA	32
Negative_NA_GAGTCGGGTCAGACTATACAA_21mer_v4PAMscoreNA	553
Negative_NA_GAGTGGTCCTATTGAA_16mer_v4PAMscoreNA	30
Negative_NA_GAGTTAGGTGTAACAAGCATGT_22mer_v4PAMscoreNA	751
Negative_NA_GATACTCCCTCCATAACT_18mer_v4PAMscoreNA	17
Negative_NA_GATAGCCAGTACAATATGCCA_21mer_v4PAMscoreNA	452
Negative_NA_GATCATAGCCTGGTATGTGTAA_22mer_v4PAMscoreNA	218
Negative_NA_GATCCCGGGTGTATACTCTC_20mer_v4PAMscoreNA	444
Negative_NA_GATCCGATGAGCGTAATTAA_20mer_v4PAMscoreNA	319
Negative_NA_GATCCGGAGTATCAAACTT_19mer_v4PAMscoreNA	185
Negative_NA_GATCGTTGTAATTAACCGGA_20mer_v4PAMscoreNA	213
Negative_NA_GATCTCGACCGTATGAATA_19mer_v4PAMscoreNA	487
Negative_NA_GATGAGAGACCTTCACTAGCAA_22mer_v4PAMscoreNA	501
Negative_NA_GATGCGACTAATTAGACAAG_20mer_v4PAMscoreNA	257
Negative_NA_GATGCGTTGGTCTGATAAT_19mer_v4PAMscoreNA	260
Negative_NA_GATGCTGCCTCTAATTAGGAGG_22mer_v4PAMscoreNA	408
Negative_NA_GATGCTGCCTCTAATTAG_18mer_v4PAMscoreNA	421
Negative_NA_GATGGAGCGGGTTATACAAATC_22mer_v4PAMscoreNA	192
Negative_NA_GATGGCGACACTAGATGTATA_21mer_v4PAMscoreNA	568
Negative_NA_GATGGCTTGTAGGATACCTTA_21mer_v4PAMscoreNA	1623
Negative_NA_GATGTCCGGGTCTCTCTATTG_21mer_v4PAMscoreNA	2380
Negative_NA_GATTATCCGGTGTAAGCTAGA_21mer_v4PAMscoreNA	321
Negative_NA_GATTCGACCTGCTTGGACCTA_21mer_v4PAMscoreNA	906
Negative_NA_GATTCTCAACAATCAGGAGAGG_22mer_v4PAMscoreNA	482
Negative_NA_GATTGCTAAATGGTCCGA_18mer_v4PAMscoreNA	339
Negative_NA_GCAAAGCCAGTGTGTTATGA_20mer_v4PAMscoreNA	632
Negative_NA_GCAACCATAACACACATG_18mer_v4PAMscoreNA	55
Negative_NA_GCAACCCATACTTAGCCCTTC_21mer_v4PAMscoreNA	76
Negative_NA_GCAACCCGGACTCAAGTATTA_21mer_v4PAMscoreNA	342
Negative_NA_GCAAGAATATCAGGAGTCA_19mer_v4PAMscoreNA	424
Negative_NA_GCAAGAGGGCTCTCACATCTA_21mer_v4PAMscoreNA	358
Negative_NA_GCAAGCCAATGTGTCTCT_18mer_v4PAMscoreNA	249
Negative_NA_GCAAGCTCCACTAAGAGACTC_21mer_v4PAMscoreNA	831
Negative_NA_GCAAGGAAGGTAGTAACTTAG_21mer_v4PAMscoreNA	25
Negative_NA_GCAAGGGACCTCTCATAGTAC_21mer_v4PAMscoreNA	143
Negative_NA_GCAAGGGTGTTAAAGTATAG_20mer_v4PAMscoreNA	335
Negative_NA_GCAAGGTCGTCTACGATAAT_20mer_v4PAMscoreNA	690
Negative_NA_GCAAGTTAACTCTAGTGCT_19mer_v4PAMscoreNA	267
Negative_NA_GCAATGGTAATCTCAAG_17mer_v4PAMscoreNA	268
Negative_NA_GCAATTACGTACTCTAATGGC_21mer_v4PAMscoreNA	393
Negative_NA_GCAATTCCTCCGCTAAA_17mer_v4PAMscoreNA	314
Negative_NA_GCACACCCGAAAGGTATCATT_21mer_v4PAMscoreNA	306
Negative_NA_GCACACGGCCCTACATAAGGTT_22mer_v4PAMscoreNA	357
Negative_NA_GCACCATAATTTAGGGA_17mer_v4PAMscoreNA	69
Negative_NA_GCACCCGCTGGTTTAAGCTCTG_22mer_v4PAMscoreNA	163
Negative_NA_GCACCCTTTCCATATACTTA_20mer_v4PAMscoreNA	259
Negative_NA_GCACGAGGCAGTCTATCATAG_21mer_v4PAMscoreNA	1941
Negative_NA_GCACGCCAGTAGTAAGGCAA_20mer_v4PAMscoreNA	410
Negative_NA_GCACGCGTAATATAT_15mer_v4PAMscoreNA	36
Negative_NA_GCACGGACTAATAACACTCG_20mer_v4PAMscoreNA	591
Negative_NA_GCACGGACTAATAACACTC_19mer_v4PAMscoreNA	411
Negative_NA_GCACGGCGTATATGACATGAG_21mer_v4PAMscoreNA	185
Negative_NA_GCACGGTGTATAATTAGGCC_20mer_v4PAMscoreNA	241
Negative_NA_GCACGGTTGTGAACTATAA_19mer_v4PAMscoreNA	300
Negative_NA_GCACGGTTGTGAACTATA_18mer_v4PAMscoreNA	198
Negative_NA_GCACGTGTGAAGAGCTATGTAA_22mer_v4PAMscoreNA	850
Negative_NA_GCACGTTCGTCAATGACAAGATT_23mer_v4PAMscoreNA	2271
Negative_NA_GCACTACAAGAGGGCT_16mer_v4PAMscoreNA	239
Negative_NA_GCACTACGCTGTCTTACAATAC_22mer_v4PAMscoreNA	161
Negative_NA_GCACTCGTGTCAGGTCTAA_19mer_v4PAMscoreNA	408
Negative_NA_GCAGAGACCGTCTACATCCTAC_22mer_v4PAMscoreNA	321
Negative_NA_GCAGAGGACCGTATATAAGAG_21mer_v4PAMscoreNA	1765
Negative_NA_GCAGAGGACCGTATATAAGA_20mer_v4PAMscoreNA	230
Negative_NA_GCAGCAGGGTATAATTCCTC_20mer_v4PAMscoreNA	270
Negative_NA_GCAGCCATAAGCTTTAACTA_20mer_v4PAMscoreNA	311
Negative_NA_GCAGCCCTAAGTAATAT_17mer_v4PAMscoreNA	20
Negative_NA_GCAGCCGTCACTCTGACAGT_20mer_v4PAMscoreNA	270
Negative_NA_GCAGCGCAAAGGTTGTAGT_19mer_v4PAMscoreNA	857
Negative_NA_GCAGCGGTCGTTTCACTAAATAG_23mer_v4PAMscoreNA	743
Negative_NA_GCAGGACCGCATCATTTGTAAG_22mer_v4PAMscoreNA	253
Negative_NA_GCAGGCAAGCCAATGTGTCTCT_22mer_v4PAMscoreNA	258
Negative_NA_GCAGGGTCCGACCTTATACGGAG_23mer_v4PAMscoreNA	659
Negative_NA_GCAGGGTTAAGAGACACAA_19mer_v4PAMscoreNA	178
Negative_NA_GCAGGTCATTGTTAGTGAG_19mer_v4PAMscoreNA	547
Negative_NA_GCAGTCCCGTAACGCTATGT_20mer_v4PAMscoreNA	171
Negative_NA_GCAGTCGCGACTTAAAGAGGT_21mer_v4PAMscoreNA	4035
Negative_NA_GCAGTGACCTGATAGTATGC_20mer_v4PAMscoreNA	320
Negative_NA_GCATACATCCCTCGCTTCTA_20mer_v4PAMscoreNA	443
Negative_NA_GCATATGGAGTAGTAACTTC_20mer_v4PAMscoreNA	106
Negative_NA_GCATCAACTAGCTTGCTA_18mer_v4PAMscoreNA	140
Negative_NA_GCATCAGTTCCCATCGTACAATA_23mer_v4PAMscoreNA	540
Negative_NA_GCATCCACATAGTACC_16mer_v4PAMscoreNA	57
Negative_NA_GCATCCGGAGCCCGTCCGTTAA_22mer_v4PAMscoreNA	605
Negative_NA_GCATCGGTAGCAAGAGGCCTCT_22mer_v4PAMscoreNA	221
Negative_NA_GCATCTCACCGTTTATACGCT_21mer_v4PAMscoreNA	533
Negative_NA_GCATCTCTTTATTACAGGAC_20mer_v4PAMscoreNA	101
Negative_NA_GCATCTTGCGGACTAATACATTG_23mer_v4PAMscoreNA	324
Negative_NA_GCATCTTGCGGACTAATACATT_22mer_v4PAMscoreNA	433
Negative_NA_GCATGACGCTTCTAACACACGA_22mer_v4PAMscoreNA	308
Negative_NA_GCATGAGCTCTAATGGTACA_20mer_v4PAMscoreNA	221
Negative_NA_GCATGCCAACTCGACTCTATAGG_23mer_v4PAMscoreNA	1481
Negative_NA_GCATGCGTTCTCTGTAATAC_20mer_v4PAMscoreNA	1567
Negative_NA_GCATGCTACAAGAGACAT_18mer_v4PAMscoreNA	229
Negative_NA_GCATGGACCTTAAACTACAT_20mer_v4PAMscoreNA	222
Negative_NA_GCATGGCCACTCTAACGTACTC_22mer_v4PAMscoreNA	1857
Negative_NA_GCATGGTTGCCTAATCATCCCT_22mer_v4PAMscoreNA	1524
Negative_NA_GCATGTGAGAACTAAG_16mer_v4PAMscoreNA	73
Negative_NA_GCATGTGGTCACCTCTAGAAA_21mer_v4PAMscoreNA	320
Negative_NA_GCATTACGTATCCCAT_16mer_v4PAMscoreNA	11
Negative_NA_GCATTGGGCTCTAGTCCCTGTA_22mer_v4PAMscoreNA	1916
Negative_NA_GCCAACCGCATTACGTATCCCAT_23mer_v4PAMscoreNA	278
Negative_NA_GCCAACCTATATGATACC_18mer_v4PAMscoreNA	126
Negative_NA_GCCAACGGCTCACAACTGTAG_21mer_v4PAMscoreNA	439
Negative_NA_GCCAACTCGACTCTATAGG_19mer_v4PAMscoreNA	395
Negative_NA_GCCAAGGGTTTATAGTCTGCTA_22mer_v4PAMscoreNA	416
Negative_NA_GCCAAGTCGTCTATCCTCTGTC_22mer_v4PAMscoreNA	451
Negative_NA_GCCAAGTGGGCACCTAAATTGT_22mer_v4PAMscoreNA	1539
Negative_NA_GCCAATGTTGCCTAAGTGCTA_21mer_v4PAMscoreNA	145
Negative_NA_GCCACACGCCCTAGAATACCC_21mer_v4PAMscoreNA	148
Negative_NA_GCCACCAAGACTTAAAG_17mer_v4PAMscoreNA	118
Negative_NA_GCCACCGCGTGCAGGTATTATGC_23mer_v4PAMscoreNA	1705
Negative_NA_GCCACCGTAGGCGACTCTAGATTC_24mer_v4PAMscoreNA	107288
Negative_NA_GCCACCTGAACCCTAAGTACTA_22mer_v4PAMscoreNA	183
Negative_NA_GCCACGCATCTCTTTATTACAGGA_24mer_v4PAMscoreNA	178
Negative_NA_GCCACGTCCCTCCTAAAG_18mer_v4PAMscoreNA	319
Negative_NA_GCCACGTCTTGTTACCAGAGA_21mer_v4PAMscoreNA	397
Negative_NA_GCCACGTGGACATATAAGTTCA_22mer_v4PAMscoreNA	1063
Negative_NA_GCCACGTTACTGTTAGCT_18mer_v4PAMscoreNA	335
Negative_NA_GCCACTACGAGAGCAGTA_18mer_v4PAMscoreNA	245
Negative_NA_GCCACTCTACCGAGTAGACTCTGT_24mer_v4PAMscoreNA	1306
Negative_NA_GCCAGCACGAGAAAGTTAATG_21mer_v4PAMscoreNA	255
Negative_NA_GCCAGCCGGTAGGAGAATAG_20mer_v4PAMscoreNA	210
Negative_NA_GCCAGCGCCTAGAGTAGCCTT_21mer_v4PAMscoreNA	521
Negative_NA_GCCAGCGGTTGCCGTAAGACTGTA_24mer_v4PAMscoreNA	780
Negative_NA_GCCAGGAACGGTGTATATTA_20mer_v4PAMscoreNA	360
Negative_NA_GCCAGGATATTAGAAGCATGCA_22mer_v4PAMscoreNA	739
Negative_NA_GCCAGGCCGGACTATTAATGC_21mer_v4PAMscoreNA	126
Negative_NA_GCCAGGCTAGAGGGCAGA_18mer_v4PAMscoreNA	514
Negative_NA_GCCAGGCTTTAAATTCAGTAC_21mer_v4PAMscoreNA	158
Negative_NA_GCCATACGCGGTTCGTTTAGAT_22mer_v4PAMscoreNA	802
Negative_NA_GCCATCCGATTAGGTTGTTCTA_22mer_v4PAMscoreNA	2652
Negative_NA_GCCATCGGCTACCCGTCCATA_21mer_v4PAMscoreNA	244
Negative_NA_GCCATTCTAGGATACAC_17mer_v4PAMscoreNA	153
Negative_NA_GCCCAATGGACCTGTAACCATCAG_24mer_v4PAMscoreNA	106
Negative_NA_GCCCACAACTTTGTAACTC_19mer_v4PAMscoreNA	134
Negative_NA_GCCCACAACTTTGTAACT_18mer_v4PAMscoreNA	26
Negative_NA_GCCCACCTCCGAATATTAACT_21mer_v4PAMscoreNA	227
Negative_NA_GCCCACGTATAAATCATACC_20mer_v4PAMscoreNA	52
Negative_NA_GCCCACTCGCTAACAACCTAC_21mer_v4PAMscoreNA	94
Negative_NA_GCCCGCACCTAGTATATTGA_20mer_v4PAMscoreNA	221
Negative_NA_GCCCGCAGATATTTAGG_17mer_v4PAMscoreNA	149
Negative_NA_GCCCGCCGTATACCATGATAGT_22mer_v4PAMscoreNA	1224
Negative_NA_GCCCGCGAACACTGTTTGGAG_21mer_v4PAMscoreNA	259
Negative_NA_GCCCGCGGCTACATCTTAT_19mer_v4PAMscoreNA	222
Negative_NA_GCCCGCTCGGCGTATTGTTAG_21mer_v4PAMscoreNA	265
Negative_NA_GCCCGGAGAACAGTTAATATC_21mer_v4PAMscoreNA	447
Negative_NA_GCCCGGCAGCATAACATTCTC_21mer_v4PAMscoreNA	150
Negative_NA_GCCCGGTGTAATTTAC_16mer_v4PAMscoreNA	327
Negative_NA_GCCCGTATCTTGTTTACATG_20mer_v4PAMscoreNA	526
Negative_NA_GCCCGTCCGCCTTAATGTAT_20mer_v4PAMscoreNA	145
Negative_NA_GCCCGTCCGCCTTACCTTAATAG_23mer_v4PAMscoreNA	125
Negative_NA_GCCCGTGAGTAAGTCAGTGGC_21mer_v4PAMscoreNA	126
Negative_NA_GCCCGTGGTTAAGGACCCACTT_22mer_v4PAMscoreNA	1843
Negative_NA_GCCCGTGTATAGTTCCTTTAAG_22mer_v4PAMscoreNA	4089
Negative_NA_GCCCTCAAGAGTAAAGAGA_19mer_v4PAMscoreNA	40
Negative_NA_GCCCTCAAGAGTAAAGAG_18mer_v4PAMscoreNA	119
Negative_NA_GCCCTCCCGAGCTTAGTATTGGCC_24mer_v4PAMscoreNA	944
Negative_NA_GCCCTCCTCGGCCTTTAGAGGAGT_24mer_v4PAMscoreNA	67
Negative_NA_GCCCTCGAGTCGTAGTGATTAAGG_24mer_v4PAMscoreNA	551
Negative_NA_GCCCTCTCTCCACCTT_16mer_v4PAMscoreNA	134
Negative_NA_GCCCTGCGACCCGTTAACTTGTTT_24mer_v4PAMscoreNA	118
Negative_NA_GCCCTGGCGGGCTATCATAGTGAA_24mer_v4PAMscoreNA	175
Negative_NA_GCCCTGGGAACGTGTAAATA_20mer_v4PAMscoreNA	305
Negative_NA_GCCCTGGGACTAGAATGTAT_20mer_v4PAMscoreNA	223
Negative_NA_GCCCTTGTGATGAGAAT_17mer_v4PAMscoreNA	64
Negative_NA_GCCGAACGGCTGTAGGTAGAGTCT_24mer_v4PAMscoreNA	454
Negative_NA_GCCGACACTAGGCTTAAGTGTTAT_24mer_v4PAMscoreNA	873
Negative_NA_GCCGACCCGAGTGGTCCTATTGAA_24mer_v4PAMscoreNA	317
Negative_NA_GCCGACCGAGAGTCTGTAAC_20mer_v4PAMscoreNA	236
Negative_NA_GCCGACCGAGAGTCTGTAA_19mer_v4PAMscoreNA	248
Negative_NA_GCCGACGGAGAACTATGATA_20mer_v4PAMscoreNA	247
Negative_NA_GCCGAGTCCTATGCGACT_18mer_v4PAMscoreNA	399
Negative_NA_GCCGATCTCGACCGTATGAATA_22mer_v4PAMscoreNA	608
Negative_NA_GCCGATGACGCTATATCTTGAATC_24mer_v4PAMscoreNA	187
Negative_NA_GCCGATTAGATGTTACAGT_19mer_v4PAMscoreNA	371
Negative_NA_GCCGCACTTCTCTAAACTTGTACA_24mer_v4PAMscoreNA	463
Negative_NA_GCCGCAGTGGTTTAATGACCTTAA_24mer_v4PAMscoreNA	654
Negative_NA_GCCGCATCCACACTACGTAG_20mer_v4PAMscoreNA	105
Negative_NA_GCCGCCAGCGCCTAGAGTAGCCTT_24mer_v4PAMscoreNA	238
Negative_NA_GCCGCCATCCAGAGAATAATG_21mer_v4PAMscoreNA	355
Negative_NA_GCCGCCGGCCCGTAAGTCTTAC_22mer_v4PAMscoreNA	608
Negative_NA_GCCGCCGTGAGTGTTAAGGAGTAA_24mer_v4PAMscoreNA	89
Negative_NA_GCCGCGCGTATTATGCTCTGA_21mer_v4PAMscoreNA	583
Negative_NA_GCCGCGGAAATCAGACAAATGTA_23mer_v4PAMscoreNA	107
Negative_NA_GCCGCGGCTAGTGATTGCATTAGA_24mer_v4PAMscoreNA	247
Negative_NA_GCCGCTACGCCTAATTAGAT_20mer_v4PAMscoreNA	349
Negative_NA_GCCGCTATTGAGGCAAGTCTA_21mer_v4PAMscoreNA	236
Negative_NA_GCCGCTGGTGAGGATAGTCT_20mer_v4PAMscoreNA	480
Negative_NA_GCCGGAACTTAACTTAAGACA_21mer_v4PAMscoreNA	246
Negative_NA_GCCGGAAGTTACACTCAGG_19mer_v4PAMscoreNA	331
Negative_NA_GCCGGACCGACGCGTAATTTCTG_23mer_v4PAMscoreNA	2253
Negative_NA_GCCGGACTGACTTACCTTGAGTC_23mer_v4PAMscoreNA	312
Negative_NA_GCCGGACTGCTCATTCGCCTGTA_23mer_v4PAMscoreNA	520
Negative_NA_GCCGGATCCCTGCTTTA_17mer_v4PAMscoreNA	409
Negative_NA_GCCGGCCGGTATTACAGAGGGA_22mer_v4PAMscoreNA	143
Negative_NA_GCCGGCGATTGTCATACGTAGAA_23mer_v4PAMscoreNA	251
Negative_NA_GCCGGCGGGTCATACGATATA_21mer_v4PAMscoreNA	145
Negative_NA_GCCGGCGTCCTATGAGTCA_19mer_v4PAMscoreNA	298
Negative_NA_GCCGGCTTCGTAGAGTTCTGTA_22mer_v4PAMscoreNA	315
Negative_NA_GCCGGGCAACGTCTAGTATGTCCG_24mer_v4PAMscoreNA	210
Negative_NA_GCCGGGCCACAGGGTTTATT_20mer_v4PAMscoreNA	325
Negative_NA_GCCGGGCCTCGCTCTGTAATAAA_23mer_v4PAMscoreNA	155
Negative_NA_GCCGGGCGTAAGGCTTTATT_20mer_v4PAMscoreNA	456
Negative_NA_GCCGGTCGTGCAGACTACAGAA_22mer_v4PAMscoreNA	894
Negative_NA_GCCGGTCGTGTCGAAGTTTCTACC_24mer_v4PAMscoreNA	299
Negative_NA_GCCGGTCTCGCCTTAAGTCAGAGC_24mer_v4PAMscoreNA	298
Negative_NA_GCCGGTTGCGAAGATCCCTATTA_23mer_v4PAMscoreNA	1218
Negative_NA_GCCGTAACCCTCTGTG_16mer_v4PAMscoreNA	212
Negative_NA_GCCGTACAGATGATTCTATCTC_22mer_v4PAMscoreNA	562
Negative_NA_GCCGTACGCGCGACGTTACACCCA_24mer_v4PAMscoreNA	268
Negative_NA_GCCGTCACTCTGACAGT_17mer_v4PAMscoreNA	338
Negative_NA_GCCGTCAGGACTTTGAGAGCAGA_23mer_v4PAMscoreNA	207
Negative_NA_GCCGTCGGATTAGGGATGGTA_21mer_v4PAMscoreNA	585
Negative_NA_GCCGTGACTAGTTTCAGACAT_21mer_v4PAMscoreNA	960
Negative_NA_GCCGTGAGTGTTAAGGAGTAA_21mer_v4PAMscoreNA	259
Negative_NA_GCCGTGATACTCCTAAA_17mer_v4PAMscoreNA	243
Negative_NA_GCCGTGCAAAGGAGACTTAG_20mer_v4PAMscoreNA	440
Negative_NA_GCCGTGCACTATAAACAAGGC_21mer_v4PAMscoreNA	165
Negative_NA_GCCGTGGTGGTTGCCTTAAGGCA_23mer_v4PAMscoreNA	368
Negative_NA_GCCGTGTAGTCTAAGGAGATA_21mer_v4PAMscoreNA	185
Negative_NA_GCCTAACTCCGTCTTATCTA_20mer_v4PAMscoreNA	421
Negative_NA_GCCTACAACCCTAGGATACACGC_23mer_v4PAMscoreNA	530
Negative_NA_GCCTAGAGTGTATGATGA_18mer_v4PAMscoreNA	270
Negative_NA_GCCTAGATGCTGCCTCTAATTAG_23mer_v4PAMscoreNA	411
Negative_NA_GCCTAGCAAGAGAATGTCTC_20mer_v4PAMscoreNA	234
Negative_NA_GCCTCACATCCGGAAATGGTAAAG_24mer_v4PAMscoreNA	116
Negative_NA_GCCTCCAAATGTCACTCCTTCTA_23mer_v4PAMscoreNA	274
Negative_NA_GCCTCCTAAGGGTACTT_17mer_v4PAMscoreNA	168
Negative_NA_GCCTCCTCGCCCTTTCAATTC_21mer_v4PAMscoreNA	464
Negative_NA_GCCTCGGATCTAGAATACGG_20mer_v4PAMscoreNA	190
Negative_NA_GCCTCGGCGATACTAGGTAA_20mer_v4PAMscoreNA	647
Negative_NA_GCCTGAATGTGCGCCCTACGTACG_24mer_v4PAMscoreNA	436
Negative_NA_GCCTGAGGCGTGTAAT_16mer_v4PAMscoreNA	209
Negative_NA_GCCTGCGAGGGCTTATCACTCTTT_24mer_v4PAMscoreNA	2725
Negative_NA_GCCTGGCGCCGGGTAAGTCTCT_22mer_v4PAMscoreNA	229
Negative_NA_GCCTGGCGTGCACGGTACAGAAA_23mer_v4PAMscoreNA	517
Negative_NA_GCCTGTCGCGGCTTATGGAATAA_23mer_v4PAMscoreNA	488
Negative_NA_GCCTTAGGGTACTTGAGACACG_22mer_v4PAMscoreNA	341
Negative_NA_GCCTTCAGAGGCCTGTAA_18mer_v4PAMscoreNA	268
Negative_NA_GCCTTCAGGCGGAGCACTATAC_22mer_v4PAMscoreNA	208
Negative_NA_GCCTTCGTTATTCTAAAGGT_20mer_v4PAMscoreNA	346
Negative_NA_GCCTTCGTTATTCTAAAGG_19mer_v4PAMscoreNA	279
Negative_NA_GCCTTGACGTCTTAGAGAGTT_21mer_v4PAMscoreNA	855
Negative_NA_GCCTTTATAGTCGCTT_16mer_v4PAMscoreNA	72
Negative_NA_GCGAAGGAGGTAAACCTTA_19mer_v4PAMscoreNA	235
Negative_NA_GCGAAGGGAAGTGACA_16mer_v4PAMscoreNA	289
Negative_NA_GCGAAGGTGCATAATAAATCC_21mer_v4PAMscoreNA	527
Negative_NA_GCGACAATTTAAGAGC_16mer_v4PAMscoreNA	51
Negative_NA_GCGACATCGGTTAATGATAG_20mer_v4PAMscoreNA	393
Negative_NA_GCGACCTAACTTGAGAG_17mer_v4PAMscoreNA	134
Negative_NA_GCGACGCGGTGACTAAGGTCTAG_23mer_v4PAMscoreNA	360
Negative_NA_GCGACGGAACTATCCACATA_20mer_v4PAMscoreNA	409
Negative_NA_GCGACGGCCCTTGTGATGAGAAT_23mer_v4PAMscoreNA	23045
Negative_NA_GCGACTAATAAGACTCACTCA_21mer_v4PAMscoreNA	654
Negative_NA_GCGACTACACTTAACTA_17mer_v4PAMscoreNA	55
Negative_NA_GCGAGATAGCTCATTAAAGCA_21mer_v4PAMscoreNA	310
Negative_NA_GCGAGCAATACCTCACACTATAA_23mer_v4PAMscoreNA	276
Negative_NA_GCGAGCAGCGTGATACTCCCTT_22mer_v4PAMscoreNA	235
Negative_NA_GCGAGCAGGCGTTAAATAATAC_22mer_v4PAMscoreNA	100
Negative_NA_GCGAGCTATAGCAGTAT_17mer_v4PAMscoreNA	107
Negative_NA_GCGAGGGATGGGTAATTAGTAA_22mer_v4PAMscoreNA	285
Negative_NA_GCGAGGGCTTATCACTCTTT_20mer_v4PAMscoreNA	139
Negative_NA_GCGATCGTTGTAATTAACCGGA_22mer_v4PAMscoreNA	428
Negative_NA_GCGATGAACTCCCTCTTAAGC_21mer_v4PAMscoreNA	3023
Negative_NA_GCGATGCGTTGGTCTGATAAT_21mer_v4PAMscoreNA	226
Negative_NA_GCGATGGCTTGTAGGATACCTTA_23mer_v4PAMscoreNA	511
Negative_NA_GCGATTCGATCGAAACCTTAC_21mer_v4PAMscoreNA	236
Negative_NA_GCGATTCTAACTCCCTAA_18mer_v4PAMscoreNA	159
Negative_NA_GCGATTCTAACTCCCTA_17mer_v4PAMscoreNA	202
Negative_NA_GCGCAAAGCCAGTGTGTTATGA_22mer_v4PAMscoreNA	4310
Negative_NA_GCGCAAGACTAGTAACATGTC_21mer_v4PAMscoreNA	3
Negative_NA_GCGCAAGTTAACTCTAGTGCT_21mer_v4PAMscoreNA	1123
Negative_NA_GCGCACAGGAACATAACCATA_21mer_v4PAMscoreNA	602
Negative_NA_GCGCACGGTTGTGAACTATAA_21mer_v4PAMscoreNA	871
Negative_NA_GCGCACGGTTGTGAACTATA_20mer_v4PAMscoreNA	409
Negative_NA_GCGCAGCGCAAAGGTTGTAGT_21mer_v4PAMscoreNA	646
Negative_NA_GCGCATGAGTGCCTAGTGTA_20mer_v4PAMscoreNA	178
Negative_NA_GCGCATGCTACAAGAGACAT_20mer_v4PAMscoreNA	484
Negative_NA_GCGCATGTGAGAACTAAG_18mer_v4PAMscoreNA	176
Negative_NA_GCGCATGTGAGAACTAA_17mer_v4PAMscoreNA	290
Negative_NA_GCGCATGTGGTCACCTCTAGAAA_23mer_v4PAMscoreNA	414
Negative_NA_GCGCCAAGCTGTTTAAGCCTC_21mer_v4PAMscoreNA	640
Negative_NA_GCGCCACAAATATAAGCTTG_20mer_v4PAMscoreNA	221
Negative_NA_GCGCCACGTCCCTCCTAAAGA_21mer_v4PAMscoreNA	319
Negative_NA_GCGCCACGTCCCTCCTAAAG_20mer_v4PAMscoreNA	263
Negative_NA_GCGCCAGGCTAGAGGGCAGA_20mer_v4PAMscoreNA	167
Negative_NA_GCGCCCACTCAGAGCTT_17mer_v4PAMscoreNA	458
Negative_NA_GCGCCCGCACCTAGTATATTGA_22mer_v4PAMscoreNA	3057
Negative_NA_GCGCCGCGATCTAAACTTGTG_21mer_v4PAMscoreNA	6036
Negative_NA_GCGCCGGGCCACAGGGTTTATT_22mer_v4PAMscoreNA	468
Negative_NA_GCGCCGTCGGATTAGGGATGGTA_23mer_v4PAMscoreNA	196
Negative_NA_GCGCCGTGATACTCCTAAA_19mer_v4PAMscoreNA	340
Negative_NA_GCGCCTAGAGTAGCCTT_17mer_v4PAMscoreNA	31
Negative_NA_GCGCCTTCAGAGGCCTGTAA_20mer_v4PAMscoreNA	317
Negative_NA_GCGCCTTGATTCTATTATCC_20mer_v4PAMscoreNA	186
Negative_NA_GCGCCTTTAAATCGACA_17mer_v4PAMscoreNA	219
Negative_NA_GCGCGAGCTATAGCAGTAT_19mer_v4PAMscoreNA	491
Negative_NA_GCGCGCAGTAGGCTGAAA_18mer_v4PAMscoreNA	178
Negative_NA_GCGCGCCGCGATCTAAACTTGTG_23mer_v4PAMscoreNA	346
Negative_NA_GCGCGCCGTGATACTCCTAAA_21mer_v4PAMscoreNA	300
Negative_NA_GCGCGCCTTGATTCTATTATCC_22mer_v4PAMscoreNA	159
Negative_NA_GCGCGCGGTCCTAACTCCCGTGG_23mer_v4PAMscoreNA	164
Negative_NA_GCGCGGAACGAAGGTATGCTAT_22mer_v4PAMscoreNA	666
Negative_NA_GCGCGGTCCTAACTCCCGTGG_21mer_v4PAMscoreNA	6712
Negative_NA_GCGCGGTCGAAGTATTATCACA_22mer_v4PAMscoreNA	797
Negative_NA_GCGCGTAAATAAGCTATTTGCT_22mer_v4PAMscoreNA	287
Negative_NA_GCGCGTAGAATCATTACGGA_20mer_v4PAMscoreNA	141
Negative_NA_GCGCGTGGGCCCTTTCTGTCTA_22mer_v4PAMscoreNA	431
Negative_NA_GCGCTAAGGTGGCGTATTAT_20mer_v4PAMscoreNA	312
Negative_NA_GCGCTCACCACATTATTGGA_20mer_v4PAMscoreNA	376
Negative_NA_GCGCTCACTCGTCCCTAGG_19mer_v4PAMscoreNA	406
Negative_NA_GCGCTCAGTGTCTTAT_16mer_v4PAMscoreNA	389
Negative_NA_GCGCTCTATACGGAGAGTT_19mer_v4PAMscoreNA	266
Negative_NA_GCGCTCTCATTATGTTAGTGC_21mer_v4PAMscoreNA	1491
Negative_NA_GCGCTGCTCGGGTCTAGTATG_21mer_v4PAMscoreNA	1632
Negative_NA_GCGCTGGTGTCCCGTGTATA_20mer_v4PAMscoreNA	163
Negative_NA_GCGCTGTTCCAGCTAACA_18mer_v4PAMscoreNA	306
Negative_NA_GCGGAAATCAGACAAATGTA_20mer_v4PAMscoreNA	294
Negative_NA_GCGGAACGAAGGTATGCTAT_20mer_v4PAMscoreNA	190
Negative_NA_GCGGAAGGAAACTATGCCAT_20mer_v4PAMscoreNA	482
Negative_NA_GCGGAAGGGTGTCTGAATCCTA_22mer_v4PAMscoreNA	260
Negative_NA_GCGGAGATAGACGAGGGAC_19mer_v4PAMscoreNA	509
Negative_NA_GCGGAGGTTAACAGATAACC_20mer_v4PAMscoreNA	232
Negative_NA_GCGGATTCACTCACAAAGTAGA_22mer_v4PAMscoreNA	396
Negative_NA_GCGGCAAGGGTGTTAAAGTATAG_23mer_v4PAMscoreNA	142
Negative_NA_GCGGCCTTCGTTATTCTAAAGGT_23mer_v4PAMscoreNA	654
Negative_NA_GCGGCCTTCGTTATTCTAAAGG_22mer_v4PAMscoreNA	713
Negative_NA_GCGGCGCTCTATACGGAGAGTT_22mer_v4PAMscoreNA	1671
Negative_NA_GCGGCGGCGGGTTAATTCCTATA_23mer_v4PAMscoreNA	392
Negative_NA_GCGGCGGGTTAATTCCTATA_20mer_v4PAMscoreNA	390
Negative_NA_GCGGCTAGCCGACATAGGAAGAG_23mer_v4PAMscoreNA	293
Negative_NA_GCGGCTAGTGATTGCATTAGA_21mer_v4PAMscoreNA	963
Negative_NA_GCGGCTCCCGGTTGTACAATGGA_23mer_v4PAMscoreNA	155
Negative_NA_GCGGCTCCGGTAGCATGACTAG_22mer_v4PAMscoreNA	190
Negative_NA_GCGGCTCTACTTGCAATGT_19mer_v4PAMscoreNA	218
Negative_NA_GCGGCTGCCGCTTAGGAGGA_20mer_v4PAMscoreNA	92
Negative_NA_GCGGCTTATGGAATAA_16mer_v4PAMscoreNA	0
Negative_NA_GCGGCTTGGAGTCCTTAGGAC_21mer_v4PAMscoreNA	0
Negative_NA_GCGGGATTTCTGTAAGTATC_20mer_v4PAMscoreNA	363
Negative_NA_GCGGGCAAATATAGGCCTAAC_21mer_v4PAMscoreNA	470
Negative_NA_GCGGGCCACGTTACTGTTAGCT_22mer_v4PAMscoreNA	4600
Negative_NA_GCGGGCCCTCAAGAGTAAAGAGA_23mer_v4PAMscoreNA	185
Negative_NA_GCGGGCCCTCAAGAGTAAAGAG_22mer_v4PAMscoreNA	25
Negative_NA_GCGGGCTAATACTTA_15mer_v4PAMscoreNA	7
Negative_NA_GCGGGCTATCATAGTGAA_18mer_v4PAMscoreNA	205
Negative_NA_GCGGGTCTGATTCTAATCGAA_21mer_v4PAMscoreNA	217
Negative_NA_GCGGGTGCCCGCCTAAGTCCCAT_23mer_v4PAMscoreNA	367
Negative_NA_GCGGGTGTATAAGTGCTCC_19mer_v4PAMscoreNA	97
Negative_NA_GCGGGTTATACAAATC_16mer_v4PAMscoreNA	82
Negative_NA_GCGGTCGAAGTATTATCACA_20mer_v4PAMscoreNA	323
Negative_NA_GCGGTCGATGACATGTGAGGAT_22mer_v4PAMscoreNA	114
Negative_NA_GCGGTCGTTTCACTAAATAG_20mer_v4PAMscoreNA	322
Negative_NA_GCGGTGCGAATACTAGCGTG_20mer_v4PAMscoreNA	375
Negative_NA_GCGGTTACACTCCAGTTTACC_21mer_v4PAMscoreNA	250
Negative_NA_GCGGTTCAGGAGTGTGTCCCTC_22mer_v4PAMscoreNA	402
Negative_NA_GCGGTTCCCGCTCTAGTGGCTA_22mer_v4PAMscoreNA	1171
Negative_NA_GCGGTTGCCGTAAGACTGTA_20mer_v4PAMscoreNA	142
Negative_NA_GCGGTTGCGTACCTAAATTCT_21mer_v4PAMscoreNA	471
Negative_NA_GCGTACCCGCCACGTATCCTTCA_23mer_v4PAMscoreNA	309
Negative_NA_GCGTACCTAAATTCT_15mer_v4PAMscoreNA	19
Negative_NA_GCGTACTATTAAGCGT_16mer_v4PAMscoreNA	12
Negative_NA_GCGTATAGTATAGTGC_16mer_v4PAMscoreNA	18
Negative_NA_GCGTATATGACATGAG_16mer_v4PAMscoreNA	9
Negative_NA_GCGTCATCCCTAGTAGACTGGT_22mer_v4PAMscoreNA	1430
Negative_NA_GCGTCATCTCTCCCTTGTAAA_21mer_v4PAMscoreNA	354
Negative_NA_GCGTCATGGTTCGTACGATA_20mer_v4PAMscoreNA	269
Negative_NA_GCGTCCCAGCGATACAGTCTAAT_23mer_v4PAMscoreNA	268
Negative_NA_GCGTCCCGAGCATCCCTCTT_20mer_v4PAMscoreNA	398
Negative_NA_GCGTCCGGAATATTACTTGTAT_22mer_v4PAMscoreNA	270
Negative_NA_GCGTCGTCGCACTAAGTTACCA_22mer_v4PAMscoreNA	462
Negative_NA_GCGTCGTGGTTAGAGGCTAAC_21mer_v4PAMscoreNA	241
Negative_NA_GCGTGCAGGTATTATGC_17mer_v4PAMscoreNA	292
Negative_NA_GCGTGCCAACCTATATGATACC_22mer_v4PAMscoreNA	1243
Negative_NA_GCGTGCGAGTGATAAGTTAT_20mer_v4PAMscoreNA	463
Negative_NA_GCGTGGAACTCTCACTCAAT_20mer_v4PAMscoreNA	265
Negative_NA_GCGTGGGCCCTTTCTGTCTA_20mer_v4PAMscoreNA	364
Negative_NA_GCGTGTAGACTTAGTTATGAGG_22mer_v4PAMscoreNA	241
Negative_NA_GCGTGTAGACTTAGTTATGAG_21mer_v4PAMscoreNA	2475
Negative_NA_GCGTGTAGCAGCTACTTAGAACA_23mer_v4PAMscoreNA	626
Negative_NA_GCGTGTCCCAGACGTAAGAAG_21mer_v4PAMscoreNA	607
Negative_NA_GCGTTACACTCTAGCTCTAT_20mer_v4PAMscoreNA	327
Negative_NA_GCGTTCACCGTTATCCTAGAGG_22mer_v4PAMscoreNA	1000
Negative_NA_GCGTTCGCAAGGTTAGTACC_20mer_v4PAMscoreNA	267
Negative_NA_GCGTTGGGATAAACTCTGATC_21mer_v4PAMscoreNA	673
Negative_NA_GCGTTGGTCTGATAAT_16mer_v4PAMscoreNA	30
Negative_NA_GCGTTTGGGCCTAGTCTGCTA_21mer_v4PAMscoreNA	248
Negative_NA_GCTAACACCGGAGCTTGTAATCTA_24mer_v4PAMscoreNA	1651
Negative_NA_GCTAAGGCTCAAACTGTAGAGG_22mer_v4PAMscoreNA	315
Negative_NA_GCTAAGTCGCGGACTGTACAGTC_23mer_v4PAMscoreNA	184
Negative_NA_GCTACAGATACTAGGATTGTAGCA_24mer_v4PAMscoreNA	2880
Negative_NA_GCTACCACAAGATAGCTCTGA_21mer_v4PAMscoreNA	408
Negative_NA_GCTAGACTGACGCCAGATGTAAGT_24mer_v4PAMscoreNA	279
Negative_NA_GCTAGCCGACATAGGAAGAG_20mer_v4PAMscoreNA	347
Negative_NA_GCTAGCGACGTAATCTTACCC_21mer_v4PAMscoreNA	2101
Negative_NA_GCTAGCGCCAGGCTAGAGGGCAGA_24mer_v4PAMscoreNA	36800
Negative_NA_GCTAGGAAGAATGGTACATTC_21mer_v4PAMscoreNA	1843
Negative_NA_GCTAGGAGTGTTAAGGTGGCT_21mer_v4PAMscoreNA	395
Negative_NA_GCTAGGCCACTTAGAGCTTTGC_22mer_v4PAMscoreNA	3280
Negative_NA_GCTAGGGAGTTGTCTTAACAAA_22mer_v4PAMscoreNA	395
Negative_NA_GCTAGTCAGGCGTCCTTTAAACT_23mer_v4PAMscoreNA	203
Negative_NA_GCTATCTCCTTAGACTACACG_21mer_v4PAMscoreNA	225
Negative_NA_GCTATGCGCATGTGAGAACTAAG_23mer_v4PAMscoreNA	143
Negative_NA_GCTATGCGCATGTGAGAACTAA_22mer_v4PAMscoreNA	256
Negative_NA_GCTATGCGCGTTCATTAGGCTAGA_24mer_v4PAMscoreNA	292
Negative_NA_GCTATTGAGGCAAGTCTA_18mer_v4PAMscoreNA	458
Negative_NA_GCTATTGTTCGTAACCTAATGC_22mer_v4PAMscoreNA	1765
Negative_NA_GCTCACGTGCTAATCTCCTATTCT_24mer_v4PAMscoreNA	193
Negative_NA_GCTCACTCGTCCCTAGG_17mer_v4PAMscoreNA	421
Negative_NA_GCTCAGGACGATAACTGTAGAC_22mer_v4PAMscoreNA	709
Negative_NA_GCTCAGGAGGCAAATGCAGAGG_22mer_v4PAMscoreNA	1118
Negative_NA_GCTCAGGGACTTATCACA_18mer_v4PAMscoreNA	425
Negative_NA_GCTCAGGGCGATCGGGTAACAT_22mer_v4PAMscoreNA	360
Negative_NA_GCTCAGGTTATAAGA_15mer_v4PAMscoreNA	0
Negative_NA_GCTCAGTGGCTTCTATCCTAAA_22mer_v4PAMscoreNA	219
Negative_NA_GCTCCACGCCGCGGCTACACTAAA_24mer_v4PAMscoreNA	144
Negative_NA_GCTCCATGCAAGGCTGAGTTT_21mer_v4PAMscoreNA	257
Negative_NA_GCTCCCATGAATTGAAAGGG_20mer_v4PAMscoreNA	342
Negative_NA_GCTCCCGCTTCGACAGGGTAATAA_24mer_v4PAMscoreNA	3911
Negative_NA_GCTCCCGGCCTCATATCTCATAAT_24mer_v4PAMscoreNA	217
Negative_NA_GCTCCCGGTTGTACAATGGA_20mer_v4PAMscoreNA	190
Negative_NA_GCTCCGGCTAGACTGATAAA_20mer_v4PAMscoreNA	148
Negative_NA_GCTCCTCGCGACTAGAGTAAAG_22mer_v4PAMscoreNA	242
Negative_NA_GCTCGCACGAGAATTAATTAG_21mer_v4PAMscoreNA	341
Negative_NA_GCTCGCACTATTAAGCGT_18mer_v4PAMscoreNA	490
Negative_NA_GCTCGCATCAACTAGCTTGCTA_22mer_v4PAMscoreNA	203
Negative_NA_GCTCGCCCGCAGATATTTAGG_21mer_v4PAMscoreNA	2861
Negative_NA_GCTCGCCTACCTTTCA_16mer_v4PAMscoreNA	423
Negative_NA_GCTCGCTGGGTAGCATTCCACT_22mer_v4PAMscoreNA	135
Negative_NA_GCTCGGACATGCGCTAATAGT_21mer_v4PAMscoreNA	277
Negative_NA_GCTCGGCAATTCCTCCGCTAAA_22mer_v4PAMscoreNA	3946
Negative_NA_GCTCGGCATAAACTAGCGTT_20mer_v4PAMscoreNA	555
Negative_NA_GCTCGGTCGATTTAGACTTGGAC_23mer_v4PAMscoreNA	1650
Negative_NA_GCTCGTGATGATAACT_16mer_v4PAMscoreNA	162
Negative_NA_GCTCGTGCCCTTAGCCTATA_20mer_v4PAMscoreNA	261
Negative_NA_GCTCGTGGGTAGGATATTACA_21mer_v4PAMscoreNA	776
Negative_NA_GCTCGTTCCACCTAATA_17mer_v4PAMscoreNA	170
Negative_NA_GCTCTACCACTTGTATA_17mer_v4PAMscoreNA	17
Negative_NA_GCTCTACTTGCAATGT_16mer_v4PAMscoreNA	31
Negative_NA_GCTCTATACGGAGAGTT_17mer_v4PAMscoreNA	32
Negative_NA_GCTCTCCAATACTCTCAATGTT_22mer_v4PAMscoreNA	914
Negative_NA_GCTCTCGGCGCCTTAAGAGTA_21mer_v4PAMscoreNA	1072
Negative_NA_GCTCTGCCCTGTTCCTTTCAA_21mer_v4PAMscoreNA	242
Negative_NA_GCTCTGCGGTGCGTATACTCCT_22mer_v4PAMscoreNA	125
Negative_NA_GCTCTTCAATGTTAGCCTCT_20mer_v4PAMscoreNA	173
Negative_NA_GCTGAAGGGTACTCCTCTGAGT_22mer_v4PAMscoreNA	1400
Negative_NA_GCTGAGGCGCACTTCCCTACTC_22mer_v4PAMscoreNA	204
Negative_NA_GCTGATACTCCCTCCATAACT_21mer_v4PAMscoreNA	339
Negative_NA_GCTGATCAGTGTATAATAGGAG_22mer_v4PAMscoreNA	166
Negative_NA_GCTGCAAGGAAGGTAGTAACTTAG_24mer_v4PAMscoreNA	2644
Negative_NA_GCTGCATGTCCTATCTAGCATA_22mer_v4PAMscoreNA	364
Negative_NA_GCTGCATGTCCTATCTAGCAT_21mer_v4PAMscoreNA	904
Negative_NA_GCTGCCAGTAAATTACATTG_20mer_v4PAMscoreNA	180
Negative_NA_GCTGCCCACAACTTTGTAACTC_22mer_v4PAMscoreNA	1300
Negative_NA_GCTGCCCACAACTTTGTAACT_21mer_v4PAMscoreNA	136
Negative_NA_GCTGCCGCTTAGGAGGA_17mer_v4PAMscoreNA	430
Negative_NA_GCTGCCGTGTAGTCTAAGGAGATA_24mer_v4PAMscoreNA	806
Negative_NA_GCTGCCTCCGATTCAGTCTCT_21mer_v4PAMscoreNA	15991
Negative_NA_GCTGCCTCTAATTAGGAGG_19mer_v4PAMscoreNA	140
Negative_NA_GCTGCGCATGCTACAAGAGACAT_23mer_v4PAMscoreNA	714
Negative_NA_GCTGCGCGGCCCTCTCTTGCTA_22mer_v4PAMscoreNA	468
Negative_NA_GCTGCTGGTAAAGTTACTAC_20mer_v4PAMscoreNA	200
Negative_NA_GCTGCTTGCGAGCATGTACCTTAC_24mer_v4PAMscoreNA	776
Negative_NA_GCTGGAGTATATCCCAT_17mer_v4PAMscoreNA	72
Negative_NA_GCTGGCCGTGCGCTTCTAAGTTA_23mer_v4PAMscoreNA	301
Negative_NA_GCTGGCCTAGAGTGTATGATGA_22mer_v4PAMscoreNA	144
Negative_NA_GCTGGCGAGGCCCGAACTA_19mer_v4PAMscoreNA	296
Negative_NA_GCTGGCTCGTTCCACCTAATA_21mer_v4PAMscoreNA	1295
Negative_NA_GCTGGCTGTACTCTGCATAACT_22mer_v4PAMscoreNA	131
Negative_NA_GCTGGGCGCGTGTAGGGCTAAT_22mer_v4PAMscoreNA	662
Negative_NA_GCTGGGCTGGAGTATATCCCAT_22mer_v4PAMscoreNA	194
Negative_NA_GCTGGGTGGTCCTAACTAGCCTC_23mer_v4PAMscoreNA	718
Negative_NA_GCTGTAGGTAGAGTCT_16mer_v4PAMscoreNA	90
Negative_NA_GCTGTCTGCTCTCTCCTAGATAGT_24mer_v4PAMscoreNA	2038
Negative_NA_GCTGTCTTGTTCCAAGTTACGCTT_24mer_v4PAMscoreNA	178
Negative_NA_GCTGTGGGAAGAAGGTAGTCTGTC_24mer_v4PAMscoreNA	814
Negative_NA_GCTGTGTGTGGAGGGTTAAGTAG_23mer_v4PAMscoreNA	902
Negative_NA_GCTGTTCCAGCTAACA_16mer_v4PAMscoreNA	45
Negative_NA_GCTGTTGTAGACCCATGTCTCTAG_24mer_v4PAMscoreNA	3785
Negative_NA_GCTTCACCAGGGTACGTCT_19mer_v4PAMscoreNA	183
Negative_NA_GCTTCCTTGCCCAATAATCTCCCT_24mer_v4PAMscoreNA	576
Negative_NA_GCTTCGTGCCGCTATTCTTACG_22mer_v4PAMscoreNA	565
Negative_NA_GCTTGCCGAAATTAGGCCCAAG_22mer_v4PAMscoreNA	355
Negative_NA_GCTTGCGAGCATGTACCTTAC_21mer_v4PAMscoreNA	147
Negative_NA_GCTTGGGCTGTATACAAGGG_20mer_v4PAMscoreNA	215
Negative_NA_GCTTGTACGACTTTACTCCT_20mer_v4PAMscoreNA	415
Negative_NA_GCTTGTAGGATACCTTA_17mer_v4PAMscoreNA	28
Negative_NA_GCTTGTGGGTTCTGCTCTAAC_21mer_v4PAMscoreNA	2716
Negative_NA_GGAAACCCTAATGGAATATG_20mer_v4PAMscoreNA	389
Negative_NA_GGAAACGAGGACTTCTTAGAAA_22mer_v4PAMscoreNA	324
Negative_NA_GGAAAGCGACAATTTAAGAGC_21mer_v4PAMscoreNA	491
Negative_NA_GGAAAGCGACAATTTAAGAG_20mer_v4PAMscoreNA	188
Negative_NA_GGAACACCCGAGAGGATGCTCC_22mer_v4PAMscoreNA	1023
Negative_NA_GGAACCCGTTTCCTATAGGT_20mer_v4PAMscoreNA	331
Negative_NA_GGAACGAAGGTATGCTAT_18mer_v4PAMscoreNA	240
Negative_NA_GGAACGCGGCTTTATCTCATTC_22mer_v4PAMscoreNA	559
Negative_NA_GGAACTCCTCTTGTTTAGTTC_21mer_v4PAMscoreNA	411
Negative_NA_GGAAGAAGGTAGTCTGTC_18mer_v4PAMscoreNA	342
Negative_NA_GGAAGGAAACTATGCCAT_18mer_v4PAMscoreNA	184
Negative_NA_GGAAGGGAGTAGAACTCTTAT_21mer_v4PAMscoreNA	183
Negative_NA_GGAAGGGTGTCTGAATCCTA_20mer_v4PAMscoreNA	437
Negative_NA_GGAAGGTAGTAACTTAG_17mer_v4PAMscoreNA	3
Negative_NA_GGAAGTTACACTCAGG_16mer_v4PAMscoreNA	23
Negative_NA_GGACAACGTGAGTAGGAGACTT_22mer_v4PAMscoreNA	337
Negative_NA_GGACATAGGGTACTATGGGTCT_22mer_v4PAMscoreNA	700
Negative_NA_GGACCACGAATCCGTGTAAG_20mer_v4PAMscoreNA	406
Negative_NA_GGACCCACCCTTTAAGTCTAC_21mer_v4PAMscoreNA	254
Negative_NA_GGACCCTTTGTGAGCTAGA_19mer_v4PAMscoreNA	431
Negative_NA_GGACCGACGCGTAATTTCTG_20mer_v4PAMscoreNA	397
Negative_NA_GGACCGCCCGACTTAATAACAG_22mer_v4PAMscoreNA	262
Negative_NA_GGACCTCCCATGAGACATAG_20mer_v4PAMscoreNA	177
Negative_NA_GGACCTGTGCTCTTAGTCC_19mer_v4PAMscoreNA	335
Negative_NA_GGACGATAACTGTAGAC_17mer_v4PAMscoreNA	108
Negative_NA_GGACGCAGAATTAGTACAATC_21mer_v4PAMscoreNA	301
Negative_NA_GGACGCAGCCCTAAGTAATAT_21mer_v4PAMscoreNA	291
Negative_NA_GGACGCTGGGTACATTTCTGAC_22mer_v4PAMscoreNA	887
Negative_NA_GGACGCTTCGAGCTGATAATA_21mer_v4PAMscoreNA	452
Negative_NA_GGACGGAGCGCTTAACTCTCA_21mer_v4PAMscoreNA	628
Negative_NA_GGACGGCCCGGTGTAATTTAC_21mer_v4PAMscoreNA	1890
Negative_NA_GGACGGGCCTGAGGCGTGTAAT_22mer_v4PAMscoreNA	283
Negative_NA_GGACGGGCGGTTTAGGAGAAT_21mer_v4PAMscoreNA	254
Negative_NA_GGACGGTGACATTTACGGACTT_22mer_v4PAMscoreNA	633
Negative_NA_GGACTAATAACACTCG_16mer_v4PAMscoreNA	21
Negative_NA_GGACTATGTATAACGCTAGG_20mer_v4PAMscoreNA	158
Negative_NA_GGACTGACTTACCTTGAGTC_20mer_v4PAMscoreNA	334
Negative_NA_GGACTGCTCATTCGCCTGTA_20mer_v4PAMscoreNA	490
Negative_NA_GGACTTGTAGTAAGTAGTCA_20mer_v4PAMscoreNA	360
Negative_NA_GGAGAGCGGGCTAATACTTA_20mer_v4PAMscoreNA	259
Negative_NA_GGAGCCGACGGTCCTAATTAGC_22mer_v4PAMscoreNA	343
Negative_NA_GGAGCGCCTGTCTGAGGTAT_20mer_v4PAMscoreNA	253
Negative_NA_GGAGCGCTGTTCCAGCTAACA_21mer_v4PAMscoreNA	528
Negative_NA_GGAGCGGGTTATACAAATC_19mer_v4PAMscoreNA	174
Negative_NA_GGAGCTTTGTACCAAT_16mer_v4PAMscoreNA	34
Negative_NA_GGAGGCAAATGCAGAGG_17mer_v4PAMscoreNA	171
Negative_NA_GGAGGCCCTGCTCTAACCTTA_21mer_v4PAMscoreNA	925
Negative_NA_GGAGGCCTTAGCGACATTAG_20mer_v4PAMscoreNA	259
Negative_NA_GGAGGGTCTCTAATGAAGTG_20mer_v4PAMscoreNA	608
Negative_NA_GGAGGTTAACAGATAACC_18mer_v4PAMscoreNA	116
Negative_NA_GGAGTGTTAAGGTGGCT_17mer_v4PAMscoreNA	300
Negative_NA_GGATCCCGGGTGTATACTCTC_21mer_v4PAMscoreNA	897
Negative_NA_GGATGCGACTAATTAGACAAG_21mer_v4PAMscoreNA	286
Negative_NA_GGATTATCCGGTGTAAGCTAGA_22mer_v4PAMscoreNA	3440
Negative_NA_GGATTCACTCACAAAGTAGA_20mer_v4PAMscoreNA	493
Negative_NA_GGATTGCAGACATTAGGTCTC_21mer_v4PAMscoreNA	790
Negative_NA_GGCAACCATAACACACATG_19mer_v4PAMscoreNA	436
Negative_NA_GGCAACGTCTAGTATGTCCG_20mer_v4PAMscoreNA	255
Negative_NA_GGCAAGCCAATGTGTCTCT_19mer_v4PAMscoreNA	378
Negative_NA_GGCAAGGGTGTTAAAGTATAG_21mer_v4PAMscoreNA	693
Negative_NA_GGCAAGGTCGTCTACGATAAT_21mer_v4PAMscoreNA	2779
Negative_NA_GGCAATTACGTACTCTAATGGC_22mer_v4PAMscoreNA	141
Negative_NA_GGCAATTCCTCCGCTAAA_18mer_v4PAMscoreNA	294
Negative_NA_GGCACGAGGCAGTCTATCATAG_22mer_v4PAMscoreNA	262
Negative_NA_GGCACGCCAGTAGTAAGGCAA_21mer_v4PAMscoreNA	87
Negative_NA_GGCACGGTGTATAATTAGGCC_21mer_v4PAMscoreNA	395
Negative_NA_GGCACTCGTGTCAGGTCTAA_20mer_v4PAMscoreNA	230
Negative_NA_GGCAGCAGGGTATAATTCCTC_21mer_v4PAMscoreNA	508
Negative_NA_GGCAGGTCATTGTTAGTGAG_20mer_v4PAMscoreNA	431
Negative_NA_GGCAGTCGCGACTTAAAGAGGT_22mer_v4PAMscoreNA	1950
Negative_NA_GGCATCCACATAGTACC_17mer_v4PAMscoreNA	139
Negative_NA_GGCATGCGTTCTCTGTAATAC_21mer_v4PAMscoreNA	301
Negative_NA_GGCATTGCAGTGACTGAATA_20mer_v4PAMscoreNA	823
Negative_NA_GGCCAAGATTACTATAACAG_20mer_v4PAMscoreNA	285
Negative_NA_GGCCACCAAGACTTAAAG_18mer_v4PAMscoreNA	280
Negative_NA_GGCCACGTCTTGTTACCAGAGA_22mer_v4PAMscoreNA	232
Negative_NA_GGCCACGTTACTGTTAGCT_19mer_v4PAMscoreNA	364
Negative_NA_GGCCACTATATTGTGCGTAA_20mer_v4PAMscoreNA	249
Negative_NA_GGCCAGCATTAACTTGCCAG_20mer_v4PAMscoreNA	274
Negative_NA_GGCCCACTCGCTAACAACCTAC_22mer_v4PAMscoreNA	2291
Negative_NA_GGCCCAGGCTTACTATGTCA_20mer_v4PAMscoreNA	240
Negative_NA_GGCCCGCGAACACTGTTTGGAG_22mer_v4PAMscoreNA	939
Negative_NA_GGCCCGCTCGGCGTATTGTTAG_22mer_v4PAMscoreNA	480
Negative_NA_GGCCCGGCAGCATAACATTCTC_22mer_v4PAMscoreNA	311
Negative_NA_GGCCCGTAAGTCTTAC_16mer_v4PAMscoreNA	221
Negative_NA_GGCCCGTATCTTGTTTACATG_21mer_v4PAMscoreNA	378
Negative_NA_GGCCCGTCCGCCTTAATGTAT_21mer_v4PAMscoreNA	223
Negative_NA_GGCCCGTGAGTAAGTCAGTGGC_22mer_v4PAMscoreNA	711
Negative_NA_GGCCCTACATAAGGTT_16mer_v4PAMscoreNA	53
Negative_NA_GGCCCTCAAGAGTAAAGAGA_20mer_v4PAMscoreNA	329
Negative_NA_GGCCCTCAAGAGTAAAGAG_19mer_v4PAMscoreNA	287
Negative_NA_GGCCCTGGGAACGTGTAAATA_21mer_v4PAMscoreNA	1441
Negative_NA_GGCCCTTGTGATGAGAAT_18mer_v4PAMscoreNA	436
Negative_NA_GGCCCTTTCTGTCTA_15mer_v4PAMscoreNA	41
Negative_NA_GGCCGCCGTTTGGTATAAAC_20mer_v4PAMscoreNA	184
Negative_NA_GGCCGCGGGTACAGTCTTTCA_21mer_v4PAMscoreNA	479
Negative_NA_GGCCGCTATTGAGGCAAGTCTA_22mer_v4PAMscoreNA	272
Negative_NA_GGCCGCTGGTGAGGATAGTCT_21mer_v4PAMscoreNA	280
Negative_NA_GGCCGGACAGCAGAGTTAAA_20mer_v4PAMscoreNA	193
Negative_NA_GGCCGGATCCCTGCTTTA_18mer_v4PAMscoreNA	365
Negative_NA_GGCCGGCGGAGCGAAACTAA_20mer_v4PAMscoreNA	292
Negative_NA_GGCCGGCGGGTCATACGATATA_22mer_v4PAMscoreNA	1314
Negative_NA_GGCCGGCGTCCTATGAGTCA_20mer_v4PAMscoreNA	394
Negative_NA_GGCCGGGCGTAAGGCTTTATT_21mer_v4PAMscoreNA	548
Negative_NA_GGCCGTAACAATTCTG_16mer_v4PAMscoreNA	458
Negative_NA_GGCCGTGCACTATAAACAAGGC_22mer_v4PAMscoreNA	320
Negative_NA_GGCCGTGCAGAAACATAGTA_20mer_v4PAMscoreNA	177
Negative_NA_GGCCGTGCGCTTCTAAGTTA_20mer_v4PAMscoreNA	543
Negative_NA_GGCCGTTGGTGATTAAATAC_20mer_v4PAMscoreNA	273
Negative_NA_GGCCTACAATCCGGTA_16mer_v4PAMscoreNA	414
Negative_NA_GGCCTAGGAGAGCTAAA_17mer_v4PAMscoreNA	239
Negative_NA_GGCCTCCTAAGGGTACTT_18mer_v4PAMscoreNA	92
Negative_NA_GGCCTCGGATCTAGAATACGG_21mer_v4PAMscoreNA	287
Negative_NA_GGCCTCGGCGATACTAGGTAA_21mer_v4PAMscoreNA	739
Negative_NA_GGCCTGGCGAAGGGAAGTGACA_22mer_v4PAMscoreNA	797
Negative_NA_GGCCTTCGTTATTCTAAAGGT_21mer_v4PAMscoreNA	1131
Negative_NA_GGCCTTCGTTATTCTAAAGG_20mer_v4PAMscoreNA	351
Negative_NA_GGCGAACTTTACGAAAGAA_19mer_v4PAMscoreNA	256
Negative_NA_GGCGAAGGAGGTAAACCTTA_20mer_v4PAMscoreNA	28
Negative_NA_GGCGAAGGGAAGTGACA_17mer_v4PAMscoreNA	0
Negative_NA_GGCGAAGGTGCATAATAAATCC_22mer_v4PAMscoreNA	104
Negative_NA_GGCGACATCGGTTAATGATAG_21mer_v4PAMscoreNA	688
Negative_NA_GGCGACCTAACTTGAGAG_18mer_v4PAMscoreNA	272
Negative_NA_GGCGACTCAAGTAAG_15mer_v4PAMscoreNA	44
Negative_NA_GGCGACTTCTAGTCTACAAATA_22mer_v4PAMscoreNA	241
Negative_NA_GGCGATGCGTTGGTCTGATAAT_22mer_v4PAMscoreNA	269
Negative_NA_GGCGATTCGATCGAAACCTTAC_22mer_v4PAMscoreNA	157
Negative_NA_GGCGATTCTAACTCCCTAA_19mer_v4PAMscoreNA	476
Negative_NA_GGCGATTCTAACTCCCTA_18mer_v4PAMscoreNA	430
Negative_NA_GGCGATTGTCATACGTAGAA_20mer_v4PAMscoreNA	148
Negative_NA_GGCGCACAGGAACATAACCATA_22mer_v4PAMscoreNA	303
Negative_NA_GGCGCATAAATCTAA_15mer_v4PAMscoreNA	35
Negative_NA_GGCGCATGAGTGCCTAGTGTA_21mer_v4PAMscoreNA	636
Negative_NA_GGCGCCAAGCTGTTTAAGCCTC_22mer_v4PAMscoreNA	786
Negative_NA_GGCGCCCTCATTTATACACT_20mer_v4PAMscoreNA	178
Negative_NA_GGCGCCGACCTCTTACATAC_20mer_v4PAMscoreNA	223
Negative_NA_GGCGCCGTATAATGTGGG_18mer_v4PAMscoreNA	205
Negative_NA_GGCGCCGTATAATGTGG_17mer_v4PAMscoreNA	240
Negative_NA_GGCGCCTTTAAATCGACA_18mer_v4PAMscoreNA	97
Negative_NA_GGCGCGAGCTATAGCAGTAT_20mer_v4PAMscoreNA	449
Negative_NA_GGCGCGGTTTATTGTGAATG_20mer_v4PAMscoreNA	349
Negative_NA_GGCGCGTAGAATCATTACGGA_21mer_v4PAMscoreNA	160
Negative_NA_GGCGCTCACTCGTCCCTAGG_20mer_v4PAMscoreNA	693
Negative_NA_GGCGCTCTATACGGAGAGTT_20mer_v4PAMscoreNA	462
Negative_NA_GGCGCTGCTCGGGTCTAGTATG_22mer_v4PAMscoreNA	200
Negative_NA_GGCGGAAGGAAACTATGCCAT_21mer_v4PAMscoreNA	53
Negative_NA_GGCGGCGGGTTAATTCCTATA_21mer_v4PAMscoreNA	175
Negative_NA_GGCGGGCTATCATAGTGAA_19mer_v4PAMscoreNA	551
Negative_NA_GGCGGGTCTGATTCTAATCGAA_22mer_v4PAMscoreNA	650
Negative_NA_GGCGGTGCGAATACTAGCGTG_21mer_v4PAMscoreNA	649
Negative_NA_GGCGGTTGCGTACCTAAATTCT_22mer_v4PAMscoreNA	1149
Negative_NA_GGCGTAGAAAGGAGTA_16mer_v4PAMscoreNA	3
Negative_NA_GGCGTATATGACATGAG_17mer_v4PAMscoreNA	149
Negative_NA_GGCGTCATGGTTCGTACGATA_21mer_v4PAMscoreNA	254
Negative_NA_GGCGTCCTTTAAACT_15mer_v4PAMscoreNA	10
Negative_NA_GGCGTCGTGGTTAGAGGCTAAC_22mer_v4PAMscoreNA	310
Negative_NA_GGCGTGGAACTCTCACTCAAT_21mer_v4PAMscoreNA	635
Negative_NA_GGCGTGTAGACTTAGTTATGAG_22mer_v4PAMscoreNA	594
Negative_NA_GGCGTTTGGGCCTAGTCTGCTA_22mer_v4PAMscoreNA	499
Negative_NA_GGCTAAGCTCTAACT_15mer_v4PAMscoreNA	39
Negative_NA_GGCTACAAAGGACTAA_16mer_v4PAMscoreNA	62
Negative_NA_GGCTAGCCGACATAGGAAGAG_21mer_v4PAMscoreNA	505
Negative_NA_GGCTAGGAGTGTTAAGGTGGCT_22mer_v4PAMscoreNA	320
Negative_NA_GGCTATCTCGAGTTATTAGA_20mer_v4PAMscoreNA	436
Negative_NA_GGCTCCAATTATTAGG_16mer_v4PAMscoreNA	72
Negative_NA_GGCTCCCGGTTGTACAATGGA_21mer_v4PAMscoreNA	133
Negative_NA_GGCTCCGGCTAGACTGATAAA_21mer_v4PAMscoreNA	523
Negative_NA_GGCTCCGGTAGCATGACTAG_20mer_v4PAMscoreNA	337
Negative_NA_GGCTCGCACGAGAATTAATTAG_22mer_v4PAMscoreNA	730
Negative_NA_GGCTCGGACATGCGCTAATAGT_22mer_v4PAMscoreNA	387
Negative_NA_GGCTCGGCATAAACTAGCGTT_21mer_v4PAMscoreNA	402
Negative_NA_GGCTCGTGATGATAACT_17mer_v4PAMscoreNA	151
Negative_NA_GGCTCGTGCCCTTAGCCTATA_21mer_v4PAMscoreNA	850
Negative_NA_GGCTCGTTCCACCTAATA_18mer_v4PAMscoreNA	166
Negative_NA_GGCTCTACCACTTGTATA_18mer_v4PAMscoreNA	493
Negative_NA_GGCTCTACTTGCAATGT_17mer_v4PAMscoreNA	328
Negative_NA_GGCTCTTCAATGTTAGCCTCT_21mer_v4PAMscoreNA	403
Negative_NA_GGCTGATACTCCCTCCATAACT_22mer_v4PAMscoreNA	1786
Negative_NA_GGCTGCCGCTTAGGAGGA_18mer_v4PAMscoreNA	713
Negative_NA_GGCTGGAGTATATCCCAT_18mer_v4PAMscoreNA	370
Negative_NA_GGCTGGCTCGTTCCACCTAATA_22mer_v4PAMscoreNA	504
Negative_NA_GGCTGTAGGTAGAGTCT_17mer_v4PAMscoreNA	227
Negative_NA_GGCTGTGGCCCTCATGAGAG_20mer_v4PAMscoreNA	541
Negative_NA_GGCTTGTACGACTTTACTCCT_21mer_v4PAMscoreNA	657
Negative_NA_GGCTTGTACGACTTTACTCC_20mer_v4PAMscoreNA	283
Negative_NA_GGCTTGTAGGATACCTTA_18mer_v4PAMscoreNA	135
Negative_NA_GGCTTTAGAGGCTGTAATATAC_22mer_v4PAMscoreNA	332
Negative_NA_GGGAAAGCGACAATTTAAGAGC_22mer_v4PAMscoreNA	206
Negative_NA_GGGAAAGCGACAATTTAAGAG_21mer_v4PAMscoreNA	335
Negative_NA_GGGAACGATTAGTCCTTCCC_20mer_v4PAMscoreNA	264
Negative_NA_GGGAACTCCTCTTGTTTAGTTC_22mer_v4PAMscoreNA	2900
Negative_NA_GGGAAGAAGGTAGTCTGTC_19mer_v4PAMscoreNA	307
Negative_NA_GGGACAGCAAGGAAATTGAA_20mer_v4PAMscoreNA	182
Negative_NA_GGGACCACGAATCCGTGTAAG_21mer_v4PAMscoreNA	435
Negative_NA_GGGACCCACCCTTTAAGTCTAC_22mer_v4PAMscoreNA	161
Negative_NA_GGGACCTCCCATGAGACATAG_21mer_v4PAMscoreNA	297
Negative_NA_GGGACCTGTGCTCTTAGTCC_20mer_v4PAMscoreNA	331
Negative_NA_GGGACGCAGAATTAGTACAATC_22mer_v4PAMscoreNA	259
Negative_NA_GGGACGCGTCTGTTA_15mer_v4PAMscoreNA	215
Negative_NA_GGGACGGAGCGCTTAACTCTCA_22mer_v4PAMscoreNA	36213
Negative_NA_GGGAGCCATCCCATATAGGG_20mer_v4PAMscoreNA	536
Negative_NA_GGGAGGGTCTCTAATGAAGTG_21mer_v4PAMscoreNA	722
Negative_NA_GGGATAAACTCTGATC_16mer_v4PAMscoreNA	0
Negative_NA_GGGATGCGACTAATTAGACAAG_22mer_v4PAMscoreNA	121
Negative_NA_GGGCAACCATAACACACATG_20mer_v4PAMscoreNA	241
Negative_NA_GGGCAACGTCTAGTATGTCCG_21mer_v4PAMscoreNA	148
Negative_NA_GGGCACGCCAGTAGTAAGGCAA_22mer_v4PAMscoreNA	145
Negative_NA_GGGCACGGTGTATAATTAGGCC_22mer_v4PAMscoreNA	631
Negative_NA_GGGCATGGTTCAGATACCTA_20mer_v4PAMscoreNA	317
Negative_NA_GGGCATTCTGGAGACTCTACA_21mer_v4PAMscoreNA	175
Negative_NA_GGGCCACGTTACTGTTAGCT_20mer_v4PAMscoreNA	609
Negative_NA_GGGCCAGTGTAGTATCTAGG_20mer_v4PAMscoreNA	387
Negative_NA_GGGCCCGTATCTTGTTTACATG_22mer_v4PAMscoreNA	516
Negative_NA_GGGCCCGTCCGCCTTAATGTAT_22mer_v4PAMscoreNA	545
Negative_NA_GGGCCCTCAAGAGTAAAGAGA_21mer_v4PAMscoreNA	224
Negative_NA_GGGCCCTCAAGAGTAAAGAG_20mer_v4PAMscoreNA	208
Negative_NA_GGGCCCTGGGAACGTGTAAATA_22mer_v4PAMscoreNA	2893
Negative_NA_GGGCCCTTTCTGTCTA_16mer_v4PAMscoreNA	262
Negative_NA_GGGCCGATCCTTTACATATG_20mer_v4PAMscoreNA	501
Negative_NA_GGGCCGGACAGCAGAGTTAAA_21mer_v4PAMscoreNA	130
Negative_NA_GGGCCTAGGAGAGCTAAA_18mer_v4PAMscoreNA	242
Negative_NA_GGGCCTCGCTCTGTAATAAA_20mer_v4PAMscoreNA	203
Negative_NA_GGGCCTCGGATCTAGAATACGG_22mer_v4PAMscoreNA	265
Negative_NA_GGGCCTCGGCGATACTAGGTAA_22mer_v4PAMscoreNA	1063
Negative_NA_GGGCGACATCGGTTAATGATAG_22mer_v4PAMscoreNA	112
Negative_NA_GGGCGATCGGGTAACAT_17mer_v4PAMscoreNA	448
Negative_NA_GGGCGGTGCGAATACTAGCGTG_22mer_v4PAMscoreNA	212
Negative_NA_GGGCGTGACCTACACACCATA_21mer_v4PAMscoreNA	167
Negative_NA_GGGCTACAAAGGACTAA_17mer_v4PAMscoreNA	81
Negative_NA_GGGCTATCTCGAGTTATTAGA_21mer_v4PAMscoreNA	781
Negative_NA_GGGCTCGGCATAAACTAGCGTT_22mer_v4PAMscoreNA	312
Negative_NA_GGGCTCGTGCCCTTAGCCTATA_22mer_v4PAMscoreNA	822
Negative_NA_GGGCTGGAGTATATCCCAT_19mer_v4PAMscoreNA	386
Negative_NA_GGGCTTGTACGACTTTACTCCT_22mer_v4PAMscoreNA	324
Negative_NA_GGGCTTGTACGACTTTACTCC_21mer_v4PAMscoreNA	248
Negative_NA_GGGTAAGCTTATAACTAGGC_20mer_v4PAMscoreNA	450
Negative_NA_GGGTACATGGGCCTAAACAGTA_22mer_v4PAMscoreNA	212
Negative_NA_GGGTACCCGAGACTACCCTAC_21mer_v4PAMscoreNA	337
Negative_NA_GGGTACTATGGGTCT_15mer_v4PAMscoreNA	89
Negative_NA_GGGTATATTAACACGGA_17mer_v4PAMscoreNA	7
Negative_NA_GGGTCAACGAAGACGATTCTAA_22mer_v4PAMscoreNA	564
Negative_NA_GGGTCAGACTATACAA_16mer_v4PAMscoreNA	24
Negative_NA_GGGTCAGAGGAGAGACTCTGCC_22mer_v4PAMscoreNA	113
Negative_NA_GGGTCCGACCTTATACGGAG_20mer_v4PAMscoreNA	332
Negative_NA_GGGTCCGGGTTGAAGGATGAT_21mer_v4PAMscoreNA	208
Negative_NA_GGGTCCTCATTCCTAGG_17mer_v4PAMscoreNA	165
Negative_NA_GGGTCGAACGTATAATTACG_20mer_v4PAMscoreNA	193
Negative_NA_GGGTCGGCCTAATCTAAAGG_20mer_v4PAMscoreNA	161
Negative_NA_GGGTCGGGTCCTATCTCTAC_20mer_v4PAMscoreNA	584
Negative_NA_GGGTCTATCTGGTAGGACCTAA_22mer_v4PAMscoreNA	130997
Negative_NA_GGGTGCCCGCCTAAGTCCCAT_21mer_v4PAMscoreNA	591
Negative_NA_GGGTGCCTTTATAGTCGCTT_20mer_v4PAMscoreNA	259
Negative_NA_GGGTGCGTAAAGCATAAGC_19mer_v4PAMscoreNA	431
Negative_NA_GGGTGGTCCTAACTAGCCTC_20mer_v4PAMscoreNA	602
Negative_NA_GGGTGTCGCGGTTAGATATAT_21mer_v4PAMscoreNA	309
Negative_NA_GGGTTAAGAGACACAA_16mer_v4PAMscoreNA	1
Negative_NA_GGGTTCTGCACGCATTCTAT_20mer_v4PAMscoreNA	235
Negative_NA_GGTACATGGGCCTAAACAGTA_21mer_v4PAMscoreNA	2056
Negative_NA_GGTACCCGAGACTACCCTAC_20mer_v4PAMscoreNA	209
Negative_NA_GGTAGCAAGAGGCCTCT_17mer_v4PAMscoreNA	271
Negative_NA_GGTAGGCTCCTCTTA_15mer_v4PAMscoreNA	0
Negative_NA_GGTATGTCGGCTTATAGT_18mer_v4PAMscoreNA	438
Negative_NA_GGTATGTCTACCTCTTGAACTA_22mer_v4PAMscoreNA	237
Negative_NA_GGTATGTGCGTATCAGTCTTCC_22mer_v4PAMscoreNA	3156
Negative_NA_GGTCAACGAAGACGATTCTAA_21mer_v4PAMscoreNA	795
Negative_NA_GGTCAGAGGAGAGACTCTGCC_21mer_v4PAMscoreNA	415
Negative_NA_GGTCAGAGGCTCTAGTCCATA_21mer_v4PAMscoreNA	437
Negative_NA_GGTCATAGCGTTATCTTCCCT_21mer_v4PAMscoreNA	374
Negative_NA_GGTCATTGTTAGTGAG_16mer_v4PAMscoreNA	54
Negative_NA_GGTCCGACCTTATACGGAG_19mer_v4PAMscoreNA	68
Negative_NA_GGTCCGGGTTGAAGGATGAT_20mer_v4PAMscoreNA	444
Negative_NA_GGTCCTCATTCCTAGG_16mer_v4PAMscoreNA	78
Negative_NA_GGTCCTGGAGACTACACGCTTA_22mer_v4PAMscoreNA	397
Negative_NA_GGTCGATGACATGTGAGGAT_20mer_v4PAMscoreNA	148
Negative_NA_GGTCGATTTAGACTTGGAC_19mer_v4PAMscoreNA	227
Negative_NA_GGTCGCCTAAGCAGGGAAATT_21mer_v4PAMscoreNA	1181
Negative_NA_GGTCGGAGCGCTAATAAACTGG_22mer_v4PAMscoreNA	364
Negative_NA_GGTCGGCACGGTGGCTTATTAA_22mer_v4PAMscoreNA	3259
Negative_NA_GGTCGTGCAGACTACAGAAC_20mer_v4PAMscoreNA	773
Negative_NA_GGTCGTGTCGAAGTTTCTACC_21mer_v4PAMscoreNA	2491
Negative_NA_GGTCTAAGTCCTCACGTTACGT_22mer_v4PAMscoreNA	336
Negative_NA_GGTCTACAATAGGAACTTAG_20mer_v4PAMscoreNA	125
Negative_NA_GGTCTATCTGGTAGGACCTAA_21mer_v4PAMscoreNA	1104
Negative_NA_GGTCTCGCCTTAAGTCAGAGC_21mer_v4PAMscoreNA	399
Negative_NA_GGTCTTGGATTACTCGGGTTT_21mer_v4PAMscoreNA	399
Negative_NA_GGTGAGCGTTCCCATAAACTA_21mer_v4PAMscoreNA	161
Negative_NA_GGTGAGTGGTAGGAATATAA_20mer_v4PAMscoreNA	527
Negative_NA_GGTGCCCGCCTAAGTCCCAT_20mer_v4PAMscoreNA	496
Negative_NA_GGTGCCTTTATAGTCGCTT_19mer_v4PAMscoreNA	504
Negative_NA_GGTGCGGCGGCTCAGTCCTATG_22mer_v4PAMscoreNA	206
Negative_NA_GGTGCGTAAAGCATAAGC_18mer_v4PAMscoreNA	203
Negative_NA_GGTGCGTTGAGGATTAAGG_19mer_v4PAMscoreNA	178
Negative_NA_GGTGGCGCCGTATAATGTGGG_21mer_v4PAMscoreNA	334
Negative_NA_GGTGGCGCCGTATAATGTGG_20mer_v4PAMscoreNA	415
Negative_NA_GGTGGCTCTACCACTTGTATA_21mer_v4PAMscoreNA	2896
Negative_NA_GGTGGGATGCATTCTAAA_18mer_v4PAMscoreNA	154
Negative_NA_GGTGGGTGAGTACACCTAGACT_22mer_v4PAMscoreNA	1451
Negative_NA_GGTGGTCCTAACTAGCCTC_19mer_v4PAMscoreNA	418
Negative_NA_GGTGGTTGCCTTAAGGCA_18mer_v4PAMscoreNA	128
Negative_NA_GGTGTAACAAGCATGT_16mer_v4PAMscoreNA	73
Negative_NA_GGTGTCGCGGTTAGATATAT_20mer_v4PAMscoreNA	566
Negative_NA_GGTGTGCGACTCGCTCTAAGTA_22mer_v4PAMscoreNA	551
Negative_NA_GGTGTGCTCAGTCTTGCGTTAA_22mer_v4PAMscoreNA	336
Negative_NA_GGTTAAGGACCCACTT_16mer_v4PAMscoreNA	5
Negative_NA_GGTTACACTCCAGTTTACC_19mer_v4PAMscoreNA	450
Negative_NA_GGTTCAGGAGTGTGTCCCTC_20mer_v4PAMscoreNA	378
Negative_NA_GGTTCCCGCTCTAGTGGCTA_20mer_v4PAMscoreNA	132
Negative_NA_GGTTCGTCCCGTTAATGG_18mer_v4PAMscoreNA	311
Negative_NA_GGTTCTGCACGCATTCTAT_19mer_v4PAMscoreNA	304
Negative_NA_GGTTGCCTTAAGGCA_15mer_v4PAMscoreNA	0
Negative_NA_GGTTGCGAAGATCCCTATTA_20mer_v4PAMscoreNA	525
Negative_NA_GGTTGCGTACCTAAATTCT_19mer_v4PAMscoreNA	426
Negative_NA_GGTTGGATGAGGCTTCTC_18mer_v4PAMscoreNA	284
Negative_NA_GGTTGGGACAAAGATAGATA_20mer_v4PAMscoreNA	299
Negative_NA_GGTTGGGTAGGCTCCTCTTA_20mer_v4PAMscoreNA	249
Negative_NA_GTAAAGCCTTCACTTGGTA_19mer_v4PAMscoreNA	689
Negative_NA_GTAACGAATATGAGAGAGG_19mer_v4PAMscoreNA	138
Negative_NA_GTAACGTCTTAAAGCGAGCC_20mer_v4PAMscoreNA	381
Negative_NA_GTACATGGGCCTAAACAGTA_20mer_v4PAMscoreNA	572
Negative_NA_GTACCCGCCACGTATCCTTCA_21mer_v4PAMscoreNA	636
Negative_NA_GTACCGGACCCGTAGTTAATTAC_23mer_v4PAMscoreNA	1699
Negative_NA_GTACCTCCTCCGTTAACTAGTTG_23mer_v4PAMscoreNA	5048
Negative_NA_GTACGAGTACGGCTTGTACAAT_22mer_v4PAMscoreNA	1059
Negative_NA_GTACGCGCGACGTTACACCCA_21mer_v4PAMscoreNA	884
Negative_NA_GTACTAGGTAAGACCCTTTA_20mer_v4PAMscoreNA	285
Negative_NA_GTAGACGATGTAACACTCCT_20mer_v4PAMscoreNA	340
Negative_NA_GTAGAGGCTCCAATTATTAGG_21mer_v4PAMscoreNA	205
Negative_NA_GTAGCAAGAGGCCTCT_16mer_v4PAMscoreNA	269
Negative_NA_GTAGCCGCTACGCCTAATTAGAT_23mer_v4PAMscoreNA	302
Negative_NA_GTAGTCCGAGCTATCTTAGAC_21mer_v4PAMscoreNA	2665
Negative_NA_GTATGTCGGCTTATAGT_17mer_v4PAMscoreNA	173
Negative_NA_GTATGTGCGTATCAGTCTTCC_21mer_v4PAMscoreNA	233
Negative_NA_GTATTCGTCCCTGCATATAGCTA_23mer_v4PAMscoreNA	1782
Negative_NA_GTCAACGAAGACGATTCTAA_20mer_v4PAMscoreNA	262
Negative_NA_GTCAAGCGGAGATAGACGAGGGAC_24mer_v4PAMscoreNA	246
Negative_NA_GTCAGAGGAGAGACTCTGCC_20mer_v4PAMscoreNA	206
Negative_NA_GTCAGAGGCTCTAGTCCATA_20mer_v4PAMscoreNA	441
Negative_NA_GTCAGGACTTTGAGAGCAGA_20mer_v4PAMscoreNA	749
Negative_NA_GTCAGGCGTCCTTTAAACT_19mer_v4PAMscoreNA	228
Negative_NA_GTCAGGTTGGGACAAAGATAGATA_24mer_v4PAMscoreNA	163
Negative_NA_GTCATCCCTAGTAGACTGGT_20mer_v4PAMscoreNA	394
Negative_NA_GTCATGGCATCCACATAGTACC_22mer_v4PAMscoreNA	149
Negative_NA_GTCCACTATCGACAGAGACTAAG_23mer_v4PAMscoreNA	281
Negative_NA_GTCCAGTCCATGACTAAGTGTGA_23mer_v4PAMscoreNA	2822
Negative_NA_GTCCATTGCGACTACACTTAACTA_24mer_v4PAMscoreNA	332
Negative_NA_GTCCCAGCGATACAGTCTAAT_21mer_v4PAMscoreNA	966
Negative_NA_GTCCCGAGCATCCCTCTT_18mer_v4PAMscoreNA	526
Negative_NA_GTCCCGCACGCGTAATATAT_20mer_v4PAMscoreNA	118
Negative_NA_GTCCCGGAGTTTAAAGAGTGATT_23mer_v4PAMscoreNA	105
Negative_NA_GTCCCGGCCCGTAGGAGACTAGAC_24mer_v4PAMscoreNA	197
Negative_NA_GTCCCGTACTAATCAACTAAG_21mer_v4PAMscoreNA	378
Negative_NA_GTCCGACCTAAACCCTGTGT_20mer_v4PAMscoreNA	470
Negative_NA_GTCCGAGCACCATAATTTAGGGA_23mer_v4PAMscoreNA	193
Negative_NA_GTCCGAGCTATCTTAGAC_18mer_v4PAMscoreNA	399
Negative_NA_GTCCGCCCGCGGCTACATCTTAT_23mer_v4PAMscoreNA	261
Negative_NA_GTCCGCCTAGCAAGAGAATGTCTC_24mer_v4PAMscoreNA	361
Negative_NA_GTCCGCCTTACCTTAATAG_19mer_v4PAMscoreNA	338
Negative_NA_GTCCGGTGGAGCCTACTAA_19mer_v4PAMscoreNA	344
Negative_NA_GTCCGTAGGACCTTTCAT_18mer_v4PAMscoreNA	157
Negative_NA_GTCCTAACTCCCGTGG_16mer_v4PAMscoreNA	20
Negative_NA_GTCCTACCATAGTAAAGCCA_20mer_v4PAMscoreNA	421
Negative_NA_GTCCTATTCGTCTGTCTAGT_20mer_v4PAMscoreNA	433
Negative_NA_GTCCTCATTCCTAGG_15mer_v4PAMscoreNA	8
Negative_NA_GTCCTCCGCGCCCTGACAATAT_22mer_v4PAMscoreNA	377
Negative_NA_GTCCTGGAGACTACACGCTTA_21mer_v4PAMscoreNA	2358
Negative_NA_GTCCTTGGTGATTGCTAGAA_20mer_v4PAMscoreNA	384
Negative_NA_GTCGAGCAGGGTTAAGAGACACAA_24mer_v4PAMscoreNA	319
Negative_NA_GTCGAGTCCGTAGGACCTTTCAT_23mer_v4PAMscoreNA	145
Negative_NA_GTCGATCATGAGAGGAGGAG_20mer_v4PAMscoreNA	210
Negative_NA_GTCGATTTAGACTTGGAC_18mer_v4PAMscoreNA	325
Negative_NA_GTCGCAAGGGACCTCTCATAGTAC_24mer_v4PAMscoreNA	155
Negative_NA_GTCGCACTTCATATGGGAGTTT_22mer_v4PAMscoreNA	721
Negative_NA_GTCGCCGATTAGATGTTACAGT_22mer_v4PAMscoreNA	321
Negative_NA_GTCGCCTAAGCAGGGAAATT_20mer_v4PAMscoreNA	512
Negative_NA_GTCGCGACGGAACTATCCACATA_23mer_v4PAMscoreNA	800
Negative_NA_GTCGCGCCACGTCCCTCCTAAAGA_24mer_v4PAMscoreNA	279
Negative_NA_GTCGCGCCACGTCCCTCCTAAAG_23mer_v4PAMscoreNA	493
Negative_NA_GTCGCGGACTGTACAGTC_18mer_v4PAMscoreNA	381
Negative_NA_GTCGCGGCTTATGGAATAA_19mer_v4PAMscoreNA	334
Negative_NA_GTCGCGGGCAAATATAGGCCTAAC_24mer_v4PAMscoreNA	76
Negative_NA_GTCGCGGTTAGATATAT_17mer_v4PAMscoreNA	3
Negative_NA_GTCGCGTACTCAGTACAATGAAG_23mer_v4PAMscoreNA	530
Negative_NA_GTCGCTGCCCACAACTTTGTAACT_24mer_v4PAMscoreNA	1478
Negative_NA_GTCGCTGTCCTTACTCCGTA_20mer_v4PAMscoreNA	413
Negative_NA_GTCGGACGTGGATGAGAGAT_20mer_v4PAMscoreNA	318
Negative_NA_GTCGGAGCGCTAATAAACTGG_21mer_v4PAMscoreNA	283
Negative_NA_GTCGGATTAGGGATGGTA_18mer_v4PAMscoreNA	424
Negative_NA_GTCGGCACGGTGGCTTATTAA_21mer_v4PAMscoreNA	503
Negative_NA_GTCGGCACGTTGCTCTACTGAG_22mer_v4PAMscoreNA	460
Negative_NA_GTCGGCTGTGGCCCTCATGAGAG_23mer_v4PAMscoreNA	442
Negative_NA_GTCGGGTCAGACTATACAA_19mer_v4PAMscoreNA	227
Negative_NA_GTCGTAGAGGCTCCAATTATTAGG_24mer_v4PAMscoreNA	206
Negative_NA_GTCGTCGCACTAAGTTACCA_20mer_v4PAMscoreNA	321
Negative_NA_GTCGTGGTTAGAGGCTAAC_19mer_v4PAMscoreNA	404
Negative_NA_GTCGTGTCGAAGTTTCTACC_20mer_v4PAMscoreNA	404
Negative_NA_GTCGTGTGAACATAAGTAGA_20mer_v4PAMscoreNA	135
Negative_NA_GTCTAAGTCCTCACGTTACGT_21mer_v4PAMscoreNA	387
Negative_NA_GTCTACCTCTTGAACTA_17mer_v4PAMscoreNA	11
Negative_NA_GTCTATCTGGTAGGACCTAA_20mer_v4PAMscoreNA	250
Negative_NA_GTCTCACATGGCGACTCAAGTAAG_24mer_v4PAMscoreNA	359
Negative_NA_GTCTCACTCTGTATTGT_17mer_v4PAMscoreNA	142
Negative_NA_GTCTCACTGAGTCGTAGTATACT_23mer_v4PAMscoreNA	2439
Negative_NA_GTCTCCCTCGCCTTTACGTAAAGT_24mer_v4PAMscoreNA	246
Negative_NA_GTCTCGGCAGGGTACTTTAGTAGG_24mer_v4PAMscoreNA	811
Negative_NA_GTCTCGGCAGGGTACTTTAGT_21mer_v4PAMscoreNA	280
Negative_NA_GTCTCGGTTTGGCAATCTGTAAG_23mer_v4PAMscoreNA	1499
Negative_NA_GTCTGCAGTGACCTGATAGTATGC_24mer_v4PAMscoreNA	557
Negative_NA_GTCTGCTCTCTCCTAGATAGT_21mer_v4PAMscoreNA	716
Negative_NA_GTCTGGACTATGTATAACGCTAGG_24mer_v4PAMscoreNA	157
Negative_NA_GTCTGGCGCGGTTTATTGTGAATG_24mer_v4PAMscoreNA	352
Negative_NA_GTCTGTGACGCAAGGGTCCTAGA_23mer_v4PAMscoreNA	283
Negative_NA_GTCTTCTCAGGCAGTCTATAT_21mer_v4PAMscoreNA	140
Negative_NA_GTCTTGGATTACTCGGGTTT_20mer_v4PAMscoreNA	302
Negative_NA_GTCTTGTTCCAAGTTACGCTTA_22mer_v4PAMscoreNA	2237
Negative_NA_GTCTTGTTCCAAGTTACGCTT_21mer_v4PAMscoreNA	269
Negative_NA_GTGAAGATGGGTACCTAA_18mer_v4PAMscoreNA	362
Negative_NA_GTGAAGGGACGTTATCTCTC_20mer_v4PAMscoreNA	315
Negative_NA_GTGACCTGATAGTATGC_17mer_v4PAMscoreNA	280
Negative_NA_GTGACGCAAGGGTCCTAGA_19mer_v4PAMscoreNA	305
Negative_NA_GTGACGCGCGGCGTTAAATTA_21mer_v4PAMscoreNA	1055
Negative_NA_GTGACGGTCTTCACGTAGTTT_21mer_v4PAMscoreNA	502
Negative_NA_GTGAGAAGGTGCCAACTATA_20mer_v4PAMscoreNA	636
Negative_NA_GTGAGCGTTCCCATAAACTA_20mer_v4PAMscoreNA	258
Negative_NA_GTGAGGTCGCGTAGGCGTGCCTC_23mer_v4PAMscoreNA	343
Negative_NA_GTGAGTAGGAGACTT_15mer_v4PAMscoreNA	7
Negative_NA_GTGCAGGTATTATGC_15mer_v4PAMscoreNA	17
Negative_NA_GTGCCAACCTATATGATACC_20mer_v4PAMscoreNA	196
Negative_NA_GTGCCCGCCTAAGTCCCAT_19mer_v4PAMscoreNA	703
Negative_NA_GTGCCCTGGGACTAGAATGTAT_22mer_v4PAMscoreNA	702
Negative_NA_GTGCCTGTATTAGAAGTCAA_20mer_v4PAMscoreNA	477
Negative_NA_GTGCCTTTATAGTCGCTT_18mer_v4PAMscoreNA	346
Negative_NA_GTGCGCAAGACTAGTAACATGTC_23mer_v4PAMscoreNA	1610
Negative_NA_GTGCGCTTCTAAGTTA_16mer_v4PAMscoreNA	89
Negative_NA_GTGCGGAGGTTAACAGATAACC_22mer_v4PAMscoreNA	847
Negative_NA_GTGCGGCGGCTCAGTCCTATG_21mer_v4PAMscoreNA	350
Negative_NA_GTGCGTAAAGCATAAGC_17mer_v4PAMscoreNA	193
Negative_NA_GTGCGTCCCGAGCATCCCTCTT_22mer_v4PAMscoreNA	429
Negative_NA_GTGCGTGAGCTATAGCAGTTA_21mer_v4PAMscoreNA	219
Negative_NA_GTGCGTTGAGGATTAAGG_18mer_v4PAMscoreNA	278
Negative_NA_GTGCTCCGATGGAGGAAAGT_20mer_v4PAMscoreNA	607
Negative_NA_GTGCTCTAATGTAGCAGA_18mer_v4PAMscoreNA	184
Negative_NA_GTGCTGCCAGTAAATTACATTG_22mer_v4PAMscoreNA	553
Negative_NA_GTGCTGCTGGTAAAGTTACTAC_22mer_v4PAMscoreNA	116
Negative_NA_GTGCTTGAGATAGTTGGATTG_21mer_v4PAMscoreNA	435
Negative_NA_GTGGAACTCTCACTCAAT_18mer_v4PAMscoreNA	169
Negative_NA_GTGGAGGCCCTGCTCTAACCTTA_23mer_v4PAMscoreNA	2122
Negative_NA_GTGGAGGCCTTAGCGACATTAG_22mer_v4PAMscoreNA	403
Negative_NA_GTGGAGGGTTAAGTAG_16mer_v4PAMscoreNA	7
Negative_NA_GTGGCAAGGTCGTCTACGATAAT_23mer_v4PAMscoreNA	1762
Negative_NA_GTGGCACTTTAAGGAGCTAA_20mer_v4PAMscoreNA	462
Negative_NA_GTGGCCAAGATTACTATAACAG_22mer_v4PAMscoreNA	843
Negative_NA_GTGGCCACCAAGACTTAAAG_20mer_v4PAMscoreNA	136
Negative_NA_GTGGCCGCCGTTTGGTATAAAC_22mer_v4PAMscoreNA	371
Negative_NA_GTGGCCTTCTAACAAGAGCTT_21mer_v4PAMscoreNA	305
Negative_NA_GTGGCGCCGTATAATGTGGG_20mer_v4PAMscoreNA	329
Negative_NA_GTGGCGCCGTATAATGTGG_19mer_v4PAMscoreNA	121
Negative_NA_GTGGCGCTCACTCGTCCCTAGG_22mer_v4PAMscoreNA	215
Negative_NA_GTGGCTCTACCACTTGTATA_20mer_v4PAMscoreNA	322
Negative_NA_GTGGGAAGAAGGTAGTCTGTC_21mer_v4PAMscoreNA	235
Negative_NA_GTGGGATGCATTCTAAA_17mer_v4PAMscoreNA	215
Negative_NA_GTGGGCCAGTGTAGTATCTAGG_22mer_v4PAMscoreNA	118
Negative_NA_GTGGGCCCTTTCTGTCTA_18mer_v4PAMscoreNA	65
Negative_NA_GTGGGCGCTGACTCTATAGGG_21mer_v4PAMscoreNA	193
Negative_NA_GTGGGTGAGTACACCTAGACT_21mer_v4PAMscoreNA	1496
Negative_NA_GTGGGTTCTGCACGCATTCTAT_22mer_v4PAMscoreNA	298
Negative_NA_GTGGTCACCTCTAGAAA_17mer_v4PAMscoreNA	220
Negative_NA_GTGGTCCTAACTAGCCTC_18mer_v4PAMscoreNA	384
Negative_NA_GTGGTGGTTGCCTTAAGGCA_20mer_v4PAMscoreNA	136
Negative_NA_GTGGTTAAGGACCCACTT_18mer_v4PAMscoreNA	523
Negative_NA_GTGGTTAGAGGCTAAC_16mer_v4PAMscoreNA	43
Negative_NA_GTGTAGACTTAGTTATGAGG_20mer_v4PAMscoreNA	199
Negative_NA_GTGTAGCAGCTACTTAGAACA_21mer_v4PAMscoreNA	241
Negative_NA_GTGTCCGGTGGAGCCTACTAA_21mer_v4PAMscoreNA	975
Negative_NA_GTGTCCTATTCGTCTGTCTAGT_22mer_v4PAMscoreNA	3266
Negative_NA_GTGTCGCGGTTAGATATAT_19mer_v4PAMscoreNA	664
Negative_NA_GTGTCGTGTGAACATAAGTAGA_22mer_v4PAMscoreNA	132
Negative_NA_GTGTGCGACTCGCTCTAAGTA_21mer_v4PAMscoreNA	369
Negative_NA_GTGTGCTCAGTCTTGCGTTAA_21mer_v4PAMscoreNA	463
Negative_NA_GTGTGGAGGGTTAAGTAG_18mer_v4PAMscoreNA	464
Negative_NA_GTGTGGCGAACTCGGTTCTAT_21mer_v4PAMscoreNA	2239
Negative_NA_GTGTGTGGAGGGTTAAGTAG_20mer_v4PAMscoreNA	557
Negative_NA_GTGTTGGCTCGTGATGATAACT_22mer_v4PAMscoreNA	4211
Negative_NA_GTGTTGGTCCTAGTAGATAGCA_22mer_v4PAMscoreNA	1713
Negative_NA_GTTACGACATTAGAGTAGAGAG_22mer_v4PAMscoreNA	330
Negative_NA_GTTACGCGGCAGGGATCTCTAAAT_24mer_v4PAMscoreNA	2025
Negative_NA_GTTAGGTGTAACAAGCATGT_20mer_v4PAMscoreNA	597
Negative_NA_GTTAGTGGTTACTTGCTTGCT_21mer_v4PAMscoreNA	1121
Negative_NA_GTTCAAGGCCTCTTAGGTGTT_21mer_v4PAMscoreNA	540
Negative_NA_GTTCACCGTTATCCTAGAGG_20mer_v4PAMscoreNA	363
Negative_NA_GTTCAGGGCCAAGGAGTGTTAT_22mer_v4PAMscoreNA	428
Negative_NA_GTTCATTAGGCTAGA_15mer_v4PAMscoreNA	0
Negative_NA_GTTCCAAGTTACGCTTA_17mer_v4PAMscoreNA	343
Negative_NA_GTTCCAAGTTACGCTT_16mer_v4PAMscoreNA	53
Negative_NA_GTTCCCATCGTACAATA_17mer_v4PAMscoreNA	156
Negative_NA_GTTCCCGCCGTAACCCTCTGTG_22mer_v4PAMscoreNA	239
Negative_NA_GTTCCCGCTCTAGTGGCTA_19mer_v4PAMscoreNA	570
Negative_NA_GTTCCCGCTCTGGGTAGAATT_21mer_v4PAMscoreNA	2420
Negative_NA_GTTCCGCGTGGATATGCGTTTAGA_24mer_v4PAMscoreNA	172
Negative_NA_GTTCCGGCCGGATCCCTGCTTTA_23mer_v4PAMscoreNA	2313
Negative_NA_GTTCGACCCGTTACGCCTAAGT_22mer_v4PAMscoreNA	702
Negative_NA_GTTCGATTGCTAAATGGTCCGA_22mer_v4PAMscoreNA	603
Negative_NA_GTTCGGTATGTCGGCTTATAGT_22mer_v4PAMscoreNA	639
Negative_NA_GTTCGTCCCGTTAATGG_17mer_v4PAMscoreNA	466
Negative_NA_GTTCTCGTGAAGATGGGTACCTAA_24mer_v4PAMscoreNA	418
Negative_NA_GTTCTCTGCAGATTCTCTGTA_21mer_v4PAMscoreNA	512
Negative_NA_GTTCTGCACGCATTCTAT_18mer_v4PAMscoreNA	381
Negative_NA_GTTCTGCCGCGTAGTAACTTTA_22mer_v4PAMscoreNA	400
Negative_NA_GTTCTGCCGGAAGTTACACTCAGG_24mer_v4PAMscoreNA	130
Negative_NA_GTTGAGCCGTCCTATTATC_19mer_v4PAMscoreNA	168
Negative_NA_GTTGATGTCCGGGTCTCTCTATTG_24mer_v4PAMscoreNA	590
Negative_NA_GTTGCAGAAGCCCTTTACGGAT_22mer_v4PAMscoreNA	1769
Negative_NA_GTTGCCACTACGAGAGCAGTA_21mer_v4PAMscoreNA	402
Negative_NA_GTTGCGAAGATCCCTATTA_19mer_v4PAMscoreNA	287
Negative_NA_GTTGGATGAGGCTTCTC_17mer_v4PAMscoreNA	658
Negative_NA_GTTGGCTCGTGATGATAACT_20mer_v4PAMscoreNA	471
Negative_NA_GTTGGCTCTTCAATGTTAGCCTCT_24mer_v4PAMscoreNA	136
[truncated: 94,701 more rows]
